# Supplementary material for: Plasmodium infection inhibits tumor angiogenesis through effects on tumor-associated macrophages in a murine implanted hepatoma model
Source: Cell Commun Signal. 2020 Sep 24;18:157. doi: 10.1186/s12964-020-00570-5 (PMC7513281; doi:10.1186/s12964-020-00570-5)
Supplement: Supplementary file 3 — Additional file 2. [file 12964_2020_570_MOESM3_ESM.xls]

## Sheet: biological_process
GO Term	Input Symbol
sprouting angiogenesis	Cdh13;Cdh13;Prl2c2;Prl2c2
cell adhesion	Lamc2;Ctnnal1;Ctnnal1;Sell;Sell;Msln;Col6a2;Wisp1;Col14a1;Cd36;Cd36;Cd36;Stab1;Itga9;Itga9;Klra8;Cpxm1;Lyve1;Wisp2;Mfap4
chondroitin sulfate proteoglycan biosynthesis	Igf1;Igf1;Igf1;Igf1
positive regulation of transcription from RNA polymerase II promoter	Ppargc1a;Ppargc1a;Ppargc1a;Sox15;Gata3;Tead1;Tead1;Tead1;Prl2c2;Prl2c2;Inhba;Igf1;Igf1;Igf1;Igf1
histone H3-K9 methylation	Suv39h2;Suv39h2;Suv39h2;Suv39h2
water homeostasis	Igf1;Igf1;Igf1;Igf1
positive regulation of cell-substrate adhesion	Abi3bp;Abi3bp;Abi3bp;Abi3bp;Abi3bp
positive regulation of cell-matrix adhesion	Cdh13;Cdh13;Cd36
positive regulation of granule cell precursor proliferation	Igf1;Igf1;Igf1;Igf1
oxygen transport	Hbb-b2;Hbb-b2;Hbb-b2;Hbb-b2
extracellular matrix organization and biogenesis	Abi3bp;Abi3bp;Abi3bp;Abi3bp;Abi3bp;Mmp9;Mmp9
positive regulation of smooth muscle cell proliferation	Cdh13;Cdh13;Igf1;Igf1
pigment granule transport	Myo7a;Myo7a;Myo7a
phagolysosome formation	Myo7a;Myo7a;Myo7a
pigment granule localization	Myo7a;Myo7a;Myo7a
low density lipoprotein mediated signaling	Cdh13;Cdh13
regulation of microvillus assembly	Prl2c2;Prl2c2
entrainment of circadian clock by photoperiod	Ear2;Ear2
osmosensory signaling pathway	Trpv4;Trpv4
vasopressin secretion	Trpv4;Trpv4
satellite cell maintenance involved in skeletal muscle regeneration	Igf1;Igf1
myotube cell development	Igf1;Igf1
NADH oxidation	Cbr2;Cbr2
post-embryonic organ morphogenesis	Myo7a;Myo7a;Myo7a
iron ion homeostasis	Alas2;Alas2;Ltf;Ltf
hyperosmotic salinity response	Trpv4;Trpv4
regulation of response to osmotic stress	Trpv4;Trpv4
response to hydroperoxide	Trpm2;Trpm2
angiotensin maturation	Ren1;Ren1
establishment of blood-nerve barrier	Ren1;Ren1
positive regulation of insulin-like growth factor receptor signaling pathway	Igf1;Igf1
defense response to bacterium	Ngp;Prg2;Stab1;Ifna1;Ifna1;Wfdc12
collagen catabolism	Mmp2;Mmp9;Mmp9
manganese ion transport	Trpm2;Trpm2
negative regulation of smooth muscle cell apoptosis	Igf1;Igf1
positive regulation of neuroblast proliferation	3110039M20Rik;Foxg1;Prl2c2;Prl2c2
phagocytosis, recognition	Ighg;Igh;Cd36
positive regulation of angiogenesis	Prl2c2;Prl2c2;Gata2
endosome to lysosome transport	Ighg;Igh
muscle hypertrophy	Igf1;Igf1
auditory receptor cell stereocilium organization	Myo7a;Myo7a;Myo7a
neuron migration	Ear3;Ear3;Ear3;Ear3;Ear3
detection of temperature stimulus during sensory perception of pain	Ear2;Ear2
positive regulation of glycolysis	Igf1;Igf1
positive regulation of smooth muscle cell migration	Igf1;Igf1
branching morphogenesis of a tube	Fgfr1;Igf1;Igf1;Igf1;Igf1
mammary gland development	Igf1;Igf1;Igf1;Igf1
positive regulation of phagocytosis	Ighg;Igh;Gata2
cholesterol catabolism	Cd36;Cd36
myoblast proliferation	Igf1;Igf1
inner ear morphogenesis	3110039M20Rik;Fgfr1;Foxg1;Myo7a;Myo7a;Myo7a
antibody-dependent cellular cytotoxicity	Ighg;Igh
positive regulation of blood vessel endothelial cell migration	Prl2c2;Prl2c2
hemoglobin biosynthesis	Alas2;Inhba
forebrain development	3110039M20Rik;Foxg1;Aldh1a2;Ear3;Ear3;Ear3;Ear3;Ear3
cholesterol transport	Cd36;Cd36;Cd36
defense response to Gram-negative bacterium	Camp;Camp
positive regulation of tyrosine phosphorylation of Stat5 protein	Igf1;Igf1
glial cell differentiation	Igf1;Igf1;Igf1;Igf1
iron ion transport	Ltf;Ltf;Slc40a1
proteolysis	Mcpt8;Nol9;Prss23;Pcsk5;Mmp3;Ctsf;Mmp2;Cpxm1;Mcpt1;Ren1;Ren1;Mmp9;Mmp9;Adamdec1;Mcpt2;Ren2
chitin catabolism	Chi3l4;Chi3l3
positive regulation of type I hypersensitivity	Ighg;Igh
negative regulation of myoblast differentiation	Prl2c2;Prl2c2
renin-angiotensin regulation of body fluid levels	Ren1;Ren1
drinking behavior	Ren1;Ren1
respiratory electron transport chain	Ppargc1a;Ppargc1a;Ppargc1a
L-amino acid transport	Slc7a5;Slc7a5;Slc7a5
positive regulation of endothelial cell proliferation	Cdh13;Cdh13
inflammatory response	Chi3l4;Chi3l3;Nppb;Ccr2;Stab1;Tlr12;Cxcl15
positive regulation of survival gene product activity	Cdh13;Cdh13
positive regulation of type IIa hypersensitivity	Ighg;Igh
positive regulation of DNA replication	Igf1;Igf1
positive regulation of positive chemotaxis	Cdh13;Cdh13
auditory receptor cell differentiation	Myo7a;Myo7a;Myo7a
localization within membrane	Cdh13;Cdh13
Gretinoic acid metabolism	Aldh1a2;Aldh1a2
hormone-mediated signaling	Ren1;Ren1
negative regulation of cell adhesion	Cdh13;Cdh13;Podxl
blood pressure regulation	Nppb;Ren1;Ren1;Ren2
cell maturation	Fgfr1;Gata2;Ren1;Ren1
calcium-dependent cell-cell adhesion	Cdh13;Cdh13
keratinocyte proliferation	Cdh13;Cdh13
response to ATP	Sell;Sell
early endosome to late endosome transport	Ighg;Igh
phosphoinositide 3-kinase cascade	Igf1;Igf1
tetrapyrrole biosynthetic process	Alas2;Alas2
blood vessel endothelial cell migration	Cd36;Cd36
positive regulation of fibroblast proliferation	Igf1;Igf1
myoblast development	Sox15
microglial cell activation	Snca
regulation of acyl-CoA biosynthesis	Snca
plasma membrane long-chain fatty acid transport	Cd36
radial pattern formation	Ear3
negative regulation of transcription from RNA polymerase II promoter	Sox15;Ear3;Ear3;Ear3;Ear3;Ear3
positive regulation of gene-specific transcription	Igf1;Igf1
phagocytosis, engulfment	Ighg;Igh
regulation of transcription, DNA-dependent	Ppargc1a;Gfi1b;3110039M20Rik;3110039M20Rik;Foxg1;Foxg1;Tead1;Tead1;Tead1;Rex2;Rex2;Rex2;Rex2;Eomes;Eomes;Gata2;Suv39h2;Irx5;Ear2;Ear2;Ear3;Ear3;Ear3;Ear3;Nr1h3;Nr1h3;Nr1h3
regulation of epidermal growth factor receptor signaling pathway	Cdh13;Cdh13
trophectodermal cell differentiation	Eomes;Eomes
positive regulation of mitosis	Igf1;Igf1
anti-apoptosis	Igf1;Igf1;Igf1;Igf1
positive regulation of Ras protein signal transduction	Igf1;Igf1
Rac protein signal transduction	Cdh13;Cdh13
regulation of cell growth	Wisp1;Gas6;Nov;Wisp2
porphyrin metabolism	Alas2;Alas2
insulin-like growth factor receptor signaling pathway	Igf1;Igf1
sodium ion transport	Atp1b1;Slc5a6;Trpm2;Fxyd2
regulation of proteolysis	Ighg;Igh
myoblast differentiation	Igf1;Igf1
axon midline choice point recognition	3110039M20Rik;Foxg1
long-term synaptic potentiation	Snca
uridine metabolism	Upp1
cysteine biosynthesis	Cth
release of cytoplasmic sequestered NF-kappaB	Tnfsf14
renin secretion into blood stream	Pcsk5
positive regulation of interleukin-2 production	Cd83
response to symbiotic bacterium	Gpx2
interaction with symbiont	Gpx2
glycosaminoglycan catabolism	Lyve1
body growth	Igf1;Igf1;Igf1;Igf1
positive regulation of calcium-mediated signaling	Cdh13;Cdh13
heterophilic cell adhesion	Vcam1;Vcam1
complement activation, classical pathway	Ighg;Igh
lamellipodium biogenesis	Cdh13;Cdh13
oxidation reduction	Cyp2c55;Fmo1;Aldh1a2;Aldh1a2;Gpx2;Gpx3;Cyp4b1;Cbr2
glutathione metabolism	Gstk1;Gpx3
response to hypoxia	Atp1b1;Alas2;Mmp2
positive regulation of interleukin-4 production	Gata3
cellular response to oxidative stress	Snca
optic cup morphogenesis (sensu Mammalia)	Aldh1a2
pyridoxine biosynthesis	Pdxk
heart development	Fgf15;Tead1;Tead1;Tead1;Nppb;Pcsk5
phospholipid transport	Atp11b;Atp11b
leukocyte adhesion	Vcam1;Vcam1
endothelial cell migration	Cdh13;Cdh13
positive regulation of cell projection organization and biogenesis	Prl2c2;Prl2c2
endothelial cell proliferation	Cd36;Cd36
sensory perception of sound	Myo7a;Myo7a;Myo7a
ion transport	Atp1b1;Slc5a6;Ltf;Trpv4;Trpv4;Trpm2;Trpm2;Atp6v0d2;Fxyd2;Fxyd2;Slc40a1
negative regulation of interleukin-4 production	Cd83
negative regulation of inflammatory response to antigenic stimulus	Gpx2
blood vessel maturation	Mmp2
immune response	Prg2;Clec4e;Cd300e;Tnfsf14;Gbp1;Gbp1;H2-M2;H2-M2;Cxcl15
cell fate determination	Gata3;Gata2
positive regulation of epithelial cell proliferation	Igf1;Igf1
norepinephrine biosynthesis	Gata3
regulation of activin receptor signaling pathway	Inhba
positive regulation of interleukin-10 production	Cd83
androgen biosynthesis	Cd36
negative regulation of insulin-like growth factor receptor signaling pathway	Cilp
positive regulation of neurotransmitter secretion	Snca
chloride ion homeostasis	Ckb
retinal bipolar neuron differentiation	Irx5
antigen processing and presentation	Ighg;Igh;H2-M2;H2-M2
antibacterial humoral response	Igh
peptide biosynthesis	Pcsk5
ATP biosynthesis	Atp1b1;Atp11b;Atp11b
positive regulation of CD4-positive, alpha beta T cell differentiation	Cd83
organ regeneration	Gas6
positive regulation of cell migration	Cdh13;Cdh13
positive regulation of B cell activation	Ighg;Igh
sympathetic nervous system development	Gata3
dopamine biosynthesis	Snca
regulation of macrophage activation	Snca
positive regulation of erythrocyte differentiation	Inhba
nitric oxide mediated signal transduction	Cd36
cGMP-mediated signaling	Cd36
glucose transport	Slc2a3;Slc2a3
mesoderm formation	Eomes;Eomes
chromatin assembly or disassembly	Suv39h2;Suv39h2;Suv39h2
skeletal muscle regeneration	Sox15
mesonephros development	Gata3
signal peptide processing	Pcsk5
viral assembly, maturation, egress, and release	Pcsk5
blastocyst development	Eomes;Eomes
leukocyte migration	Podxl;Podxl
visual perception	Myo7a;Myo7a;Myo7a
regulation of glutamate secretion	Snca
positive regulation of specific transcription from RNA polymerase II promoter	Gata2
retinoic acid receptor signaling pathway	Aldh1a2
striated muscle development	Camp;Camp;Ear3
synaptonemal complex formation	Syce2
retinol metabolism	Aldh1a2
GO:0043277 apoptotic cell clearance	Cd36
GO:0051289 protein homotetramerization	Gpx3
negative regulation of striated muscle development	Sox15
heme biosynthesis	Alas2
T cell costimulation	Tnfsf14
hydrogen peroxide catabolism	Gpx3
posttranslational protein targeting to membrane	Folr2
response to virus	Klra8;Ifna1
regulation of endocytosis	Cdh13;Cdh13
glycoprotein catabolism	Fbxo2
regulation of dopamine secretion	Snca
peptide hormone processing	Pcsk5
positive regulation of interleukin-2 biosynthesis	Card11
meiotic prophase I	Syce2
negative regulation of osteoclast differentiation	Clec2f
activation of NF-kappaB-inducing kinase	Card10
cellular defense response	Ccr2
proteolysis during protein maturation	Pcsk5
embryonic eye morphogenesis	Aldh1a2
homophilic cell adhesion	Cdh13;Cdh13;Cdh13
neuropeptide signaling pathway	Gpr116;Gpr114
phosphoinositide-mediated signaling	Igf1;Igf1
ER-associated protein catabolism	Fbxo2
neuron maturation	Irx5
hemopoiesis	Ccr2;Hbb-b2;Hbb-b2;Hbb-b2;Cxcl15
ATP synthesis coupled electron transport (sensu Eukaryota)	Snca
thermoregulation	Gpx2
egulation of protein ubiquitination	Fbxo2
phospholipid catabolism	Pla2g1b
synaptic vesicle exocytosis	Lman1l
synaptic transmission, dopaminergic	Snca
male meiosis	Suv39h2
mitochondrial membrane organization and biogenesis	Snca
regulation of B cell differentiation	Card11
positive regulation of cardiac muscle cell proliferation	Fgfr1
cardiac chronotropy	Irx5
negative regulation of angiogenesis	Stab1
embryo implantation	Pcsk5
embryonic gut development	Pcsk5
neutrophil chemotaxis	Cxcl15
chromatin modification	Suv39h2;Suv39h2;Suv39h2
anterior/posterior pattern formation	Pcsk5;Aldh1a2;Ear3
induction of an organ	Fgfr1
thymic T cell selection	Card11
regulation of neurotransmitter secretion	Lman1l
lysosome organization and biogenesis	Myo7a
embryonic forelimb morphogenesis	Aldh1a2
activation of NF-kappaB transcription factor	Card11
response to oxidative stress	Gpx2;Gpx3
acute-phase response	Serpina3n
interspecies interaction between organisms	Vcam1
positive regulation of B cell proliferation	Card11
regulation of phagocytosis	Cd36
salivary gland morphogenesis	Fgfr1
embryonic placenta development	Gata2
pancreas development	Aldh1a2
response to cytokine stimulus	Serpina3n
regulation of long-term neuronal synaptic plasticity	Snca
pyrimidine nucleotide metabolism	Upp1
Rho protein signal transduction	Cdh13;Cdh13
transforming growth factor beta receptor signaling pathway	Bmp8b;Bmp8b
chemotaxis	Ear2;Ear3;Cxcl15
microtubule-based movement	Dnahc7c;Dnahc7c
neural crest cell migration	Fgf15
proximal/distal pattern formation	Aldh1a2
fibroblast growth factor receptor signaling pathway	Fgfr1
nucleotide catabolism	Upp1
midbrain development	Fgfr1
synaptic vesicle transport	Snca
regulation of excitatory postsynaptic membrane potential	Snca
nucleoside metabolism	Upp1
cell aging	Prelp
positive regulation of progression through cell cycle	3110039M20Rik;Foxg1
pituitary gland development	Gata2
neural crest cell development	Aldh1a2
lipid catabolism	Pla2g1b;Pla2g2d
chondrocyte differentiation	Fgfr1
neutral lipid metabolism	Snca
positive regulation of mesenchymal cell proliferation	Fgfr1
chromatin remodeling	Suv39h2
positive regulation of T cell proliferation	Card11
positive regulation of cytokine production	Card11
insulin receptor signaling pathway	Nr1h3
sensory perception of pain	Ccr2
amino acid biosynthesis	Cth
negative regulation of cell proliferation	Cdh13;Cdh13;Gata3
negative regulation of neuron differentiation	3110039M20Rik;Foxg1
G1/S transition of mitotic cell cycle	Inhba
ATP synthesis coupled proton transport	Atp6v0d2
negative regulation of cell growth	Inhba
determination of bilateral symmetry	Aldh1a2
positive regulation of immune response	Ighg;Igh
regulation of protein metabolism	Igf1;Igf1;Igf1;Igf1
central nervous system neuron development	3110039M20Rik;Foxg1
phospholipid metabolism	Snca;Pla2g2d
response to organic cyclic substance	Cd83
regulation of T cell differentiation	Card11
potassium ion transport	Atp1b1;Fxyd2
response to peptide hormone stimulus	Serpina3n
insulin secretion	Lman1l
proton transport	Atp6v0d2
positive regulation of apoptosis	Aldh1a2;Mmp9;Mmp9
erythrocyte differentiation	Alas2
calcium ion transport	Trpv4;Trpm2
positive regulation of I-kappaB kinase/NF-kappaB cascade	Card11
negative regulation of neuron apoptosis	Snca
ureteric bud development	Fgfr1
placenta development	Gjb3
mesenchymal cell differentiation	Fgfr1
blood coagulation	Serpind1
cell cycle arrest	Inhba
humoral immune response	Ccr2
ossification	Bmp8b;Dsp
cell division	Nuf2;Syce2
dorsal/ventral pattern formation	3110039M20Rik;Foxg1
regulation of blood vessel size	Nppb
positive regulation of cell differentiation	Eomes;Eomes
regulation of cytokine biosynthesis	Gata3
integrin-mediated signaling pathway	Itga9
carbohydrate transport	Slc2a3
amino acid transport	AU018091
meiosis	Syce2
cytokine biosynthesis	Pcsk5
osteoblast differentiation	Igf1
adult locomotory behavior	Snca
heart morphogenesis	Aldh1a2
regulation of progression through mitotic cell cycle	3110039M20Rik;Foxg1
negative regulation of progression through cell cycle	Inhba
hindbrain development	Aldh1a2
spermatogenesis	Bmp8b;Bmp8b
morphogenesis of embryonic epithelium	Aldh1a2
embryonic skeletal development	Pcsk5
response to drug	Snca
carbohydrate biosynthesis	Chst13
cartilage development	Bmp8b
growth	Bmp8b;Bmp8b;Inhba
lipid transport	Cd36
nervous system development	Slc7a5;Ear3;Ear3;Igf1;Igf1;Igf1;Igf1
negative regulation of transcription	Nr1h3;Nr1h3;Nr1h3
neurotransmitter transport	Lman1l
transmembrane transport	Slc2a3
innate immune response	Tlr12
rhythmic process	Ccrn4l
calcium ion homeostasis	Trpv4
regulation of cell migration	Ccr2
ubiquitin-dependent protein catabolism	Dnahc7c;Fbxo2;Asb2
embryonic limb morphogenesis	Fgfr1
lung development	Fgfr1
kidney development	Pcsk5
respiratory tube development	Pcsk5
eye development (sensu Vertebrata)	Aldh1a2
cell projection organization and biogenesis	Myo7a;Myo7a;Myo7a
regulation of locomotion	Snca
anion transport	Slc4a5
B cell activation	Blnk
limb morphogenesis	Pcsk5
limb development	Ear3
Wnt receptor signaling pathway	Wisp1
carbohydrate metabolism	Chi3l4;Chi3l3;Npl
mitosis	Nuf2
skeletal development	Mmp9;Mmp9
fatty acid metabolism	Snca
angiogenesis	Fgfr1
positive regulation of transcription	Ppargc1a;Ppargc1a;Ppargc1a
cytoskeleton organization and biogenesis	Arhgap10
cellular lipid metabolism	Nr1h3;Nr1h3;Nr1h3
regulation of immune response	Card11
neuron development	Ear2;Ear2
induction of apoptosis	Inhba
organ morphogenesis	Igf1;Igf1;Igf1;Igf1
cell cycle	Nuf2;Syce2;Suv39h2
small GTPase mediated signal transduction	Rhov;Bcar3
blood vessel morphogenesis	Ear3
negative regulation of apoptosis	Fgfr1
embryonic development (sensu Mammalia)	Fgfr1
neuron morphogenesis during differentiation	3110039M20Rik;Foxg1
neuron differentiation	Gata2;Aldh1a2
anatomical structure formation	Gata3
positive regulation of cell proliferation	Aldh1a2
transcription	Gfi1b;3110039M20Rik;Gata3;Foxg1;Tead1;Gata2;Suv39h2;Ear2;Ear2;Ear3;Ear3;Ear3;Ear3
brain development	Ckb
regulation of apoptosis	Card10;Card11
G-protein coupled receptor protein signaling pathway	Ltb4r1;Ccr2;Vmn2r25;Gpr141;V1rh5;Gpr31c;Cx3cr1
transport	AU018091;Slc2a3;Slc5a6;Slc7a5;Slc7a5;Hbb-b2;Hbb-b2;Hbb-b2;Hbb-b2;Tmed6;Cd36;Lyve1
protein catabolism	Fbxo2
cell development	Irx5;Igf1;Igf1
cell-cell signaling	Stab1
vesicle-mediated transport	Camp
apoptosis	2010001M09Rik;Lgals7
signal transduction	Arhgap10;Arhgap10;Arhgap10;Ltb4r1;Ccr2;Vmn2r25;Gpr141;Ms4a8a;Myo7a;Myo7a;Myo7a;Card11;Cx3cr1;Nov;Fcna;Mfap4;Tlr12
generation of neurons	Fgfr1
protein amino acid phosphorylation	Fgfr1;Pftk2
protein transport	Dopey2
cell differentiation	Camp;Sox15;Slc7a5;Bmp8b;Suv39h2
intracellular signaling cascade	Plek2;Dnahc7c;Asb2
cell proliferation	Pla2g1b
development	Gfi1b;3110039M20Rik;Camp;Foxg1;Slc7a5;Bmp8b;Nrarp;Bicc1;Nov
response to stress	Pla2g1b
cell surface receptor linked signal transduction	Clec1b;Clec1b
biosynthesis	Alas2;Alas2
cell communication	Gjb3;Gjb5
metabolism	Atp11b;Atp11b;BC021614;Gsto2;Mmp3;Mmp2;Mmp9;Mmp9;Npl;Cbr2

## Sheet: cellular_component
GO Term	Count	p-Value	q-Value	Protein	Input Symbol
GO:0005576 extracellular region	62	1.43981e-30	5.65845e-28	Pla2g1b;Fgf15;Ngp;Chi3l4;Camp;Camp;Chi3l3;IGHG3_MOUSE;Lamc2;Pacap;Mcpt8;Nppb;Lgals7;Bmp8b;Bmp8b;Dspp;Prl2c2;Prl2c2;Prl2c4;Prl2c4;Msln;Acpp;Prl2c5;Prl2c5;Ltf;Ltf;Inhba;Tnfsf14;Prss23;Pcsk5;Col6a2;Gdf15;Gdf15;Wisp1;Tff3;Col14a1;Serpina3n;Gas6;Mmp2;Cpxm1;Prelp;Nov;Gpx3;Fcn1;Mcpt1;Ifna1;Ifna1;Wisp2;Ren1;Mfap4;Wfdc12;Mmp9;Igf1;Igf1;Igf1;Igf1;Cxcl15;Cilp;Adamdec1;C1qtnf3;Pla2g2d;Ren2	Pla2g1b;Fgf15;Ngp;Chi3l4;Camp;Camp;Chi3l3;AI324046;Lamc2;2010001M09Rik;Mcpt8;Nppb;Lgals7;Bmp8b;Bmp8b;Dsp;Prl2c2;Prl2c2;Prl2c4;Prl2c4;Msln;Acpp;Prl2c5;Prl2c5;Ltf;Ltf;Inhba;Tnfsf14;Prss23;Pcsk5;Col6a2;Gdf15;Gdf15;Wisp1;Tff3;Col14a1;Serpina3n;Gas6;Mmp2;Cpxm1;Prelp;Nov;Gpx3;Fcna;Mcpt1;Ifna1;Ifna1;Wisp2;Ren1;Mfap4;Wfdc12;Mmp9;Igf1;Igf1;Igf1;Igf1;Cxcl15;Cilp;Adamdec1;C1qtnf3;Pla2g2d;Ren2
GO:0005615 extracellular space	24	1.72091e-15	2.25439e-13	Cdh13;Cdh13;Bmp8b;Prl2c2;Prl2c2;Clec2g;Prl2c5;Prl2c5;Tnfsf14;Pcsk5;Gdf15;Cpxm1;Gpx3;Ifna1;Ren1;Ren1;Mmp9;Mmp9;Igf1;Igf1;Igf1;Igf1;Cxcl15;Cilp	Cdh13;Cdh13;Bmp8b;Prl2c2;Prl2c2;Clec2f;Prl2c5;Prl2c5;Tnfsf14;Pcsk5;Gdf15;Cpxm1;Gpx3;Ifna1;Ren1;Ren1;Mmp9;Mmp9;Igf1;Igf1;Igf1;Igf1;Cxcl15;Cilp
GO:0005886 plasma membrane	51	2.96994e-11	1.94531e-09	Cdcp1;Vamp5;Gpr116;Cplx3;IGHG3_MOUSE;Atp1b1;Cdh13;Cdh13;Cdh13;Gjb3;Arhgap10;Cd300e;Snca;Gjb5;Plek2;Ltb4r;Ctnnal1;Slc7a5;Podxl;Podxl;Ccr2;Ly6g;Gpr141;Rhov;Clec2g;Clec2f;Sell;Sell;Msln;Tnfsf14;Klra3;Klra3;Vcam1;Gbp1;Trpv4;Trpv4;Card11;Cx3cr1;Trpm2;Trpm2;Scarb1;Gpr114;Stab1;Klra8;Klra9;Mmp2;Plxna1;Lyve1;Wisp2;Folr2;Slc40a1	Cdcp1;Camp;Gpr116;Lman1l;AI324046;Atp1b1;Cdh13;Cdh13;Cdh13;Gjb3;Arhgap10;Cd300e;Snca;Gjb5;Plek2;Ltb4r1;Ctnnal1;Slc7a5;Podxl;Podxl;Ccr2;Ly6g;Gpr141;Rhov;Clec2f;Clec2f;Sell;Sell;Msln;Tnfsf14;Klra3;Klra3;Vcam1;Gbp1;Trpv4;Trpv4;Card11;Cx3cr1;Trpm2;Trpm2;Cd36;Gpr114;Stab1;Klra8;Klra8;Mmp2;Nov;Lyve1;Wisp2;Folr2;Slc40a1
GO:0005614 interstitial matrix	5	1.58248e-07	5.57345e-06	Abi3bp;Abi3bp;Abi3bp;Abi3bp;Abi3bp	Abi3bp;Abi3bp;Abi3bp;Abi3bp;Abi3bp
GO:0016021 integral to membrane	63	3.01685e-07	7.41014e-06	Cdcp1;AU018091;Slc4a5;Gpr116;Fgfr1;IGHG3_MOUSE;Slc2a3;Slc2a3;Atp1b1;Gjb3;Lppr3;Clec4e;Slc5a6;Cd300e;Gjb5;Ltb4r;Slc7a5;Slc7a5;Podxl;Ccr2;Vmn2r25;Tmem87a;Tmem87a;Tmem87a;Gpr141;Slc38a6;Slc38a6;Ms4a8a;Clec2g;Clec2f;Chst13;V1rh5;Atp11b;Atp11b;Mcemp1;Tnfsf14;Pcsk5;Fmo1;Tmem86a;Tmed6;Lrrc15;Vcam1;Vcam1;Trpv4;Tcp10c;Cx3cr1;Trpm2;Mgl2;Cd36;Mxra8;Gpr114;Itga9;Klra8;CT123_MOUSE;CP062_MOUSE;Plxna1;Cd209f;Cd…	Cdcp1;AU018091;Slc4a5;Gpr116;Fgfr1;AI324046;Slc2a3;Slc2a3;Atp1b1;Gjb3;Prg2;Clec4e;Slc5a6;Cd300e;Gjb5;Ltb4r1;Slc7a5;Slc7a5;Podxl;Ccr2;Vmn2r25;Tmem87a;Tmem87a;Tmem87a;Gpr141;Slc38a6;Slc38a6;Ms4a8a;Clec2f;Clec2f;Chst13;V1rh5;Atp11b;Atp11b;1810033B17Rik;Tnfsf14;Pcsk5;Fmo1;Tmem86a;Tmed6;Lrrc15;Vcam1;Vcam1;Trpv4;Gpr31c;Cx3cr1;Trpm2;Mgl2;Cd36;Mxra8;Gpr114;Itga9;Klra8;4833422F24Rik;9030624J02Rik;Nov;Cd20…
GO:0005901 caveola	5	1.69847e-06	3.17856e-05	Slc2a3;Cdh13;Cdh13;Scarb1;Scarb1	Slc2a3;Cdh13;Cdh13;Cd36;Cd36
GO:0005833 hemoglobin complex	4	2.48714e-06	4.15934e-05	Hbb;Hbb-b1;Hbb-b1;Hbb-b1	Hbb-b2;Hbb-b2;Hbb-b2;Hbb-b2
GO:0042581 specific granule	2	2.3525e-05	0.000189462	Camp;Camp	Camp;Camp
GO:0005720 nuclear heterochromatin	4	3.537e-05	0.000272557	Suv39h2;Suv39h2;Suv39h2;Suv39h2	Suv39h2;Suv39h2;Suv39h2;Suv39h2
GO:0005578 extracellular matrix (sensu Metazoa)	10	3.71047e-05	0.000280426	Dspp;Col6a2;Mmp3;Col14a1;Mmp2;Prelp;Mfap4;Mmp9;Mmp9;Cilp	Dsp;Col6a2;Mmp3;Col14a1;Mmp2;Prelp;Mfap4;Mmp9;Mmp9;Cilp
GO:0032420 stereocilium	3	0.000121711	0.000713914	Myo7a;Myo7a;Myo7a	Myo7a;Myo7a;Myo7a
GO:0031225 anchored to membrane	5	0.00057933	0.00243505	Cdh13;Ly6g;Msln;Vcam1;Folr2	Cdh13;Ly6g;Msln;Vcam1;Folr2
GO:0009897 external side of plasma membrane	7	0.00207045	0.006407	Cdh13;Cdh13;Cdh13;Ly6g;Sell;Sell;Cd83	Cdh13;Cdh13;Cdh13;Ly6g;Sell;Sell;Cd83
GO:0042571 immunoglobulin complex, circulating	2	0.00380901	0.0107308	Igh-1a;Igh-1a	Ighg;Igh
GO:0030057 desmosome	2	0.00464789	0.0122875	Dsp;Dsp	Dsp;Dsp
GO:0043509 activin A complex	1	0.0048586	0.0122875	Inhba	Inhba
GO:0030288 periplasmic space (sensu Proteobacteria)	1	0.0048586	0.0122875	Gstk1	Gstk1
GO:0005771 multivesicular body	2	0.00556391	0.0131724	Igh-1a;Igh-1a	Ighg;Igh
GO:0000299 integral to membrane of membrane fraction	2	0.00556391	0.0131724	Scarb1;Scarb1	Cd36;Cd36
GO:0005759 mitochondrial matrix	4	0.00635164	0.0145127	Alas2;Alas2;Gstk1;Cbr2	Alas2;Alas2;Gstk1;Cbr2
GO:0005922 connexon complex	2	0.00707915	0.0157124	Gjb3;Gjb5	Gjb3;Gjb5
GO:0016324 apical plasma membrane	4	0.00727651	0.0159758	Slc7a5;Myo7a;Myo7a;Myo7a	Slc7a5;Myo7a;Myo7a;Myo7a
GO:0042470 melanosome	3	0.00976962	0.0191973	Myo7a;Myo7a;Myo7a	Myo7a;Myo7a;Myo7a
GO:0030286 dynein complex	2	0.0140074	0.0256041	Dnahc12;Dnah12	Dnahc7c;Dnahc7c
GO:0043512 inhibin A complex	1	0.0145053	0.0260301	Inhba	Inhba
GO:0016459 myosin	3	0.0159322	0.0280778	Myo7a;Myo7a;Myo7a	Myo7a;Myo7a;Myo7a
GO:0030141 secretory granule	3	0.0187994	0.0320527	Pcsk5;Pcsk5;Tff3	Pcsk5;Pcsk5;Tff3
GO:0000801 central element	1	0.0192937	0.0321289	Syce2	Syce2
GO:0005887 integral to plasma membrane	7	0.021361	0.0346895	Vamp5;Vamp5;Scarb1;Scarb1;Stab1;Clec1b;Clec1b	Camp;Camp;Cd36;Cd36;Stab1;Clec1b;Clec1b
GO:0031528 microvillus membrane	1	0.0240589	0.0379724	Scarb1	Cd36
GO:0005634 nucleus	41	0.0263501	0.04077	Ppargc1a;Ppargc1a;Ppargc1a;Nuf2;Gfi1b;Foxg1;3110039M20Rik;Tex19a;Sox15;Cplx3;Gata3;Foxg1;3110039M20Rik;Tead1;Tead1;Tead1;Rex2;Rex2;Rex2;Rex2;Plek2;Bcl2l15;Eomes;Eomes;Lgals7;Syce2;Gata2;Suv39h2;Suv39h2;Suv39h2;Suv39h2;Irx5;Prss23;Nr2f6;Nr2f6;Nr2f2;Nr2f1;Nr2f1;Nr2f1;Nr2f1;Nr1h3;Nr1h3;Nr1h3	Ppargc1a;Ppargc1a;Ppargc1a;Nuf2;Gfi1b;3110039M20Rik;3110039M20Rik;Tex19.1;Sox15;Lman1l;Gata3;Foxg1;Foxg1;Tead1;Tead1;Tead1;Rex2;Rex2;Rex2;Rex2;Plek2;Bcl2l15;Eomes;Eomes;Lgals7;Syce2;Gata2;Suv39h2;Suv39h2;Suv39h2;Suv39h2;Irx5;Prss23;Ear2;Ear2;Ear3;Ear3;Ear3;Ear3;Ear3;Nr1h3;Nr1h3;Nr1h3
GO:0033179 proton-transporting V-type ATPase, V0 domain	1	0.028801	0.0437019	Atp6v0d2	Atp6v0d2
GO:0005794 Golgi apparatus	9	0.0347498	0.0509577	Vamp5;Arhgap21;Msln;Chst13;Pcsk5;Pcsk5;Gdf15;Gdf15;Cd36	Camp;Arhgap10;Msln;Chst13;Pcsk5;Pcsk5;Gdf15;Gdf15;Cd36
GO:0008305 integrin complex	2	0.036749	0.0530969	Itga9;Itga9	Itga9;Itga9
GO:0005765 lysosomal membrane	2	0.0457679	0.0620234	Acpp;Myo7a	Acpp;Myo7a
GO:0001917 photoreceptor inner segment	1	0.0567752	0.0724437	Myo7a	Myo7a
GO:0031012 extracellular matrix	5	0.0589811	0.0745324	Abi3bp;Abi3bp;Abi3bp;Abi3bp;Abi3bp	Abi3bp;Abi3bp;Abi3bp;Abi3bp;Abi3bp
GO:0042101 T cell receptor complex	1	0.0659204	0.0804556	Card11	Card11
GO:0005604 basement membrane	2	0.106476	0.118207	Lamc2;Lamc2	Lamc2;Lamc2
GO:0005829 cytosol	6	0.107315	0.118802	Cplx3;Snca;Bcl2l15;Fbxo2;Myo7a;Gpx2	Lman1l;Snca;Bcl2l15;Fbxo2;Myo7a;Gpx2
GO:0000775 chromosome, pericentric region	2	0.109586	0.120975	Nuf2;Suv39h2	Nuf2;Suv39h2
GO:0042612 MHC class I protein complex	2	0.11115	0.121676	H2-M2;H2-M2	H2-M2;H2-M2
GO:0000785 chromatin	3	0.114515	0.124653	Suv39h2;Suv39h2;Suv39h2	Suv39h2;Suv39h2;Suv39h2
GO:0005792 microsome	3	0.11869	0.128267	Cyp2c55;Fmo1;Cyp4b1	Cyp2c55;Fmo1;Cyp4b1
GO:0043197 dendritic spine	1	0.118965	0.128267	Fbxo2	Fbxo2
GO:0016323 basolateral plasma membrane	3	0.12937	0.135942	Atp1b1;Dsp;Dsp	Atp1b1;Dsp;Dsp
GO:0001750 photoreceptor outer segment	1	0.164948	0.161054	Myo7a	Myo7a
GO:0000777 condensed chromosome kinetochore	1	0.181069	0.171058	Nuf2	Nuf2
GO:0005739 mitochondrion	9	0.244536	0.217924	Chchd10;Dsp;Dsp;Alas2;Alas2;Ckb;Gstk1;Cbr2;Cbr2	Chchd10;Dsp;Dsp;Alas2;Alas2;Ckb;Gstk1;Cbr2;Cbr2
GO:0005856 cytoskeleton	10	0.244541	0.217924	Epb4.1l4a;Arhgap21;Snca;Plek2;Frmd4b;Frmd4b;Frmd4b;Myo7a;Myo7a;Myo7a	Epb4.1l4a;Arhgap10;Snca;Plek2;Frmd4b;Frmd4b;Frmd4b;Myo7a;Myo7a;Myo7a
GO:0005746 mitochondrial electron transport chain	1	0.257139	0.226329	Cox7b2	Cox7b2
GO:0005667 transcription factor complex	3	0.309245	0.264778	Tead1;Tead1;Tead1	Tead1;Tead1;Tead1
GO:0031227 intrinsic to endoplasmic reticulum membrane	1	0.319561	0.271834	Fmo1	Fmo1
GO:0042383 sarcolemma	1	0.370643	0.304098	Col6a2	Col6a2
GO:0008021 synaptic vesicle	1	0.376754	0.306852	Slc40a1	Slc40a1
GO:0005783 endoplasmic reticulum	6	0.377904	0.306852	Cyp2c55;Prl2c2;Prl2c2;Fmo1;Tmed6;Cyp4b1	Cyp2c55;Prl2c2;Prl2c2;Fmo1;Tmed6;Cyp4b1
GO:0019717 synaptosome	1	0.379787	0.307112	Snca	Snca
GO:0030054 cell junction	4	0.394964	0.316777	Cplx3;Gjb3;Arhgap21;Gjb5	Lman1l;Gjb3;Arhgap10;Gjb5
GO:0010008 endosome membrane	1	0.442915	0.345711	Rhov	Rhov
GO:0045121 lipid raft	1	0.448326	0.347177	Card11	Card11
GO:0030017 sarcomere	1	0.474606	0.361473	Mmp2	Mmp2
GO:0016020 membrane	49	0.495424	0.374427	Cyp2c55;AU018091;Slc4a5;Fgfr1;Lman1l;Lman1l;Slc2a3;Lppr3;Arhgap21;Clec4e;Slc5a6;Slc5a6;Slc7a5;Vmn2r25;Slc38a6;Slc38a6;Ms4a8a;Acpp;Atp11b;Atp11b;Mcemp1;Pcsk5;Fmo1;Tmem86a;Blnk;Tmed6;Lrrc15;Vcam1;Mgl2;Mgl2;Scarb1;Cd36;Mxra8;Itga9;Itga9;CT123_MOUSE;CP062_MOUSE;Fcrls;H2-M2;H2-M2;Cd209f;Cd209f;Cd209f;Fxyd2;Fxyd2;Ren1;Tlr12;Cyp4b1;Clec1b	Cyp2c55;AU018091;Slc4a5;Fgfr1;Lman1l;Lman1l;Slc2a3;Prg2;Arhgap10;Clec4e;Slc5a6;Slc5a6;Slc7a5;Vmn2r25;Slc38a6;Slc38a6;Ms4a8a;Acpp;Atp11b;Atp11b;1810033B17Rik;Pcsk5;Fmo1;Tmem86a;Blnk;Tmed6;Lrrc15;Vcam1;Mgl2;Mgl2;Cd36;Cd36;Mxra8;Itga9;Itga9;4833422F24Rik;9030624J02Rik;Fcrls;H2-M2;H2-M2;Cd209f;Cd209f;Cd209f;Fxyd2;Fxyd2;Ren1;Tlr12;Cyp4b1;Clec1b
GO:0019898 extrinsic to membrane	1	0.497189	0.375039	Epb4.1l4a	Epb4.1l4a
GO:0044420 extracellular matrix part	1	0.499638	0.376164	Cilp	Cilp
GO:0015629 actin cytoskeleton	2	0.50199	0.377213	Ctnnal1;Ctnnal1	Ctnnal1;Ctnnal1
GO:0005625 soluble fraction	1	0.504499	0.377657	Gpx3	Gpx3
GO:0043005 neuron projection	2	0.505041	0.377657	Cdh13;Cdh13	Cdh13;Cdh13
GO:0005789 endoplasmic reticulum membrane	3	0.51152	0.379433	Cyp2c55;Tmed6;Cyp4b1	Cyp2c55;Tmed6;Cyp4b1
GO:0030659 cytoplasmic vesicle membrane	1	0.532698	0.391309	Arhgap21	Arhgap10
GO:0005929 cilium	1	0.539494	0.395095	Dnah12	Dnahc7c
GO:0005743 mitochondrial inner membrane	2	0.590755	0.425994	Alas2;Gstk1	Alas2;Gstk1
GO:0005764 lysosome	1	0.646282	0.458463	Ctsf	Ctsf
GO:0045202 synapse	2	0.658056	0.464302	Cplx3;Myo7a	Lman1l;Myo7a
GO:0005874 microtubule	1	0.668061	0.469674	Dnah12	Dnahc7c
GO:0005768 endosome	1	0.750052	0.514821	Rhov	Rhov
GO:0005730 nucleolus	1	0.751272	0.514821	Asb2	Asb2
GO:0031410 cytoplasmic vesicle	2	0.805681	0.547808	Ngp;Arhgap21	Ngp;Arhgap10
GO:0000139 Golgi membrane	1	0.855593	0.572825	Arhgap21	Arhgap10
GO:0005737 cytoplasm	35	0.865807	0.577695	Gtsf1;Sox15;Epb4.1l4a;Cdh13;Cdh13;Pacap;Arhgap10;Arhgap21;Snca;Plek2;Ctnnal1;Lgals7;Slc7a5;Upp1;1700012B15Rik;Ltf;Ltf;Ckb;Cth;Gsto2;Col6a2;Blnk;Frmd4b;Myo7a;Myo7a;Myo7a;Aldh1a1;Aldh1a2;Card11;Gpx2;Scarb1;Pdxk;Stab1;Npl;Pla2g2d	Gtsf1;Sox15;Epb4.1l4a;Cdh13;Cdh13;2010001M09Rik;Arhgap10;Arhgap10;Snca;Plek2;Ctnnal1;Lgals7;Slc7a5;Upp1;1700012B15Rik;Ltf;Ltf;Ckb;Cth;Gsto2;Col6a2;Blnk;Frmd4b;Myo7a;Myo7a;Myo7a;Aldh1a2;Aldh1a2;Card11;Gpx2;Cd36;Pdxk;Stab1;Npl;Pla2g2d
GO:0005624 membrane fraction	2	0.908943	0.597349	Plxna1;Folr2	Nov;Folr2
GO:0016023 cytoplasmic membrane-bound vesicle	1	0.915419	0.598267	Chi3l3	Chi3l3
GO:0005694 chromosome	1	0.917875	0.598267	Suv39h2	Suv39h2
GO:0009986 cell surface	1	0.919473	0.598267	Scarb1	Cd36
GO:0042995 cell projection	1	0.985288	0.612627	Plek2	Plek2
GO:0012505 endomembrane system	1	0.998291	0.612627	Vamp5	Camp
GO:0044444 cytoplasmic part	3	1	0.612627	Ren1;Ren1;Ren2	Ren1;Ren1;Ren2
GO:0005622 intracellular	17	1	0.612627	Gfi1b;Arhgap10;Arhgap21;Arhgap21;Rex2;Rex2;Rex2;Rex2;Eomes;Eomes;Rhov;Bcar3;Card10;Card11;Plxna1;Mcpt1;Mcpt2	Gfi1b;Arhgap10;Arhgap10;Arhgap10;Rex2;Rex2;Rex2;Rex2;Eomes;Eomes;Rhov;Bcar3;Card10;Card11;Nov;Mcpt1;Mcpt2
GO:0043231 intracellular membrane-bound organelle	2	1	0.612627	Mmp3;Mmp2	Mmp3;Mmp2

## Sheet: molecular_function
GO Term	Count	p-Value	q-Value	Protein	Input Symbol
GO:0005529 sugar binding	19	4.79119e-17	9.41469e-15	Chi3l3;Lman1l;Prg2;Clec4e;Lgals7;Lgals7;Lgals7;Clec2g;Clec2f;Sell;Mgl2;Mgl2;Klra8;Klra9;Fcn1;Cd209f;Cd209f;Cd209f;Clec1b	Chi3l3;Lman1l;Prg2;Clec4e;Lgals7;Lgals7;Lgals7;Clec2f;Clec2f;Sell;Mgl2;Mgl2;Klra8;Klra8;Fcna;Cd209f;Cd209f;Cd209f;Clec1b
GO:0005159 insulin-like growth factor receptor binding	7	1.80693e-12	1.7753e-10	Ren1;Ren1;Igf1;Igf1;Igf1;Igf1;Ren2	Ren1;Ren1;Igf1;Igf1;Igf1;Igf1;Ren2
GO:0005179 hormone activity	12	2.2415e-11	1.76182e-09	Nppb;Prl2c2;Prl2c2;Prl2c4;Prl2c4;Prl2c5;Prl2c5;Inhba;Igf1;Igf1;Igf1;Igf1	Nppb;Prl2c2;Prl2c2;Prl2c4;Prl2c4;Prl2c5;Prl2c5;Inhba;Igf1;Igf1;Igf1;Igf1
GO:0008201 heparin binding	9	1.19383e-09	6.70252e-08	Fgfr1;Lamc2;Lamc2;Serpind1;Abi3bp;Abi3bp;Abi3bp;Abi3bp;Abi3bp	Fgfr1;Lamc2;Lamc2;Serpind1;Abi3bp;Abi3bp;Abi3bp;Abi3bp;Abi3bp
GO:0008083 growth factor activity	10	1.52295e-07	5.57345e-06	Fgf15;Bmp8b;Bmp8b;Prl2c2;Prl2c2;Inhba;Gdf15;Gdf15;Nov;Igf1	Fgf15;Bmp8b;Bmp8b;Prl2c2;Prl2c2;Inhba;Gdf15;Gdf15;Nov;Igf1
GO:0005518 collagen binding	5	2.34561e-07	6.58445e-06	Abi3bp;Abi3bp;Abi3bp;Abi3bp;Abi3bp	Abi3bp;Abi3bp;Abi3bp;Abi3bp;Abi3bp
GO:0003707 steroid hormone receptor activity	7	2.69619e-07	7.06401e-06	Nr2f6;Nr2f6;Nr2f2;Nr2f1;Nr2f1;Nr2f1;Nr1h3	Ear2;Ear2;Ear3;Ear3;Ear3;Ear3;Nr1h3
GO:0004522 pancreatic ribonuclease activity	5	4.73029e-07	1.09353e-05	Ear1;Ear2;Ear13;Ear10;Ear2;Ear3	Ear1;Ear2;Ear2;Ear10;Ear3;Ear3
GO:0008233 peptidase activity	17	1.5318e-06	3.11042e-05	Mcpt8;Ltf;Ltf;Prss23;Pcsk5;Pcsk5;Mmp3;Ctsf;Mmp2;Cpxm1;Mcpt1;Ren1;Mmp9;Mmp9;Adamdec1;Mcpt2;Ren2	Mcpt8;Ltf;Ltf;Prss23;Pcsk5;Pcsk5;Mmp3;Ctsf;Mmp2;Cpxm1;Mcpt1;Ren1;Mmp9;Mmp9;Adamdec1;Mcpt2;Ren2
GO:0045296 cadherin binding	4	1.58291e-06	3.11042e-05	Cdh13;Cdh13;Ctnnal1;Ctnnal1	Cdh13;Cdh13;Ctnnal1;Ctnnal1
GO:0005537 mannose binding	4	1.99735e-06	3.56799e-05	Cd209f;Cd209f;Cd209f;Cd209f	Cd209f;Cd209f;Cd209f;Cd209f
GO:0005344 oxygen transporter activity	4	5.37181e-06	7.33103e-05	Hbb;Hbb-b1;Hbb-b1;Hbb-b1	Hbb-b2;Hbb-b2;Hbb-b2;Hbb-b2
GO:0019825 oxygen binding	4	7.50008e-06	9.21104e-05	Hbb;Hbb-b1;Hbb-b1;Hbb-b1	Hbb-b2;Hbb-b2;Hbb-b2;Hbb-b2
GO:0008035 high-density lipoprotein binding	3	1.32817e-05	0.000151296	Scarb1;Scarb1;Cd36	Cd36;Cd36;Cd36
GO:0043565 sequence-specific DNA binding	15	1.67055e-05	0.000182368	Foxg1;3110039M20Rik;Gata3;Foxg1;3110039M20Rik;Gata2;Irx5;Nr2f6;Nr2f6;Nr2f2;Nr2f1;Nr2f1;Nr2f1;Nr2f1;Nr1h3;Nr1h3;Nr1h3	3110039M20Rik;3110039M20Rik;Gata3;Foxg1;Foxg1;Gata2;Irx5;Ear2;Ear2;Ear3;Ear3;Ear3;Ear3;Ear3;Nr1h3;Nr1h3;Nr1h3
GO:0005034 osmosensor activity	2	2.3525e-05	0.000189462	Trpv4;Trpv4	Trpv4;Trpv4
GO:0004884 ecdysteroid hormone receptor activity	2	2.3525e-05	0.000189462	Nr1h3;Nr1h3	Nr1h3;Nr1h3
GO:0003700 transcription factor activity	19	2.36225e-05	0.000189462	Foxg1;3110039M20Rik;Gata3;Foxg1;3110039M20Rik;Tead1;Tead1;Tead1;Eomes;Eomes;Gata2;Irx5;Nr2f6;Nr2f6;Nr2f2;Nr2f1;Nr2f1;Nr2f1;Nr1h3;Nr1h3;Nr1h3	3110039M20Rik;3110039M20Rik;Gata3;Foxg1;Foxg1;Tead1;Tead1;Tead1;Eomes;Eomes;Gata2;Irx5;Ear2;Ear2;Ear3;Ear3;Ear3;Ear3;Nr1h3;Nr1h3;Nr1h3
GO:0004602 glutathione peroxidase activity	3	3.9711e-05	0.000289007	Gstk1;Gpx2;Gpx3	Gstk1;Gpx2;Gpx3
GO:0005125 cytokine activity	7	5.20981e-05	0.000372264	Bmp8b;Bmp8b;Inhba;Tnfsf14;Gdf15;Ifna1;Ifna1	Bmp8b;Bmp8b;Inhba;Tnfsf14;Gdf15;Ifna1;Ifna1
GO:0003870 5-aminolevulinate synthase activity	2	7.03479e-05	0.000468588	Alas2;Alas2	Alas2;Alas2
GO:0020037 heme binding	7	8.54299e-05	0.00053292	Cyp2c55;Hbb;Hbb-b1;Hbb-b1;Hbb-b1;Cyp4b1;Cyp4b1	Cyp2c55;Hbb-b2;Hbb-b2;Hbb-b2;Hbb-b2;Cyp4b1;Cyp4b1
GO:0003823 antigen binding	7	9.32811e-05	0.000572805	LV1A_MOUSE;IGHG3_MOUSE;KV3A2_MOUSE;KV3AD_MOUSE;Igh-1a;Ighg;Igh-1a	Igl-V1;AI324046;Igk;Igk-V21-4;Ighg;Ighg;Igh
GO:0005384 manganese ion transporter activity	2	0.000140243	0.000772276	Trpm2;Trpm2	Trpm2;Trpm2
GO:0004090 carbonyl reductase (NADPH) activity	2	0.000140243	0.000772276	Cbr2;Cbr2	Cbr2;Cbr2
GO:0008276 protein methyltransferase activity	4	0.000243917	0.00122897	Suv39h2;Suv39h2;Suv39h2;Suv39h2	Suv39h2;Suv39h2;Suv39h2;Suv39h2
GO:0008270 zinc ion binding	29	0.000334744	0.00164443	Gfi1b;Gata3;Rnf208;Rnf208;Rex2;Rex2;Rex2;Morc4;Nol9;Gata2;Suv39h2;Suv39h2;Pilrb2;Zcwpw1;Nr2f6;Nr2f6;Mmp3;Pdxk;Nr2f2;Nr2f1;Nr2f1;Nr1h3;Nr1h3;Nr1h3;Mmp2;Cpxm1;Mmp9;Mmp9;Adamdec1	Gfi1b;Gata3;Rnf208;Rnf208;Rex2;Rex2;Rex2;Morc4;Nol9;Gata2;Suv39h2;Suv39h2;Zcwpw1;Zcwpw1;Ear2;Ear2;Mmp3;Pdxk;Ear3;Ear3;Ear3;Nr1h3;Nr1h3;Nr1h3;Mmp2;Cpxm1;Mmp9;Mmp9;Adamdec1
GO:0001758 retinal dehydrogenase activity	2	0.000348358	0.00164946	Aldh1a1;Aldh1a2	Aldh1a2;Aldh1a2
GO:0004028 3-chloroallyl aldehyde dehydrogenase activity	2	0.000348358	0.00164946	Aldh1a1;Aldh1a2	Aldh1a2;Aldh1a2
GO:0016563 transcriptional activator activity	8	0.000411428	0.00185852	Ppargc1a;Ppargc1a;Gata3;Tead1;Tead1;Tead1;Nr2f1;Nr2f1	Ppargc1a;Ppargc1a;Gata3;Tead1;Tead1;Tead1;Ear3;Ear3
GO:0005520 insulin-like growth factor binding	3	0.000555915	0.00237472	Wisp1;Nov;Wisp2	Wisp1;Nov;Wisp2
GO:0004364 glutathione transferase activity	3	0.000662106	0.00265518	BC021614;Gstk1;Gsto2	BC021614;Gstk1;Gsto2
GO:0018024 histone-lysine N-methyltransferase activity	3	0.000780412	0.00303665	Suv39h2;Suv39h2;Suv39h2	Suv39h2;Suv39h2;Suv39h2
GO:0004568 chitinase activity	2	0.00103172	0.00370289	Chi3l4;Chi3l3	Chi3l4;Chi3l3
GO:0004252 serine-type endopeptidase activity	6	0.00110716	0.00385056	Mcpt8;Prss23;Pcsk5;Pcsk5;Mcpt1;Mcpt2	Mcpt8;Prss23;Pcsk5;Pcsk5;Mcpt1;Mcpt2
GO:0004190 aspartic-type endopeptidase activity	3	0.00121316	0.0041279	Ren1;Ren1;Ren2	Ren1;Ren1;Ren2
GO:0031402 sodium ion binding	4	0.00143027	0.00472349	Atp1b1;Slc5a6;Trpm2;Fxyd2	Atp1b1;Slc5a6;Trpm2;Fxyd2
GO:0005509 calcium ion binding	14	0.0016758	0.00544289	Pla2g1b;Cdh13;Cdh13;Cdh13;Dspp;Mmp3;Trpv4;Trpm2;Gas6;Mmp2;Mfap4;Mmp9;Mmp9;Pla2g2d	Pla2g1b;Cdh13;Cdh13;Cdh13;Dsp;Mmp3;Trpv4;Trpm2;Gas6;Mmp2;Mfap4;Mmp9;Mmp9;Pla2g2d
GO:0004499 dimethylaniline monooxygenase (N-oxide-forming) activity	2	0.00177118	0.00565912	Fmo1;Fmo1	Fmo1;Fmo1
GO:0004222 metalloendopeptidase activity	5	0.00199822	0.0062824	Mmp3;Mmp2;Mmp9;Mmp9;Adamdec1	Mmp3;Mmp2;Mmp9;Mmp9;Adamdec1
GO:0015179 L-amino acid transporter activity	3	0.00222197	0.00676926	Slc7a5;Slc7a5;Slc7a5	Slc7a5;Slc7a5;Slc7a5
GO:0019002 GMP binding	2	0.00236903	0.00713431	Gbp1;Gbp1	Gbp1;Gbp1
GO:0030169 low-density lipoprotein binding	2	0.00464789	0.0122875	Cdh13;Cdh13	Cdh13;Cdh13
GO:0055100 adiponectin binding	1	0.0048586	0.0122875	Cdh13	Cdh13
GO:0004123 cystathionine gamma-lyase activity	1	0.0048586	0.0122875	Cth	Cth
GO:0048184 follistatin binding	1	0.0048586	0.0122875	Inhba	Inhba
GO:0016808 proprotein convertase activity	1	0.0048586	0.0122875	Pcsk5	Pcsk5
GO:0008478 pyridoxal kinase activity	1	0.0048586	0.0122875	Pdxk	Pdxk
GO:0008747 N-acetylneuraminate lyase activity	1	0.0048586	0.0122875	Npl	Npl
GO:0008199 ferric iron binding	2	0.00509635	0.0122875	Ltf;Ltf	Ltf;Ltf
GO:0005158 insulin receptor binding	2	0.00509635	0.0122875	Igf1;Igf1	Igf1;Igf1
GO:0004012 phospholipid-translocating ATPase activity	2	0.00707915	0.0157124	Atp11b;Atp11b	Atp11b;Atp11b
GO:0030170 pyridoxal phosphate binding	3	0.00732508	0.0159931	Alas2;Alas2;Cth	Alas2;Alas2;Cth
GO:0004181 metallocarboxypeptidase activity	2	0.00762112	0.0165475	Nol9;Cpxm1	Nol9;Cpxm1
GO:0050544 arachidonic acid binding	1	0.00969367	0.0191973	Snca	Snca
GO:0001632 leukotriene B4 receptor activity	1	0.00969367	0.0191973	Ltb4r	Ltb4r1
GO:0046974 histone lysine N-methyltransferase activity (H3-K9 specific)	1	0.00969367	0.0191973	Suv39h2	Suv39h2
GO:0050661 NADP binding	2	0.00996841	0.0192985	Fmo1;Fmo1	Fmo1;Fmo1
GO:0005540 hyaluronic acid binding	2	0.0112471	0.0214569	Stab1;Lyve1	Stab1;Lyve1
GO:0004497 monooxygenase activity	4	0.0122997	0.0231281	Cyp2c55;Fmo1;Cyp4b1;Cyp4b1	Cyp2c55;Fmo1;Cyp4b1;Cyp4b1
GO:0050381 unspecific monooxygenase activity	2	0.0125939	0.0235126	Cyp2c55;Cyp4b1	Cyp2c55;Cyp4b1
GO:0004623 phospholipase A2 activity	2	0.0132924	0.0245831	Pla2g1b;Pla2g2d	Pla2g1b;Pla2g2d
GO:0008430 selenium binding	2	0.0132924	0.0245831	Gpx2;Gpx3	Gpx2;Gpx3
GO:0047631 ADP-ribose diphosphatase activity	1	0.0145053	0.0260301	Trpm2	Trpm2
GO:0043295 glutathione binding	1	0.0145053	0.0260301	Gpx3	Gpx3
GO:0008061 chitin binding	1	0.0192937	0.0321289	Chi3l3	Chi3l3
GO:0004111 creatine kinase activity	1	0.0192937	0.0321289	Ckb	Ckb
GO:0050700 CARD domain binding	1	0.0192937	0.0321289	Card11	Card11
GO:0005262 calcium channel activity	3	0.0233587	0.0376228	Trpv4;Trpv4;Trpm2	Trpv4;Trpv4;Trpm2
GO:0005515 protein binding	60	0.0236168	0.0378833	Ppargc1a;Gfi1b;Sox15;LV1A_MOUSE;Lamc2;Lamc2;Slc2a3;Atp1b1;Cdh13;Cdh13;Cdh13;Gata3;Gjb3;Arhgap10;Arhgap21;Arhgap21;Rnf208;Rnf208;Tead1;Tead1;Tead1;Syce2;Podxl;Prl2c2;Prl2c2;Alas2;Rhov;Sell;Sell;Msln;Bcar3;Suv39h2;Ckb;BC021614;Card10;Col6a2;Blnk;Blnk;Lrrc15;Lrrc15;Vcam1;Trpv4;Wisp1;Card11;Cx3cr1;Col14a1;Itga9;Klra8;Mmp2;Prelp;Plxna1;Wisp2;Tlr12;Mmp9;Igf1;Igf1;Igf1;Igf1;Cbr2;Cbr2	Ppargc1a;Gfi1b;Sox15;Igl-V1;Lamc2;Lamc2;Slc2a3;Atp1b1;Cdh13;Cdh13;Cdh13;Gata3;Gjb3;Arhgap10;Arhgap10;Arhgap10;Rnf208;Rnf208;Tead1;Tead1;Tead1;Syce2;Podxl;Prl2c2;Prl2c2;Alas2;Rhov;Sell;Sell;Msln;Bcar3;Suv39h2;Ckb;BC021614;Card10;Col6a2;Blnk;Blnk;Lrrc15;Lrrc15;Vcam1;Trpv4;Wisp1;Card11;Cx3cr1;Col14a1;Itga9;Klra8;Mmp2;Prelp;Nov;Wisp2;Tlr12;Mmp9;Igf1;Igf1;Igf1;Igf1;Cbr2;Cbr2
GO:0004850 uridine phosphorylase activity	1	0.0240589	0.0379724	Upp1	Upp1
GO:0005044 scavenger receptor activity	2	0.0256522	0.0398471	Stab1;Fcrls	Stab1;Fcrls
GO:0016769 transferase activity, transferring nitrogenous groups	2	0.0265941	0.0409863	Alas2;Alas2	Alas2;Alas2
GO:0004563 beta-N-acetylhexosaminidase activity	1	0.028801	0.0437019	Chi3l3	Chi3l3
GO:0005007 fibroblast growth factor receptor activity	1	0.028801	0.0437019	Fgfr1	Fgfr1
GO:0008367 bacterial binding	1	0.028801	0.0437019	Stab1	Stab1
GO:0004867 serine-type endopeptidase inhibitor activity	3	0.0335221	0.049527	Serpind1;Serpina3n;Wfdc12	Serpind1;Serpina3n;Wfdc12
GO:0004519 endonuclease activity	3	0.0347054	0.0509577	Ear1;Ear2;Ear2;Ear3	Ear1;Ear2;Ear3;Ear3
GO:0003682 chromatin binding	4	0.0356304	0.0519278	Sox15;Suv39h2;Suv39h2;Suv39h2	Sox15;Suv39h2;Suv39h2;Suv39h2
GO:0005496 steroid binding	2	0.0356756	0.0519278	Nr1h3;Nr1h3	Nr1h3;Nr1h3
GO:0001786 phosphatidylserine binding	1	0.0382164	0.054814	Scarb1	Cd36
GO:0005126 hematopoietin/interferon-class (D200-domain) cytokine receptor binding	2	0.0389326	0.0552365	Ifna1;Ifna1	Ifna1;Ifna1
GO:0043027 caspase inhibitor activity	1	0.04289	0.0596664	Tnfsf14	Tnfsf14
GO:0046965 retinoid X receptor binding	1	0.04289	0.0596664	Nr1h3	Nr1h3
GO:0005391 sodium:potassium-exchanging ATPase activity	1	0.0475409	0.0633769	Atp1b1	Atp1b1
GO:0017154 semaphorin receptor activity	1	0.0475409	0.0633769	Plxna1	Nov
GO:0005381 iron ion transporter activity	1	0.0475409	0.0633769	Slc40a1	Slc40a1
GO:0008517 folic acid transporter activity	1	0.0521693	0.0677769	Folr2	Folr2
GO:0008195 phosphatidate phosphatase activity	1	0.0613589	0.0762882	Lppr3	Prg2
GO:0015035 protein disulfide oxidoreductase activity	1	0.0613589	0.0762882	Gstk1	Gstk1
GO:0005041 low-density lipoprotein receptor activity	1	0.0659204	0.0804556	Stab1	Stab1
GO:0003993 acid phosphatase activity	1	0.0704598	0.0850712	Acpp	Acpp
GO:0015662 ATPase activity, coupled to transmembrane movement of ions, phosphorylative mechanism	2	0.0740679	0.088746	Atp11b;Atp11b	Atp11b;Atp11b
GO:0004872 receptor activity	23	0.0797414	0.0943927	Fgfr1;A2N1N1_MOUSE;Cd300e;Ltb4r;Ccr2;Vmn2r25;Gpr141;Ms4a8a;Clec2g;V1rh5;Tcp10c;Cx3cr1;Trpm2;Scarb1;Cd36;Stab1;Itga9;Klra8;Klra9;Fcrls;Plxna1;Folr2;Clec1b	Fgfr1;Igk;Cd300e;Ltb4r1;Ccr2;Vmn2r25;Gpr141;Ms4a8a;Clec2f;V1rh5;Gpr31c;Cx3cr1;Trpm2;Cd36;Cd36;Stab1;Itga9;Klra8;Klra8;Fcrls;Nov;Folr2;Clec1b
GO:0005542 folic acid binding	1	0.0839464	0.0982064	Folr2	Folr2
GO:0003774 motor activity	3	0.0842126	0.0982064	Myo7a;Myo7a;Myo7a	Myo7a;Myo7a;Myo7a
GO:0005355 glucose transporter activity	1	0.0883985	0.101581	Slc2a3	Slc2a3
GO:0050660 FAD binding	2	0.0927981	0.105709	Fmo1;Fmo1	Fmo1;Fmo1
GO:0005452 inorganic anion exchanger activity	1	0.0972381	0.10997	Slc4a5	Slc4a5
GO:0005100 Rho GTPase activator activity	1	0.0972381	0.10997	Arhgap10	Arhgap10
GO:0003777 microtubule motor activity	2	0.0988113	0.110951	Dnahc12;Dnah12	Dnahc7c;Dnahc7c
GO:0016493 C-C chemokine receptor activity	1	0.114662	0.124653	Ccr2	Ccr2
GO:0019905 syntaxin binding	1	0.123248	0.131799	Cplx3	Lman1l
GO:0004129 cytochrome-c oxidase activity	1	0.127509	0.134889	Cox7b2	Cox7b2
GO:0030955 potassium ion binding	2	0.130346	0.136174	Atp1b1;Fxyd2	Atp1b1;Fxyd2
GO:0004693 cyclin-dependent protein kinase activity	1	0.135971	0.14007	Pftk2	Pftk2
GO:0001948 glycoprotein binding	1	0.140171	0.143084	Fbxo2	Fbxo2
GO:0004950 chemokine receptor activity	1	0.140171	0.143084	Cx3cr1	Cx3cr1
GO:0042803 protein homodimerization activity	3	0.141493	0.143687	Cdh13;Cdh13;Cdh13	Cdh13;Cdh13;Cdh13
GO:0005326 neurotransmitter transporter activity	1	0.152649	0.153627	Cplx3	Lman1l
GO:0005164 tumor necrosis factor receptor binding	1	0.160868	0.159411	Tnfsf14	Tnfsf14
GO:0005272 sodium channel activity	1	0.160868	0.159411	Trpm2	Trpm2
GO:0000287 magnesium ion binding	4	0.161033	0.159411	Rhov;Atp11b;Atp11b;Pftk2	Rhov;Atp11b;Atp11b;Pftk2
GO:0005216 ion channel activity	5	0.162266	0.160228	Trpv4;Trpm2;Trpm2;Fxyd2;Fxyd2	Trpv4;Trpm2;Trpm2;Fxyd2;Fxyd2
GO:0009055 electron carrier activity	3	0.163269	0.160613	Cyp2c55;Cyp4b1;Cyp4b1	Cyp2c55;Cyp4b1;Cyp4b1
GO:0019904 protein domain specific binding	3	0.163269	0.160613	Myo7a;Myo7a;Myo7a	Myo7a;Myo7a;Myo7a
GO:0016820 hydrolase activity, acting on acid anhydrides, catalyzing transmembrane movement of substances	2	0.168949	0.163394	Atp11b;Atp11b	Atp11b;Atp11b
GO:0005516 calmodulin binding	2	0.172393	0.164643	Myo7a;Trpv4	Myo7a;Trpv4
GO:0004869 cysteine protease inhibitor activity	1	0.204671	0.189931	Ngp	Ngp
GO:0042605 peptide antigen binding	1	0.204671	0.189931	Msln	Msln
GO:0005351 sugar porter activity	1	0.208538	0.19261	Slc2a3	Slc2a3
GO:0008009 chemokine activity	1	0.216216	0.198303	Cxcl15	Cxcl15
GO:0003924 GTPase activity	2	0.228726	0.207119	Gbp1;Gbp1	Gbp1;Gbp1
GO:0016829 lyase activity	2	0.259175	0.227356	Cth;Npl	Cth;Npl
GO:0008146 sulfotransferase activity	1	0.267926	0.233988	Chst13	Chst13
GO:0015171 amino acid transporter activity	1	0.326166	0.275278	AU018091	AU018091
GO:0005524 ATP binding	12	0.351188	0.292408	Fgfr1;Dnah12;Morc4;Morc4;Atp11b;Atp11b;Ckb;Myo7a;Myo7a;Myo7a;Pftk2;Pdxk	Fgfr1;Dnahc7c;Morc4;Morc4;Atp11b;Atp11b;Ckb;Myo7a;Myo7a;Myo7a;Pftk2;Pdxk
GO:0004540 ribonuclease activity	1	0.367566	0.302204	Ear10	Ear10
GO:0005096 GTPase activator activity	2	0.37442	0.306556	Arhgap10;Arhgap21	Arhgap10;Arhgap10
GO:0004197 cysteine-type endopeptidase activity	1	0.376754	0.306852	Ctsf	Ctsf
GO:0003713 transcription coactivator activity	1	0.406431	0.324979	Ppargc1a	Ppargc1a
GO:0016491 oxidoreductase activity	6	0.420107	0.33404	Aldh1a1;Aldh1a2;Gpx2;Gpx3;Cbr2;Cbr2	Aldh1a2;Aldh1a2;Gpx2;Gpx3;Cbr2;Cbr2
GO:0005525 GTP binding	3	0.424611	0.336436	Rhov;Gbp1;Gbp1	Rhov;Gbp1;Gbp1
GO:0046872 metal ion binding	26	0.435863	0.343275	Cyp2c55;Gfi1b;Gata3;Rnf208;Rex2;Rex2;Morc4;Gata2;Hbb;Hbb-b1;Hbb-b1;Hbb-b1;Ltf;Zcwpw1;Nr2f6;Nr2f6;Pdxk;Nr2f2;Nr2f1;Nr2f1;Nr1h3;Nr1h3;Nr1h3;Cpxm1;Cyp4b1;Adamdec1	Cyp2c55;Gfi1b;Gata3;Rnf208;Rex2;Rex2;Morc4;Gata2;Hbb-b2;Hbb-b2;Hbb-b2;Hbb-b2;Ltf;Zcwpw1;Ear2;Ear2;Pdxk;Ear3;Ear3;Ear3;Nr1h3;Nr1h3;Nr1h3;Cpxm1;Cyp4b1;Adamdec1
GO:0015078 hydrogen ion transporter activity	1	0.44019	0.344954	Atp6v0d2	Atp6v0d2
GO:0019900 kinase binding	1	0.461626	0.355027	Slc2a3	Slc2a3
GO:0019955 cytokine binding	1	0.472035	0.360914	Ccr2	Ccr2
GO:0016503 pheromone receptor activity	1	0.514082	0.380121	V1rh5	V1rh5
GO:0015293 symporter activity	1	0.604204	0.432517	Slc5a6	Slc5a6
GO:0005198 structural molecule activity	3	0.621454	0.443251	Ctnnal1;Ctnnal1;Col14a1	Ctnnal1;Ctnnal1;Col14a1
GO:0005506 iron ion binding	1	0.666434	0.46937	Slc40a1	Slc40a1
GO:0005085 guanyl-nucleotide exchange factor activity	1	0.686977	0.48211	Bcar3	Bcar3
GO:0042802 identical protein binding	2	0.698867	0.487925	Snca;Inhba	Snca;Inhba
GO:0008415 acyltransferase activity	1	0.698986	0.487925	Alas2	Alas2
GO:0042277 peptide binding	1	0.732329	0.507146	Pcsk5	Pcsk5
GO:0008236 serine-type peptidase activity	1	0.737517	0.508499	Ltf	Ltf
GO:0008237 metallopeptidase activity	1	0.751272	0.514821	Cpxm1	Cpxm1
GO:0016757 transferase activity, transferring glycosyl groups	1	0.817293	0.554743	Upp1	Upp1
GO:0008134 transcription factor binding	1	0.845334	0.566922	Gata2	Gata2
GO:0005102 receptor binding	3	0.857087	0.572849	Pla2g1b;Fcn1;Mfap4	Pla2g1b;Fcna;Mfap4
GO:0030246 carbohydrate binding	1	0.86844	0.578469	Fbxo2	Fbxo2
GO:0003779 actin binding	1	0.877772	0.58271	Myo7a	Myo7a
GO:0016887 ATPase activity	1	0.883624	0.585606	Dnah12	Dnahc7c
GO:0003723 RNA binding	2	0.891371	0.588754	Ppargc1a;Bicc1	Ppargc1a;Bicc1
GO:0000166 nucleotide binding	11	0.912581	0.598267	Ppargc1a;Fgfr1;Dnah12;Rhov;Ckb;Myo7a;Myo7a;Myo7a;Gbp1;Pftk2;Pdxk	Ppargc1a;Fgfr1;Dnahc7c;Rhov;Ckb;Myo7a;Myo7a;Myo7a;Gbp1;Pftk2;Pdxk
GO:0016740 transferase activity	9	0.916247	0.598267	Fgfr1;Suv39h2;Suv39h2;Suv39h2;Suv39h2;Gstk1;Gsto2;Pftk2;Pdxk	Fgfr1;Suv39h2;Suv39h2;Suv39h2;Suv39h2;Gstk1;Gsto2;Pftk2;Pdxk
GO:0004930 G-protein coupled receptor activity	6	0.928427	0.602098	Gpr116;Ccr2;Vmn2r25;Gpr141;Cx3cr1;Gpr114	Gpr116;Ccr2;Vmn2r25;Gpr141;Cx3cr1;Gpr114
GO:0008092 cytoskeletal protein binding	1	0.953116	0.612627	Epb4.1l4a	Epb4.1l4a
GO:0005215 transporter activity	4	0.966245	0.612627	Slc2a3;Slc2a3;Slc5a6;Slc5a6	Slc2a3;Slc2a3;Slc5a6;Slc5a6
GO:0016787 hydrolase activity	9	0.976379	0.612627	Pla2g1b;Lppr3;Acpp;Ear1;Ear2;Trpm2;Trpm2;Ear2;Ear3;Pla2g2d	Pla2g1b;Prg2;Acpp;Ear1;Ear2;Trpm2;Trpm2;Ear3;Ear3;Pla2g2d
GO:0022891 substrate-specific transmembrane transporter activity	1	0.996818	0.612627	Slc2a3	Slc2a3
GO:0003677 DNA binding	5	0.9973	0.612627	Ppargc1a;Ppargc1a;Ppargc1a;Gfi1b;Sox15	Ppargc1a;Ppargc1a;Ppargc1a;Gfi1b;Sox15
GO:0003676 nucleic acid binding	9	0.999649	0.612627	Rex2;Rex2;Rex2;Rex2;Ear1;Ear2;Ear13;Ear10;Ear2;Ear3	Rex2;Rex2;Rex2;Rex2;Ear1;Ear2;Ear2;Ear10;Ear3;Ear3
GO:0030528 transcription regulator activity	1	0.999922	0.612627	Sox15	Sox15
GO:0004888 transmembrane receptor activity	2	0.999945	0.612627	Lyve1;Tlr12	Lyve1;Tlr12
GO:0043169 cation binding	2	1	0.612627	Chi3l4;Chi3l3	Chi3l4;Chi3l3
GO:0003824 catalytic activity	5	1	0.612627	Chi3l4;Chi3l3;Hddc3;Atp11b;Atp11b	Chi3l4;Chi3l3;Hddc3;Atp11b;Atp11b
GO:0005488 binding	18	1	0.612627	Epb4.1l4a;Prg2;Clec4e;Nol9;Clec2g;Clec2f;Klra3;Klra3;Frmd4b;Frmd4b;Frmd4b;Klra9;Cd209f;Cd209f;Cd209f;Cd209f;Lyve1;Clec1b	Epb4.1l4a;Prg2;Clec4e;Nol9;Clec2f;Clec2f;Klra3;Klra3;Frmd4b;Frmd4b;Frmd4b;Klra8;Cd209f;Cd209f;Cd209f;Cd209f;Lyve1;Clec1b
