# Supplementary material for: Plasmodium infection inhibits tumor angiogenesis through effects on tumor-associated macrophages in a murine implanted hepatoma model
Source: Cell Commun Signal. 2020 Sep 24;18:157. doi: 10.1186/s12964-020-00570-5 (PMC7513281; doi:10.1186/s12964-020-00570-5)
Supplement: Supplementary file 4 — Additional file 3. [file 12964_2020_570_MOESM4_ESM.xls]

## Sheet: kegg
Pathway	Gene
Arachidonic acid metabolism	Cyp2c55;Pla2g1b;Gpx2;Gpx3;Cbr2;Pla2g2d
Glutathione metabolism	Gstk1;Gsto2;Gpx2;Gpx3
Natural killer cell mediated cytotoxicity	Ighg;Igh;Klra3;Klra8;Ifna1
Cytokine-cytokine receptor interaction	Ccr2;Inhba;Tnfsf14;Cx3cr1;Ifna1;Cxcl15
B cell receptor signaling pathway	Ighg;Igh;Blnk;Card11
Fc epsilon RI signaling pathway	Pla2g1b;Ighg;Igh;Pla2g2d
Drug metabolism - cytochrome P450	Cyp2c55;Gstk1;Gsto2;Fmo1
ECM-receptor interaction	Lamc2;Col6a2;Cd36;Itga9
Autoimmune thyroid disease	Ighg;Igh;H2-M2;Ifna1
Asthma	Prg2;Ighg;Igh
Primary immunodeficiency	Ighg;Igh;Blnk
Linoleic acid metabolism	Cyp2c55;Pla2g1b;Pla2g2d
Cell Communication	Lamc2;Gjb3;Gjb5;Col6a2
Cell adhesion molecules (CAMs)	Sell;Vcam1;Itga9;H2-M2
Allograft rejection	Ighg;Igh;H2-M2
Retinol metabolism	Cyp2c55;Aldh1a2;Aldh1a1
Metabolism of xenobiotics by cytochrome P450	Cyp2c55;Gstk1;Gsto2
Melanoma	Fgf15;Fgfr1;Igf1
Focal adhesion	Lamc2;Col6a2;Itga9;Igf1
Long-term depression	Pla2g1b;Igf1;Pla2g2d
alpha-Linolenic acid metabolism	Pla2g1b;Pla2g2d
Hematopoietic cell lineage	Ighg;Igh;Cd36
GnRH signaling pathway	Pla2g1b;Mmp2;Pla2g2d
Renin-angiotensin system	Ren1;Ren2
MAPK signaling pathway	Pla2g1b;Fgf15;Fgfr1;Pla2g2d
Leukocyte transendothelial migration	Vcam1;Mmp2;Mmp9
Ether lipid metabolism	Pla2g1b;Pla2g2d
Bladder cancer	Mmp2;Mmp9
Glycine, serine and threonine metabolism	Alas2;Cth
Glycerophospholipid metabolism	Pla2g1b;Pla2g2d
Regulation of actin cytoskeleton	Fgf15;Fgfr1;Itga9
Graft-versus-host disease	Klra3;H2-M2
Adipocytokine signaling pathway	Ppargc1a;Cd36
VEGF signaling pathway	Pla2g1b;Pla2g2d
PPAR signaling pathway	Cd36;Nr1h3
Vitamin B6 metabolism	Pdxk
Prostate cancer	Fgfr1;Igf1
TGF-beta signaling pathway	Bmp8b;Inhba
Antigen processing and presentation	H2-M2;Ifna1
Sulfur metabolism	Chst13
Cysteine metabolism	Cth
Oxidative phosphorylation	Cox7b2;Atp6v0d2
Riboflavin metabolism	Acpp
gamma-Hexachlorocyclohexane degradation	Acpp
Parkinson's disease	Cox7b2;Snca
Systemic lupus erythematosus	Ighg;Igh
Chondroitin sulfate biosynthesis	Chst13
Nitrogen metabolism	Cth
Calcium signaling pathway	Ighg;Igh
Methionine metabolism	Cth
Selenoamino acid metabolism	Cth
Alzheimer's disease	Snca
Aminosugars metabolism	Npl
Arginine and proline metabolism	Ckb
Regulation of autophagy	Ifna1
SNARE interactions in vesicular transport	Vamp5
Porphyrin and chlorophyll metabolism	Alas2
Neurodegenerative Disorders	Snca
mTOR signaling pathway	Igf1
Hedgehog signaling pathway	Bmp8b
Drug metabolism - other enzymes	Upp1
Glioma	Igf1
Type I diabetes mellitus	H2-M2
p53 signaling pathway	Igf1
Complement and coagulation cascades	Serpind1
Adherens junction	Fgfr1
Small cell lung cancer	Lamc2
Pyrimidine metabolism	Upp1
Toll-like receptor signaling pathway	Ifna1
T cell receptor signaling pathway	Card11
Glycan structures - biosynthesis 1	Chst13
Axon guidance	Plxna1
Insulin signaling pathway	Ppargc1a
Ubiquitin mediated proteolysis	Fbxo2
Jak-STAT signaling pathway	Ifna1
Neuroactive ligand-receptor interaction	Ltb4r1
