# Supplementary material for: Plasmodium infection inhibits tumor angiogenesis through effects on tumor-associated macrophages in a murine implanted hepatoma model
Source: Cell Commun Signal. 2020 Sep 24;18:157. doi: 10.1186/s12964-020-00570-5 (PMC7513281; doi:10.1186/s12964-020-00570-5)
Supplement: Supplementary file 5 — Additional file 4. [file 12964_2020_570_MOESM5_ESM.xls]

## Sheet: SAMresult
PyTvsT
差异基因筛选标准：q-value(%)≤5，同时差异倍数即Fold Change控制在2倍以上，样本数≥3
ProbeSetID	Fold Change	PyT-1	PyT-2	PyT-3	T-1	T-2	T-3	GENE_NAME	DESCRIPTION
BC010824	33.4876	854.332	750.833	793.061	19.0865	18.5313	38.2994	Cyp2c55	"Mus musculus cytochrome P450, family 2, subfamily c, polypeptide 55, mRNA (cDNA clone MGC:19149 IMAGE:4219121), complete cds."
BC085253	26.6298	571.692	551.62	584.517	17.0075	18.6446	30.7823	Cdcp1	"Mus musculus CUB domain containing protein 1, mRNA (cDNA clone MGC:102289 IMAGE:5347122), complete cds."
BC059709	21.6302	1587.33	1488.99	1294.04	79.2626	59.0878	64.5293	Cox7b2	"Mus musculus cytochrome c oxidase subunit VIIb2, mRNA (cDNA clone MGC:74055 IMAGE:6741029), complete cds."
XM_001473755	19.136	32493	34457.3	28157.9	429.401	584.707	17919.2	Gm2488	"PREDICTED: Mus musculus similar to Ubtf protein (LOC100039907), mRNA."
BC050126	17.8248	961.72	878.213	863.26	46.2129	48.8521	57.0255	AU018091	"Mus musculus expressed sequence AU018091, mRNA (cDNA clone MGC:60800 IMAGE:30024412), complete cds."
AK160323	17.8057	1309.83	1239.9	1308.16	94.9068	78.6997	50.3866	N/A	"Mus musculus adult male colon cDNA, RIKEN full-length enriched library, clone:9030022E12 product:unclassifiable, full insert sequence."
AK005675	17.4228	3229.7	3440.84	2969.03	195.125	194.23	164.61	Gtsf1	"Mus musculus adult male testis cDNA, RIKEN full-length enriched library, clone:1700006H03 product:hypothetical protein, full insert sequence."
BC066868	14.5023	1906.41	2045.06	2142.49	173.68	87.3244	180.568	Ppargc1a	"Mus musculus peroxisome proliferative activated receptor, gamma, coactivator 1 alpha, mRNA (cDNA clone MGC:76741 IMAGE:30094033), complete cds."
AB061324	10.7118	855.891	737.065	852.743	90.9795	62.0978	77.4697	Ppargc1a	"Mus musculus PGC-1v mRNA for PPAR gamma coactivator variant form, complete cds."
AK089939	10.082	1275.02	1288.66	1427.19	100.697	128.004	177.524	Nuf2	"Mus musculus colon RCB-0549 Cle-H3 cDNA, RIKEN full-length enriched library, clone:G430008M12 product:NUF2R homolog [Mus musculus], full insert sequence."
BC132365	10.0216	2553.84	2515.86	2282.66	264.301	200.535	274.933	Gfi1b	"Mus musculus growth factor independent 1B, mRNA (cDNA clone MGC:163996 IMAGE:40130642), complete cds."
AK043991	9.9802	684.621	628.057	650.92	32.7459	53.8885	159.553	3110039M20Rik	"Mus musculus 10 days neonate cortex cDNA, RIKEN full-length enriched library, clone:A830072J11 product:unclassifiable, full insert sequence."
BC052654	9.60845	3374.74	3051.91	3245.37	331.247	308.96	368.182	Gfi1b	"Mus musculus growth factor independent 1B, mRNA (cDNA clone MGC:60650 IMAGE:30039774), complete cds."
XM_001473953	9.12964	3510.55	4943.06	3010.18	142.526	210.276	2290.43	Gm9441	"PREDICTED: Mus musculus hypothetical LOC669079 (LOC669079), mRNA."
XM_001478451	8.41038	1797.97	1933.41	1556	94.3681	79.1106	1217.9	Gm7355	"PREDICTED: Mus musculus hypothetical LOC664819 (LOC664819), mRNA."
BC145908	7.54776	2451.83	2325.39	2480.4	335.483	349.361	280.614	Pla2g1b	"Mus musculus phospholipase A2, group IB, pancreas, mRNA (cDNA clone MGC:175795 IMAGE:40131211), complete cds."
XM_001472839	7.26417	29915.3	29801.4	25371.1	1129.88	2665.52	19592.8	Gm2217	"PREDICTED: Mus musculus similar to Ubtf protein (LOC100039410), mRNA."
XM_001476041	7.06187	7772.15	9218.24	5433.2	380.469	472.98	6142.21	Gm3232	"PREDICTED: Mus musculus similar to Ubtf protein (LOC100041248), mRNA."
BC053492	6.43789	1939.22	2046.16	2198.24	402.356	239.87	338.707	Tex19.1	"Mus musculus testis expressed gene 19, mRNA (cDNA clone MGC:60419 IMAGE:30024269), complete cds."
XM_001472469	6.42998	460.072	492.968	471.221	119.573	51.0031	65.919	Gm2050	"PREDICTED: Mus musculus hypothetical protein LOC100039115 (LOC100039115), mRNA."
BC021328	6.39857	443.452	470.25	430.953	65.4248	73.0746	71.7541	Fgf15	"Mus musculus fibroblast growth factor 15, mRNA (cDNA clone MGC:29094 IMAGE:5066286), complete cds."
XM_001472905	6.10056	49620.5	45781.8	46335.1	2674.77	5174.94	33493.7	Gm2241	"PREDICTED: Mus musculus hypothetical protein LOC100039447 (LOC100039447), mRNA."
AK085201	5.9727	427.328	451.599	472.301	81.2744	74.3536	70.7889	D530008I23	"Mus musculus 13 days embryo stomach cDNA, RIKEN full-length enriched library, clone:D530008I23 product:unclassifiable, full insert sequence."
BC119403	5.94977	1353.45	2019.95	1544.68	357.647	257.868	217.405	Ngp	"Mus musculus neutrophilic granule protein, mRNA (cDNA clone MGC:155719 IMAGE:8734152), complete cds."
BC130015	5.68912	2203.42	1756.83	1604.07	302.548	325.198	342.745	Chi3l4	"Mus musculus chitinase 3-like 4, mRNA (cDNA clone MGC:161169 IMAGE:40140436), complete cds."
AK049248	5.68867	539.575	621.388	631.981	131.87	156.35	55.8268	Slc4a5	"Mus musculus ES cells cDNA, RIKEN full-length enriched library, clone:C330016K18 product:similar to SODIUM BICARBONATE COTRANSPORTER ISOFORM 1 (FRAGMENT) [Canis familiaris], full insert sequence."
BC129973	5.43092	949.386	925.015	888.491	152.978	174.167	182.823	N/A	Mus musculus cDNA clone IMAGE:40092570.
BC120752	5.26776	1123.74	1627.83	952.432	344.978	226.96	152.226	Camp	"Mus musculus cathelicidin antimicrobial peptide, mRNA (cDNA clone MGC:155989 IMAGE:40129675), complete cds."
BC119067	5.21803	761.77	790.002	744.742	171.435	146.216	125.847	Sox15	"Mus musculus SRY-box containing gene 15, mRNA (cDNA clone MGC:155383 IMAGE:8733816), complete cds."
AK146139	5.2126	643.715	785.354	713.764	147.317	119.651	144.537	N/A	"Mus musculus TIB-55 BB88 cDNA, RIKEN full-length enriched library, clone:I730011L10 product:unclassifiable, full insert sequence."
XM_001481020	5.02343	3166.97	3169.13	3291.78	692.54	640.26	587.777	Gm4610	"PREDICTED: Mus musculus hypothetical protein LOC100043726 (LOC100043726), mRNA."
BC061154	4.92974	21567.2	18840.1	20409.7	4342.27	4523.75	3523.91	Chi3l3	"Mus musculus chitinase 3-like 3, mRNA (cDNA clone MGC:74288 IMAGE:30298306), complete cds."
BC119450	4.79945	1322.19	779.963	635.585	369.24	104.866	153.117	Igl-V1	"Mus musculus cDNA clone MGC:140958 IMAGE:40044643, complete cds."
BC007166	4.53858	931.603	1048.63	1007.83	219.686	197.701	242.477	Epb4.1l4a	"Mus musculus erythrocyte protein band 4.1-like 4a, mRNA (cDNA clone MGC:7458 IMAGE:3490061), complete cds."
AK082685	4.51929	1854.96	1921.98	1963.89	389.415	406.805	478.841	Ppargc1a	"Mus musculus 0 day neonate cerebellum cDNA, RIKEN full-length enriched library, clone:C230085P21 product:unclassifiable, full insert sequence."
XM_913547	4.50739	634.581	558.268	519.556	94.7469	106.588	199.028	Gm7221	"PREDICTED: Mus musculus predicted gene, EG637776 (EG637776), mRNA."
AK173020	4.45669	2586.67	2680.46	2493.27	553.113	720.111	490.306	Gpr116	Mus musculus mRNA for mKIAA0758 protein.
AF176552	4.38844	2440.8	2150.62	2550.13	37.8136	2989.35	1401.21	Fgfr1	"Mus musculus fibroblast growth factor receptor 1-IIIb mRNA, complete cds."
BC020188	4.33408	1145.47	1031.52	1205.79	229.037	229.28	333.253	Lman1l	"Mus musculus lectin, mannose-binding 1 like, mRNA (cDNA clone MGC:28923 IMAGE:4925160), complete cds."
BC055910	4.33354	994.786	1973.58	1954.84	158.032	291.445	1023.92	AI324046	"Mus musculus expressed sequence AI324046, mRNA (cDNA clone MGC:68300 IMAGE:3660374), complete cds."
BC140417	4.30969	406.05	412.717	426.201	103.731	80.5064	106.849	Lamc2	"Synthetic construct Mus musculus clone IMAGE:100014465, MGC:173274 laminin, gamma 2 (Lamc2) mRNA, encodes complete protein."
XM_001474255	4.25662	9972.08	11012.7	9926.2	1042.63	1833.84	7392.19	Gm2658	"PREDICTED: Mus musculus similar to Ubtf protein (LOC100040199), mRNA."
XM_001479081	4.1081	2815.83	2689.13	2423.44	324.204	424.979	1921.05	Gm4110	"PREDICTED: Mus musculus similar to Ubtf protein (LOC100042924), mRNA."
XM_001479912	4.05014	9221.48	8223.25	8143.77	1190.29	2025.6	3855.26	Gm9444	"PREDICTED: Mus musculus hypothetical LOC669185 (LOC669185), mRNA."
BC034122	4.0266	7542.08	7017.13	7725.78	1688.47	1981.19	1872.23	Slc2a3	"Mus musculus solute carrier family 2 (facilitated glucose transporter), member 3, mRNA (cDNA clone MGC:31655 IMAGE:4527667), complete cds."
BC027319	3.9735	3044.14	3052.31	2913.26	719.933	780.027	768.338	Atp1b1	"Mus musculus ATPase, Na+/K+ transporting, beta 1 polypeptide, mRNA (cDNA clone MGC:6286 IMAGE:2648940), complete cds."
BC031498	3.95241	6020.12	4649.72	4496.83	657.867	1707.61	1814.78	N/A	"Mus musculus cDNA clone MGC:27817 IMAGE:3482714, complete cds."
BC021628	3.94466	2746.09	2373.33	2529.52	752.749	658.528	541.825	Cdh13	"Mus musculus cadherin 13, mRNA (cDNA clone MGC:13765 IMAGE:3987627), complete cds."
BC058811	3.8472	2348.43	2542.16	2491	535.9	656.113	742.777	Slc2a3	"Mus musculus solute carrier family 2 (facilitated glucose transporter), member 3, mRNA (cDNA clone MGC:65264 IMAGE:6490844), complete cds."
AK007918	3.8151	9951.71	8529.42	10023.7	3077.85	1975.46	2520.08	N/A	"Mus musculus 10 day old male pancreas cDNA, RIKEN full-length enriched library, clone:1810060O09 product:immunoglobulin heavy chain 1 (serum IgG2a), full insert sequence."
AK157939	3.8046	1056.99	979.47	1090.12	293.5	274.245	254.603	Gata3	"Mus musculus adult inner ear cDNA, RIKEN full-length enriched library, clone:F930010J11 product:GATA binding protein 3, full insert sequence."
BC064044	3.80015	438.503	479.173	405.898	116.526	109.05	122.301	2010001M09Rik	"Mus musculus RIKEN cDNA 2010001M09 gene, mRNA (cDNA clone MGC:73549 IMAGE:875322), complete cds."
BC024387	3.74642	975.625	1149.24	1143.17	307.646	319.846	247.722	Gjb3	"Mus musculus gap junction protein, beta 3, mRNA (cDNA clone MGC:36138 IMAGE:4983869), complete cds."
AK156634	3.60804	1081.3	929.25	1025.93	310.812	264.04	267.435	Gata3	"Mus musculus activated spleen cDNA, RIKEN full-length enriched library, clone:F830034E07 product:GATA binding protein 3, full insert sequence."
BC109348	3.60522	4128.88	5084.34	5478.43	1310.91	1318.23	1420.25	Prg2	"Mus musculus proteoglycan 2, bone marrow, mRNA (cDNA clone MGC:130327 IMAGE:40055691), complete cds."
XM_001475285	3.60471	3790.81	2655.82	3071.33	434.48	578.003	2628.74	Gm2881	"PREDICTED: Mus musculus hypothetical protein LOC100040649 (LOC100040649), mRNA."
AY179967	3.59894	940.009	815.802	819.595	237.125	217.7	261.19	Arhgap10	"Mus musculus Rho-GTPase-activating protein PS-GAP-c mRNA, complete cds"	http://www.ncbi.nlm.nih.gov/gquery/gquery.fcgi?term=AY179967
AK155452	3.59694	1722.78	1784.65	1584.82	505.247	365.802	566.52	Clec4e	"Mus musculus NOD-derived CD11c +ve dendritic cells cDNA, RIKEN full-length enriched library, clone:F630229A01 product:C-type (calcium dependent, carbohydrate recognition domain) lectin, superfamily member 9, full insert sequence."
BC028925	3.58432	6023.63	4375.37	4599.96	870.106	1776.41	1703.31	N/A	"Mus musculus cDNA clone MGC:25820 IMAGE:4164906, complete cds."
BC015292	3.58383	7680.46	7057.65	6055.83	1332.59	2239.54	2389.59	N/A	"Mus musculus cDNA clone MGC:19136 IMAGE:4216659, complete cds."
BC028540	3.55833	5090.73	5058.06	4980.99	1154.24	1513.01	1630.07	Igk	"Mus musculus cDNA clone MGC:41421 IMAGE:3371732, complete cds."
BC046958	3.55406	932.583	854.245	892.144	244.376	294.041	220.325	Foxg1	"Mus musculus forkhead box G1, mRNA (cDNA clone MGC:54714 IMAGE:6314329), complete cds."
NM_001103158	3.554	1574.69	1161.72	1286.98	309.452	299.296	566.263	Gm13242	"Mus musculus predicted gene, OTTMUSG00000011070 (OTTMUSG00000011070), mRNA."
BC152888	3.4758	927.753	986.769	914.29	276.406	297.255	242.6	Gm9733	"Synthetic construct Mus musculus clone IMAGE:100016067, MGC:184471 SIRP beta 1 like 2 (LOC751864) mRNA, encodes complete protein."
AK158896	3.46877	3881.6	3482.56	3855.79	1029.14	1223.99	991.381	Slc5a6	"Mus musculus visual cortex cDNA, RIKEN full-length enriched library, clone:K430360E18 product:solute carrier family 5 (sodium-dependent vitamin transporter), member 6, full insert sequence."
BC002035	3.45193	5492.03	5511.45	4498.02	1054.54	1656.79	1894.54	N/A	"Mus musculus cDNA clone MGC:5947 IMAGE:3491358, complete cds."
BC091750	3.44507	5577.11	5151.73	5009.19	1183.51	1768.83	1681.43	N/A	"Mus musculus immunoglobulin kappa chain complex, mRNA (cDNA clone MGC:102658 IMAGE:4012790), complete cds."
AK166824	3.43103	1233.15	885.515	943.751	147.438	216.936	797.73	N/A	"Mus musculus blastocyst blastocyst cDNA, RIKEN full-length enriched library, clone:I1C0015H22 product:hypothetical protein, full insert sequence."
BC039971	3.40942	1669.02	1797.33	1471.02	594.079	459.245	408.108	Cd300e	"Mus musculus CD300e antigen, mRNA (cDNA clone MGC:49720 IMAGE:4487018), complete cds."
BC038310	3.40706	625.224	704.025	749.54	272.118	190.311	161.085	Hddc3	"Mus musculus HD domain containing 3, mRNA (cDNA clone MGC:47986 IMAGE:5119020), complete cds."
BC030073	3.3701	1170.1	1036.66	1363.09	383.6	352.785	319.2	Rnf208	"Mus musculus ring finger protein 208, mRNA (cDNA clone MGC:41319 IMAGE:5254639), complete cds."
BC006643	3.3562	5674.95	5665.88	4889.38	1192.8	1570.48	2219.94	N/A	"Mus musculus cDNA clone MGC:6582 IMAGE:3483797, complete cds."
BC046764	3.33832	776.469	948.167	685.358	245.791	259.925	212.29	Snca	"Mus musculus synuclein, alpha, mRNA (cDNA clone MGC:57921 IMAGE:5693785), complete cds."
AK191723	3.32342	22833.8	23323.9	22089.8	3730.34	4539.82	18924.7	N/A	"Mus musculus cDNA, clone:Y1G0106M07, strand:plus, reference:ENSEMBL:Mouse-Transcript-ENST:ENSMUST00000033585, based on BLAT search."
BC156418	3.31214	918.707	879.672	796.777	249.864	287.983	246.285	Gpr116	"Synthetic construct Mus musculus clone IMAGE:100062905, MGC:190987 G protein-coupled receptor 116 (Gpr116) mRNA, encodes complete protein."
U70139	3.27162	4563.01	4055.59	4223.68	1441.92	1391.9	1112.14	Ccrn4l	"Mus musculus probable nocturnin protein mRNA, partial cds."
BC011148	3.22114	1510.76	1755.98	1572.03	527.425	527.243	448.722	Gjb5	"Mus musculus gap junction protein, beta 5, mRNA (cDNA clone MGC:18579 IMAGE:4207506), complete cds."
AK140307	3.21386	595.558	499.888	582.475	239.148	161.024	135.655	Tead1	"Mus musculus adult male adrenal gland cDNA, RIKEN full-length enriched library, clone:B330014J05 product:TEA domain family member 1, full insert sequence."
BC061190	3.20198	4653.11	5031.51	4541.98	1585.95	1457.31	1401.5	Chchd10	"Mus musculus Nur77 downstream gene 2, mRNA (cDNA clone MGC:74330 IMAGE:6595773), complete cds."
BC117852	3.15021	755.216	650.92	700.074	258.345	221.363	192.495	Slc5a6	"Mus musculus solute carrier family 5 (sodium-dependent vitamin transporter), member 6, mRNA (cDNA clone MGC:143850 IMAGE:40094012), complete cds."
BC067397	3.11859	1499.86	1122.54	1255.21	317.242	358.662	612.376	Rex2	"Mus musculus reduced expression 2, mRNA (cDNA clone MGC:76572 IMAGE:30462971), complete cds."
BC091738	3.08592	5048.65	4513.35	4089.41	995.899	1848.98	1722.01	Gm8760	"Mus musculus immunoglobulin kappa chain, constant region, mRNA (cDNA clone MGC:102611 IMAGE:4219669), complete cds."
BC119342	3.08529	595.107	695.628	478.867	267.467	136.871	184.381	Mcpt8	"Mus musculus mast cell protease 8, mRNA (cDNA clone MGC:155658 IMAGE:8734091), complete cds."
BC028902	3.07591	1623.08	1785.02	1678.2	651.984	555.726	461.113	Plek2	"Mus musculus pleckstrin 2, mRNA (cDNA clone MGC:18708 IMAGE:4208341), complete cds."
BC117780	3.01543	1176.55	1065.43	1095.82	401.785	378.752	329.217	Bcl2l15	"Mus musculus Bcl2-like 15, mRNA (cDNA clone MGC:143663 IMAGE:40091931), complete cds."
BC061165	3.0148	1380.61	1417.46	1365.62	472.247	394.164	523.952	Nppb	"Mus musculus natriuretic peptide precursor type B, mRNA (cDNA clone MGC:74302 IMAGE:30279172), complete cds."
BC108385	3.00265	913.91	660.937	452.119	160.308	247.001	254.769	Igk-V21-4	"Mus musculus immunoglobulin kappa chain variable 21 (V21)-4, mRNA (cDNA clone MGC:118186 IMAGE:4989625), complete cds."
BC003878	2.99531	1803.01	1259.51	1607.75	549.932	527.51	468.33	Ighg	"Mus musculus Immunoglobulin heavy chain (gamma polypeptide), mRNA (cDNA clone MGC:6644 IMAGE:3495755), complete cds."
BC094319	2.99086	1032.37	1066.59	1072.85	354.997	351.927	353.432	Eomes	"Mus musculus eomesodermin homolog (Xenopus laevis), mRNA (cDNA clone MGC:106424 IMAGE:5721456), complete cds."
XM_001477237	2.97893	17830	16128.8	14530	3370.46	3705.33	12656.7	Gm3582	"PREDICTED: Mus musculus similar to Mnn4p (LOC100041939), mRNA."
AK089914	2.94902	1443.04	826.899	907.512	202.671	250.376	832.086	Gm8025	"Mus musculus B cells CRL-1669 BCL1 Clone 13.20-3B3 cDNA, RIKEN full-length enriched library, clone:G430001A12 product:unclassifiable, full insert sequence."
BC064063	2.94786	3177.58	3794.19	3347.63	1152.04	1337.18	1022.76	Ltb4r1	"Mus musculus leukotriene B4 receptor 1, mRNA (cDNA clone MGC:73626 IMAGE:874601), complete cds."
BC050070	2.88269	3895.7	3416.28	3986.66	1150.25	1252.89	1536.91	Ctnnal1	"Mus musculus catenin (cadherin associated protein), alpha-like 1, mRNA (cDNA clone MGC:60509 IMAGE:30012833), complete cds."
BC092269	2.87835	556.136	573.009	889.793	283.556	207.233	202.35	Ighg	"Mus musculus Immunoglobulin heavy chain (gamma polypeptide), mRNA (cDNA clone MGC:102659 IMAGE:4015795), complete cds."
AK155181	2.85666	3194.43	3425.91	3036.59	1290.54	1087.44	1015.79	Ltb4r1	"Mus musculus NOD-derived CD11c +ve dendritic cells cDNA, RIKEN full-length enriched library, clone:F630206L18 product:leukotriene B4 receptor 1, full insert sequence."
XM_001473181	2.84485	6296.9	6497.13	5986.89	1320.99	1734.69	4642.46	Gm2334	"PREDICTED: Mus musculus similar to Ubtf protein (LOC100039603), mRNA."
BC019760	2.83842	4769.71	4463.36	4591.95	1251.08	1792.41	1906.34	N/A	"Mus musculus Ig kappa chain, mRNA (cDNA clone MGC:30228 IMAGE:4206515), complete cds."
BC048766	2.83783	1387.4	1210.1	1279.69	381.447	445.952	552.643	Dnahc7c	"Mus musculus dynein, axonemal, heavy chain 7C, mRNA (cDNA clone IMAGE:6773387)."
BC085112	2.82668	1347.13	1033.89	1101.51	332.286	463.216	441.312	Gm13154	"Mus musculus predicted gene, OTTMUSG00000010673, mRNA (cDNA clone MGC:102641 IMAGE:30731985), complete cds."
XM_001473790	2.82314	1185.34	575.476	649.328	149.813	175.716	747.779	Gm2538	"PREDICTED: Mus musculus similar to gag polyprotein (LOC100039989), mRNA."
L48989	2.81076	479.07	551.116	428.351	173.436	109.746	267.574	Tnnt3	"Mus musculus fast skeletal muscle troponin T (Tnnt3) mRNA, isoform FB4e17, complete cds."
S74227	2.80854	534.209	476.676	546.575	263.789	171.638	138.763	Tead1	"transcriptional enhancer factor 1 [mice, embryonic stem cells, mRNA, 2396 nt]."
BC116838	2.80415	1825.81	1965.62	1722.63	681.178	645.1	638.048	Lgals7	"Mus musculus lectin, galactose binding, soluble 7, mRNA (cDNA clone MGC:151215 IMAGE:40126157), complete cds."
BC132534	2.77743	8307.02	8098.11	7392.71	2680.35	2655.46	3261.14	Syce2	"Mus musculus synaptonemal complex central element protein 2, mRNA (cDNA clone MGC:164165 IMAGE:40130811), complete cds."
BC119451	2.77429	1331.61	848.302	637.6	416.38	312.587	259.154	Igl-V1	"Mus musculus immunoglobulin lambda chain, variable 1, mRNA (cDNA clone MGC:140959 IMAGE:40044646), complete cds."
BC026131	2.72235	10275.3	9200.31	10481.4	3296.53	4181.01	3563.25	Slc7a5	"Mus musculus solute carrier family 7 (cationic amino acid transporter, y+ system), member 5, mRNA (cDNA clone MGC:13766 IMAGE:4188854), complete cds."
BC054530	2.71684	1968.32	2257.21	2055.44	779.927	928.329	628.965	Podxl	"Mus musculus podocalyxin-like, mRNA (cDNA clone MGC:62258 IMAGE:6406610), complete cds."
AK046579	2.71351	1636.03	1874.15	1570.15	653.154	599.432	615.435	Ccr2	"Mus musculus 4 days neonate male adipose cDNA, RIKEN full-length enriched library, clone:B430108F19 product:chemokine (C-C) receptor 2, full insert sequence."
AK019009	2.67286	930.575	1000.43	953.107	468.521	301.203	329.28	Pla2g1b	"Mus musculus 10 day old male pancreas cDNA, RIKEN full-length enriched library, clone:1810011P03 product:phospholipase A2, group IB, pancreas, full insert sequence."
XM_001472097	2.6559	28287.6	27308.2	28482.5	5377.28	8917	24493.7	Gm2008	"PREDICTED: Mus musculus similar to cyclic nucleotide gated channel beta 1 (LOC100039018), mRNA."
NM_001104641	2.65422	683.677	625.548	641.457	198.893	224.048	329.236	Vmn2r25	"Mus musculus vomeronasal 2, receptor 25 (Vmn2r25), mRNA."
BC096054	2.64745	603.951	632.073	632.818	205.268	205.944	307.959	Tmsb15b1-Tmsb15b2	"Mus musculus RIKEN cDNA 4930488E11 gene, mRNA (cDNA clone MGC:106799 IMAGE:3373135), complete cds."
AK147536	2.61241	2320.46	2330.54	2186.66	917.488	904.34	799.382	Dopey2	"Mus musculus adult male brain UNDEFINED_CELL_LINE cDNA, RIKEN full-length enriched library, clone:M5C1067J17 product:hypothetical Dopey, N-terminal containing protein, full insert sequence."
XM_001475753	2.60634	1372.33	1575.97	1333.57	572.063	521.898	545.635	Ly6g	"PREDICTED: Mus musculus similar to Lymphocyte antigen 6G precursor (Ly-6G) (Ly-6G.1) (LOC546644), mRNA."
BC057081	2.54754	1453.21	2149.12	1826.8	682.428	765.027	660.975	Dopey2	"Mus musculus dopey family member 2, mRNA (cDNA clone MGC:67481 IMAGE:5704600), complete cds."
BC013490	2.53319	502.951	406.463	473.488	144.278	180.688	228.415	Igh	"Mus musculus immunoglobulin heavy chain complex, mRNA (cDNA clone MGC:19135 IMAGE:4216550), complete cds."
XM_001474663	2.51766	808.766	933.662	813.861	224.911	283.05	604.923	Gm2766	"PREDICTED: Mus musculus similar to Ubtf protein (LOC100040430), mRNA."
M27349	2.51201	719.554	713.665	598.544	321.798	213.49	282.247	N/A	"Mouse T-cell receptor beta chain (NB3(V5.1)) mRNA, 5' end."
XM_001475826	2.50566	1605.88	951.821	1202.14	219.099	398.608	1337.43	Gm3395	"PREDICTED: Mus musculus hypothetical protein LOC100041537 (LOC100041537), mRNA."
AK038590	2.4909	584.212	528.355	506.059	231.9	230.35	189.208	Bmp8b	"Mus musculus adult male hypothalamus cDNA, RIKEN full-length enriched library, clone:A230048H15 product:bone morphogenetic protein 8b, full insert sequence."
XM_621314	2.4876	1787	1655.33	1776.43	778.307	560.017	783.185	Dsp	"PREDICTED: Mus musculus desmoplakin, transcript variant 1 (Dsp), mRNA."
BC098483	2.46853	579.934	695.74	671.367	323.973	339.662	163.649	Morc4	"Mus musculus microrchidia 4, mRNA (cDNA clone MGC:107438 IMAGE:30022418), complete cds."
NM_001110496	2.46533	1399.49	1313.18	1437.4	686.688	564.846	454.525	Tmem87a	"Mus musculus transmembrane protein 87A (Tmem87a), transcript variant 2, mRNA."
BC125432	2.45956	530.203	573.951	627.483	219.716	282.358	206.865	Nol9	"Mus musculus nucleolar protein 9, mRNA (cDNA clone MGC:159135 IMAGE:40129947), complete cds."
BC125585	2.44334	580.857	632.518	559.608	256.16	201.132	273.579	Gpr141	"Mus musculus G protein-coupled receptor 141, mRNA (cDNA clone MGC:159288 IMAGE:40130100), complete cds."
BC094628	2.44039	6705.56	6168.85	6102.62	2531.01	2781.58	2467.13	Syce2	"Mus musculus synaptonemal complex central element protein 2, mRNA (cDNA clone MGC:106934 IMAGE:3374002), complete cds."
BC064771	2.41974	787.95	613.047	720.175	236.457	222.879	465.915	Prl2c2	"Mus musculus prolactin family 2, subfamily c, member 2, mRNA (cDNA clone MGC:76609 IMAGE:30049431), complete cds."
BC027283	2.41386	621.965	565.292	554.364	241.855	266.408	215.078	Cd177	"Mus musculus CD177 antigen, mRNA (cDNA clone MGC:27738 IMAGE:2648499), complete cds."
NR_003702	2.36467	785.849	401.725	428.705	121.83	102.944	816.124	N/A	"Mus musculus vomeronasal 2, receptor, pseudogene 105 (Vmn2r-ps105) on chromosome 13."
BC027552	2.35247	730.99	713.17	674.727	250.486	234.605	459.773	Macrod2	"Mus musculus MACRO domain containing 2, mRNA (cDNA clone IMAGE:1379143), complete cds."
NM_011954	2.34715	1010.3	751.618	800.941	241.86	334.728	580.987	Prl2c4	"Mus musculus prolactin family 2, subfamily c, member 4 (Prl2c4), mRNA."
BC039283	2.34017	1134.51	1182.83	1242.09	543.543	495.51	482.897	Morc4	"Mus musculus microrchidia 4, mRNA (cDNA clone IMAGE:4976707), with apparent retained intron."
NM_001102446	2.33427	898.763	1192.01	822.963	543.261	405.935	314.332	Alas2	"Mus musculus aminolevulinic acid synthase 2, erythroid (Alas2), transcript variant 2, mRNA."
BC036559	2.33169	6679.35	7216.56	6457.25	2901.89	2800.19	3021.57	Upp1	"Mus musculus uridine phosphorylase 1, mRNA (cDNA clone MGC:41205 IMAGE:5144694), complete cds."
AK049536	2.33046	1833.92	1577.18	1424.43	524.126	593.278	1046.84	Gm13235	"Mus musculus 7 days embryo whole body cDNA, RIKEN full-length enriched library, clone:C430020H24 product:hypothetical KRAB box containing protein, full insert sequence."
BC021307	2.32564	3288.02	4165.17	4021.16	1607.25	1550.3	1757.09	Rhov	"Mus musculus ras homolog gene family, member V, mRNA (cDNA clone MGC:29297 IMAGE:5003249), complete cds."
AK054341	2.30733	5715	4439.93	3587.47	1016.24	1482.08	4920.17	Slc38a6	"Mus musculus 2 days pregnant adult female ovary cDNA, RIKEN full-length enriched library, clone:E330017J12 product:transient receptor protein 7, full insert sequence."
AB000096	2.30222	902.966	851.071	827.172	387.953	371.396	361.558	Gata2	"Mus musculus mRNA for GATA-2 protein, complete cds."
AK002390	2.29477	497.377	476.212	516.737	198.312	239.082	213.621	2700038G22Rik	"Mus musculus adult male kidney cDNA, RIKEN full-length enriched library, clone:0610009F16 product:unclassifiable, full insert sequence."
AK136474	2.29177	5815.89	6329.66	5952.26	2591.61	2659.87	2640.8	Upp1	"Mus musculus adult male colon cDNA, RIKEN full-length enriched library, clone:9030613K14 product:uridine phosphorylase 1, full insert sequence."
AK166895	2.28501	3547.59	3031.26	3192.68	957.434	1242.7	2418.64	N/A	"Mus musculus blastocyst blastocyst cDNA, RIKEN full-length enriched library, clone:I1C0020N19 product:hypothetical protein, full insert sequence."
BC148563	2.27133	2427.62	2630.2	2233.18	1015.16	1023	1171.77	Ms4a8a	"Synthetic construct Mus musculus clone IMAGE:100015465, MGC:183312 membrane-spanning 4-domains, subfamily A, member 8A (Ms4a8a) mRNA, encodes complete protein."
XM_487967	2.26255	3148.98	3319.15	2976.6	1236.99	1180.3	1839.76	Clec2f	"PREDICTED: Mus musculus C-type lectin domain family 2, member f (Clec2f), mRNA."
BC092061	2.25156	667.628	417.387	406.377	150.703	205.27	320.703	Igh	"Mus musculus immunoglobulin heavy chain 1a (serum IgG2a), mRNA (cDNA clone MGC:102662 IMAGE:4020466), complete cds."
BC052681	2.24885	2982.36	3245.66	2916.33	1481.52	1344.08	1246.49	Sell	"Mus musculus selectin, lymphocyte, mRNA (cDNA clone MGC:60578 IMAGE:30072021), complete cds."
AK052502	2.24765	973.159	1066.1	1041.06	439.866	397.321	544.263	N/A	"Mus musculus 13 days embryo lung cDNA, RIKEN full-length enriched library, clone:D430038K17 product:GRAF PROTEIN (FRAGMENT) homolog [Homo sapiens], full insert sequence."
AK144391	2.24234	1279.28	1212.53	1065.34	527.945	627.246	442.603	Msln	"Mus musculus adult male vesicular gland cDNA, RIKEN full-length enriched library, clone:G630051P13 product:mesothelin, full insert sequence."
BC069891	2.23539	1655.4	1634.02	1834.87	724.562	745.303	822.808	Nrarp	"Mus musculus Notch-regulated ankyrin repeat protein, mRNA (cDNA clone MGC:78108 IMAGE:5391567), complete cds."
AK020693	2.2324	510.303	562.067	542.028	226.753	221.31	278.463	Acpp	"Mus musculus 6 days neonate skin cDNA, RIKEN full-length enriched library, clone:A030005E02 product:acid phosphatase, prostate, full insert sequence."
XM_978459	2.23112	483.827	561.128	505.081	271.762	271.803	167.148	Chst13	"PREDICTED: Mus musculus carbohydrate (chondroitin 4) sulfotransferase 13 (Chst13), mRNA."
AK007702	2.22328	1686.64	1732.21	1779.78	792.211	770.853	774.812	1700012B15Rik	"Mus musculus 10 day old male pancreas cDNA, RIKEN full-length enriched library, clone:1810036A22 product:unclassifiable, full insert sequence."
BC046586	2.21223	402.746	527.574	493.627	309.077	199.619	157.019	Fbxo2	"Mus musculus F-box protein 2, mRNA (cDNA clone MGC:54895 IMAGE:6487759), complete cds."
AK005738	2.19923	2640.65	2474.67	2480.62	982.584	1051.43	1475.12	1700012B15Rik	"Mus musculus adult male testis cDNA, RIKEN full-length enriched library, clone:1700007N07 product:hypothetical protein, full insert sequence."
XM_001478935	2.19852	638.215	443.58	468.582	136.074	193.556	473.972	Gm3923	"PREDICTED: Mus musculus hypothetical protein LOC100042602 (LOC100042602), mRNA."
BC064772	2.19562	951.58	682.396	864.779	286.204	319.015	581.068	Prl2c4	"Mus musculus prolactin family 2, subfamily c, member 4, mRNA (cDNA clone MGC:76610 IMAGE:30434146), complete cds."
L37873	2.1873	1360.01	1521.59	1254.82	678.367	499.723	731.984	Tcrb-V8.2	"Mus musculus germline T-cell receptor beta-chain V5.1/V8.2 (Tcrb) mRNA, 3' end of cds."
NM_016956	2.18089	18379.6	18219.9	15343.7	7476.07	6881.6	9628.23	Hbb-b2	"Mus musculus hemoglobin, beta adult minor chain (Hbb-b2), mRNA."
BC145835	2.17273	632.71	596.943	669.725	204.468	233.746	515.995	V1rh5	"Mus musculus vomeronasal 1 receptor, H5, mRNA (cDNA clone MGC:175722 IMAGE:40131138), complete cds."
XM_001479536	2.16901	942.928	802.403	647.254	418.973	237.325	482.651	Gm4242	"PREDICTED: Mus musculus similar to IgH VDJ (LOC100043120), mRNA."
BC132514	2.16701	573.861	425.233	485.505	161.137	225.988	319.716	Prl2c5	"Mus musculus prolactin family 2, subfamily c, member 5, mRNA (cDNA clone MGC:164145 IMAGE:40130791), complete cds."
AK155372	2.16443	743.083	699.325	715.483	307.651	295.841	402.874	Atp11b	"Mus musculus NOD-derived CD11c +ve dendritic cells cDNA, RIKEN full-length enriched library, clone:F630222N11 product:hypothetical ATPase, E1-E2 type/Haloacid dehalogenase-like hydrolase/Phospholipid-translocating P-type ATPase, flippase containing protein, full insert sequence."
BC023930	2.14043	4726.29	4129.71	4129.32	1940.14	1907.76	2220.53	Bcar3	"Mus musculus breast cancer anti-estrogen resistance 3, mRNA (cDNA clone MGC:36007 IMAGE:5324365), complete cds."
BC029008	2.1332	419.166	535.394	558.321	229.111	244.788	230.15	AI661453	"Mus musculus expressed sequence AI661453, mRNA (cDNA clone IMAGE:5051947), partial cds."
BC032960	2.12973	545.54	577.93	545.362	276.651	226.7	283.813	Suv39h2	"Mus musculus suppressor of variegation 3-9 homolog 2 (Drosophila), mRNA (cDNA clone MGC:41074 IMAGE:1330053), complete cds."
BC006904	2.12494	970.301	890.998	710.214	429.772	455.786	326.69	Ltf	"Mus musculus lactotransferrin, mRNA (cDNA clone MGC:11944 IMAGE:3600033), complete cds."
BC015271	2.1234	4375.81	4334.47	3868.32	1993.02	1799.66	2136.58	Ckb	"Mus musculus creatine kinase, brain, mRNA (cDNA clone MGC:18576 IMAGE:4225384), complete cds."
BC051959	2.12071	769.607	628.853	612.138	363.767	254.042	336.121	Irx5	"Mus musculus Iroquois related homeobox 5 (Drosophila), mRNA (cDNA clone MGC:62229 IMAGE:6404946), complete cds."
BC056203	2.10962	980.057	681.343	752.665	299.386	327.029	546.751	Prl2c2	"Mus musculus prolactin family 2, subfamily c, member 2, mRNA (cDNA clone MGC:60423 IMAGE:30014401), complete cds."
XM_993407	2.10634	2177.09	1555.83	1549.6	675.557	461.295	1802.33	Gm8025	"PREDICTED: Mus musculus predicted gene, EG666289 (EG666289), mRNA."
XM_357690	2.07615	2907.59	2474.29	2905.2	866.027	1358.13	1985.69	Gm5321	"PREDICTED: Mus musculus predicted gene, EG384525 (EG384525), mRNA."
BC019483	2.07612	873.227	910.652	855.82	433.03	418.002	420.156	Cth	"Mus musculus cystathionase (cystathionine gamma-lyase), mRNA (cDNA clone MGC:28655 IMAGE:4235178), complete cds."
BC053527	2.052	7324.49	8046.9	7196.9	3667.82	3333.34	4015.42	Inhba	"Mus musculus inhibin beta-A, mRNA (cDNA clone MGC:58937 IMAGE:6528822), complete cds."
AK015056	2.05026	1354.19	1270.36	1249.88	452.249	666.101	828.194	Ptbp2	"Mus musculus adult male testis cDNA, RIKEN full-length enriched library, clone:4930402N24 product:polypyrimidine tract binding protein 2, full insert sequence."
BC127040	2.04838	1136.3	1275.68	1183.54	493.13	600.49	674.1	AI504432	"Mus musculus expressed sequence AI504432, mRNA (cDNA clone MGC:149956 IMAGE:40051983), complete cds."
BC141466	2.03784	2862.76	4507.93	3692.14	1980.56	1804.55	1575.33	1810033B17Rik	"Synthetic construct Mus musculus clone IMAGE:100014730, MGC:175501 RIKEN cDNA 1810033B17 gene (1810033B17Rik) mRNA, encodes complete protein."
BC021614	2.03755	1080.6	1143.47	1105.03	592.543	496.978	548.128	BC021614	"Mus musculus cDNA sequence BC021614, mRNA (cDNA clone MGC:37914 IMAGE:5102505), complete cds."
BC125477	2.03177	1338.75	1610.02	1287.23	733.168	651.34	692.716	Tnfsf14	"Mus musculus tumor necrosis factor (ligand) superfamily, member 14, mRNA (cDNA clone MGC:159180 IMAGE:40129992), complete cds."
BC058163	2.03093	1240.78	1277.39	1198.57	638.964	628.99	564.26	Gstk1	"Mus musculus glutathione S-transferase kappa 1, mRNA (cDNA clone MGC:67852 IMAGE:5100572), complete cds."
AF363456	2.02129	1689.1	1673.11	1734.33	998.861	692.716	857.766	Card10	"Mus musculus BIMP1 (Bimp1) mRNA, complete cds."
BC030371	2.01638	443.903	483.024	480.91	213.058	228.32	258.559	Gsto2	"Mus musculus glutathione S-transferase omega 2, mRNA (cDNA clone MGC:40895 IMAGE:5371983), complete cds."
BC071186	2.01021	845.675	867.466	853.76	492.47	375.765	416.648	Zcwpw1	"Mus musculus zinc finger, CW type with PWWP domain 1, mRNA (cDNA clone MGC:76794 IMAGE:30107853), complete cds."
BC117060	0.497249	4024.76	4360.33	3574.48	10365.4	8513.99	5781.41	Ear1	"Mus musculus eosinophil-associated, ribonuclease A family, member 1, mRNA (cDNA clone MGC:151437 IMAGE:40126379), complete cds."
AK006119	0.497024	247.096	267.589	253.379	581.75	466.305	502.998	Prss23	"Mus musculus adult male testis cDNA, RIKEN full-length enriched library, clone:1700019G06 product:hypothetical protein, full insert sequence."
BC013068	0.495844	255.052	251.668	253.804	514.878	490.413	529.241	Pcsk5	"Mus musculus proprotein convertase subtilisin/kexin type 5, mRNA (cDNA clone IMAGE:4036159), complete cds."
BC011229	0.49476	1784.22	1517.64	1507.52	3334.78	3798.81	2660.61	Fmo1	"Mus musculus flavin containing monooxygenase 1, mRNA (cDNA clone MGC:18391 IMAGE:4196446), complete cds."
BC056619	0.492994	1557.73	1887.34	1727.17	4061.81	3151.34	3310.84	Tmem86a	"Mus musculus transmembrane protein 86A, mRNA (cDNA clone MGC:68084 IMAGE:4987281), complete cds."
BC065391	0.492317	10978.8	10737.8	9988.29	20223.1	21206	23010.2	Ear2	"Mus musculus eosinophil-associated, ribonuclease A family, member 2, mRNA (cDNA clone MGC:73609 IMAGE:3464790), complete cds."
BC101952	0.491955	726.767	782.557	702.746	1351.96	1309.57	1896	Klra3	"Mus musculus killer cell lectin-like receptor, subfamily A, member 3, mRNA (cDNA clone MGC:123910 IMAGE:40044699), complete cds."
AK132540	0.490622	239.712	257.889	272.908	534.15	551.89	484.596	Col6a2	"Mus musculus 0 day neonate head cDNA, RIKEN full-length enriched library, clone:4831408D02 product:procollagen, type VI, alpha 2, full insert sequence."
BC006725	0.490217	348.681	461.023	392.7	784.657	760.568	897.902	Mmp3	"Mus musculus matrix metallopeptidase 3, mRNA (cDNA clone MGC:11554 IMAGE:3962288), complete cds."
BC059785	0.488935	910.971	884.636	899.348	1669.66	1953.52	1901.06	Blnk	"Mus musculus B-cell linker, mRNA (cDNA clone MGC:67755 IMAGE:5339723), complete cds."
BC132524	0.48841	842.053	793.407	682.347	1602.36	1151.45	2120.72	Klra3	"Mus musculus killer cell lectin-like receptor, subfamily A, member 3, mRNA (cDNA clone MGC:164155 IMAGE:40130801), complete cds."
BC086923	0.485339	670.826	667.371	618.85	1405.68	1283.03	1343.71	Tmed6	"Mus musculus transmembrane emp24 protein transport domain containing 6, mRNA (cDNA clone MGC:107643 IMAGE:6760985), complete cds."
AF012155	0.485097	444.028	582.506	439.307	1088.4	953.223	959.425	N/A	"Mus musculus T-cell receptor beta chain (TCRB) mRNA, partial cds."
BC107344	0.482256	3464.48	3261.7	2942.3	7561.65	6679.34	5869.28	Cd83	"Mus musculus CD83 antigen, mRNA (cDNA clone MGC:130312 IMAGE:40055332), complete cds."
BC146516	0.481792	7004.46	6978.91	6834.83	15454.2	13607.9	14206.1	Ear10	"Synthetic construct Mus musculus clone IMAGE:100014952, MGC:180319 eosinophil-associated, ribonuclease A family, member 10 (Ear10) mRNA, encodes complete protein."
BC050245	0.481594	248.018	222.162	246.965	527.278	519.696	444.588	Lrrc15	"Mus musculus leucine rich repeat containing 15, mRNA (cDNA clone MGC:56912 IMAGE:6312567), complete cds."
AK078660	0.481422	209.114	301.173	186.25	478.28	507.176	433.391	AW011738	"Mus musculus adult male adrenal gland cDNA, RIKEN full-length enriched library, clone:7330443J04 product:unclassifiable, full insert sequence."
AK051779	0.479944	267.085	326.478	322.965	601.782	664.947	636.593	Frmd4b	"Mus musculus 12 days embryo spinal ganglion cDNA, RIKEN full-length enriched library, clone:D130078K04 product:hypothetical protein, full insert sequence."
BC140220	0.478259	6731.04	6727.63	6435.61	14425.8	12988.6	14218.2	Ear10	"Synthetic construct Mus musculus clone IMAGE:100014257, MGC:173357 eosinophil-associated, ribonuclease A family, member 10 (Ear10) mRNA, encodes complete protein."
BC089610	0.477855	140.002	290.515	296.272	512.921	440.639	488.623	Serpind1	"Mus musculus serine (or cysteine) peptidase inhibitor, clade D, member 1, mRNA (cDNA clone MGC:107662 IMAGE:6768311), complete cds."
BC029823	0.47456	2908.88	2603.34	2761.34	5891.43	5946.31	5585.18	Vcam1	"Mus musculus vascular cell adhesion molecule 1, mRNA (cDNA clone MGC:36028 IMAGE:4196681), complete cds."
BC156494	0.472938	914.483	944.203	947.903	2157.9	2168.89	1653.19	Myo7a	"Synthetic construct Mus musculus clone IMAGE:100063120, MGC:191025 myosin VIIa (Myo7a) mRNA, encodes complete protein."
M55544	0.468925	3733.87	4088.79	3767.23	8915.84	7969.55	7849.99	Gbp1	"Mouse guanylate binding protein isoform I (GBP-1) mRNA, complet cds."
AK158652	0.468532	257.861	267.258	249.115	672.601	590.648	420.158	Trpv4	"Mus musculus visual cortex cDNA, RIKEN full-length enriched library, clone:K230039O04 product:transient receptor potential cation channel, subfamily V, member 4, full insert sequence."
AK036897	0.467964	397.205	370.954	385.563	794.247	831.593	839.316	Gpr31c	"Mus musculus adult female vagina cDNA, RIKEN full-length enriched library, clone:9930022F21 product:similar to G PROTEIN COUPLED RECEPTOR [Mus musculus], full insert sequence."
BC075704	0.467049	952.41	854.777	794.579	1894.27	1791.22	1871.27	Aldh1a2	"Mus musculus aldehyde dehydrogenase family 1, subfamily A2, mRNA (cDNA clone MGC:76772 IMAGE:30471325), complete cds."
M16681	0.467042	492.365	605.511	424.306	1369.22	773.187	1172.91	N/A	"Mouse MHC class II I-A-beta mRNA (H-2b), 5' end, hybridoma ZZ38."
BC067248	0.467002	3614.93	4493.88	4270.75	8569.49	8330.76	9541.81	Gdf15	"Mus musculus growth differentiation factor 15, mRNA (cDNA clone MGC:73604 IMAGE:820434), complete cds."
AK191205	0.464943	194.053	234.625	217.771	520.737	473.15	400.385	Wisp1	"Mus musculus cDNA, clone:Y1G0105C20, strand:minus, reference:ENSEMBL:Mouse-Transcript-ENST:ENSMUST00000005255, based on BLAT search."
XM_990659	0.464336	1038.62	1032.84	945.954	2439.06	2199.36	1889.49	Pftk2	"PREDICTED: Mus musculus amyotrophic lateral sclerosis 2 (juvenile) chromosome region, candidate 7 (Als2cr7), mRNA."
BC096592	0.463319	1076.1	1111.41	1047.73	2723.62	2104.76	2197.8	Card11	"Mus musculus caspase recruitment domain family, member 11, mRNA (cDNA clone MGC:106296 IMAGE:5318165), complete cds."
BC010823	0.462601	625.121	628.198	580.553	1327.49	1215.19	1427.6	Gpx2	"Mus musculus glutathione peroxidase 2, mRNA (cDNA clone MGC:19146 IMAGE:4218623), complete cds."
BC011042	0.461137	300.345	321.125	322.849	671.302	794.585	595.315	Tff3	"Mus musculus trefoil factor 3, intestinal, mRNA (cDNA clone MGC:14072 IMAGE:4216708), complete cds."
BC012653	0.459099	231.501	257.109	235.512	565.233	541.418	473.373	Cx3cr1	"Mus musculus chemokine (C-X3-C) receptor 1, mRNA (cDNA clone MGC:13785 IMAGE:4017224), complete cds."
BC011159	0.45796	2809.18	2557.1	2774.26	5765.41	6137.83	5863.34	Vcam1	"Mus musculus vascular cell adhesion molecule 1, mRNA (cDNA clone MGC:18507 IMAGE:4206476), complete cds."
AB166747	0.455972	238.821	286.808	252.315	608.202	595.532	503.316	Trpm2	"Mus musculus Trpm2 mRNA for transient receptor potential cation channel, subfamily M, member 2, complete cds."
AK052963	0.455779	417.865	404.715	456.837	848.109	988.125	973.685	Col14a1	"Mus musculus 15 days embryo head cDNA, RIKEN full-length enriched library, clone:D930004P21 product:procollagen, type XIV, alpha 1, full insert sequence."
AK076154	0.455577	270.397	286.498	277.813	691.058	681.756	483.11	Bicc1	"Mus musculus 14, 17 days embryo head cDNA, RIKEN full-length enriched library, clone:3200001K02 product:bicaudal C homolog 1 (Drosophila), full insert sequence."
AK085751	0.453869	2152.65	2453.43	2312.71	4897.99	5097.7	5232.22	Mgl2	"Mus musculus 10 days lactation, adult female mammary gland cDNA, RIKEN full-length enriched library, clone:D730047H02 product:similar to MACROPHAGE GALACTOSE N-ACETYL-GALACTOSAMINE SPECIFIC LECTIN [Mus musculus], full insert sequence."
BC013651	0.450124	365.06	353.514	355.951	900.433	826.08	677.162	Serpina3n	"Mus musculus serine (or cysteine) peptidase inhibitor, clade A, member 3N, mRNA (cDNA clone MGC:18516 IMAGE:4160649), complete cds."
BC010262	0.445877	1781.67	1903.49	1744.33	4124.21	4339.97	3728.49	Cd36	"Mus musculus CD36 antigen, mRNA (cDNA clone MGC:6068 IMAGE:3481681), complete cds."
BC026438	0.44574	2013.18	2066.83	1817.38	5115.15	4892.58	3411.86	Mxra8	"Mus musculus matrix-remodelling associated 8, mRNA (cDNA clone MGC:31373 IMAGE:4239626), complete cds."
BC027745	0.444042	234.826	1075.53	1058.68	1547.03	1458.32	1353.67	Pdxk	"Mus musculus pyridoxal (pyridoxine, vitamin B6) kinase, mRNA (cDNA clone MGC:29261 IMAGE:5064695), complete cds."
AK156609	0.443957	384.853	455.708	397.668	962.546	964.528	858.505	Gpr114	"Mus musculus activated spleen cDNA, RIKEN full-length enriched library, clone:F830032L03 product:hypothetical protein, full insert sequence."
BC087899	0.443685	1278.7	1296.66	1150.73	2931.09	2601.73	2864.53	Atp6v0d2	"Mus musculus ATPase, H+ transporting, lysosomal V0 subunit D2, mRNA (cDNA clone MGC:107216 IMAGE:30504725), complete cds."
AK219417	0.443625	972.143	1015.85	984.408	2543.04	2400.07	1824.35	N/A	"Mus musculus cDNA, clone:Y2G0148G12, strand:plus, reference:ENSEMBL:Mouse-Transcript-ENST:ENSMUST00000036295, based on BLAT search."
BC049247	0.443388	540.865	616.984	564.707	1372.15	1263.79	1246.68	Stab1	"Mus musculus stabilin 1, mRNA (cDNA clone IMAGE:5038209), containing frame-shift errors."
BC148661	0.442261	4244.04	4360.93	3926.49	10641.9	8786.47	8984.53	Ear3	"Synthetic construct Mus musculus clone IMAGE:100015645, MGC:183389 eosinophil-associated, ribonuclease A family, member 3 (Ear3) mRNA, encodes complete protein."
AK139690	0.44047	247.415	314.314	320.278	699.975	723.478	575.519	Itga9	"Mus musculus 2 cells egg cDNA, RIKEN full-length enriched library, clone:B020011E01 product:integrin alpha 9, full insert sequence."
BC051131	0.438761	242.387	267.445	238.436	651.345	572.506	490.727	Ctsf	"Mus musculus cathepsin F, mRNA (cDNA clone IMAGE:6594973), containing frame-shift errors."
BC005444	0.438042	1524.24	1456.8	1576.83	3127.54	3464.18	3844.91	Gas6	"Mus musculus growth arrest specific 6, mRNA (cDNA clone MGC:6124 IMAGE:3592398), complete cds."
U12889	0.435997	352.873	291.058	257.385	725.844	647.418	678.74	Klra8	"Mus musculus Ly49H mRNA, complete cds."
AY195871	0.433692	1590.2	1727.62	1629.54	3842.61	3773.2	3785.17	Nr1h3	"Mus musculus strain DBA/2J nuclear receptor subfamily 1 group H member 3 (Nr1h3) mRNA, complete cds."
BC020160	0.432636	1723.89	1854.79	1550.42	4108.71	3763.54	3959	4833422F24Rik	"Mus musculus RIKEN cDNA 4833422F24 gene, mRNA (cDNA clone MGC:28100 IMAGE:3966086), complete cds."
BC070430	0.431923	769.243	720.922	718.3	1679.86	1883.35	1562.55	Mmp2	"Mus musculus matrix metallopeptidase 2, mRNA (cDNA clone MGC:95837 IMAGE:6813184), complete cds."
XM_001471777	0.429868	315.022	309.565	288.275	760.674	648.393	717.557	Klra8	"PREDICTED: Mus musculus hypothetical protein LOC100038897 (LOC100038897), mRNA."
BC043674	0.427118	268.488	1991.35	1886.07	2408.91	2504.77	2144.87	9030624J02Rik	"Mus musculus RIKEN cDNA 9030624J02 gene, mRNA (cDNA clone MGC:49243 IMAGE:5044565), complete cds."
AK043879	0.423521	266.753	238.585	240.437	616.983	630.535	517.782	Abi3bp	"Mus musculus 10 days neonate cortex cDNA, RIKEN full-length enriched library, clone:A830045B01 product:Hypothetical fibronectin type III domain containing protein, full insert sequence."
BC003713	0.422797	339.625	338.551	354.788	864.086	851.725	733.399	Cpxm1	"Mus musculus carboxypeptidase X 1 (M14 family), mRNA (cDNA clone MGC:5707 IMAGE:3593211), complete cds."
BC016551	0.421643	665.068	728.86	666.307	1047.18	1906.68	2157.99	Fcrls	"Mus musculus macrophage scavenger receptor 2, mRNA (cDNA clone MGC:28009 IMAGE:3602803), complete cds."
XM_884704	0.42144	2949.77	2385.93	2553.65	9754.7	11535.8	2133.73	Gm6109	"PREDICTED: Mus musculus predicted gene, EG619883 (EG619883), mRNA."
AY302216	0.42125	926.657	1130.47	1003.73	2354.25	2262.16	2641.2	H2-M2	"Mus musculus strain P/J MHC class Ib antigen (H2-M2) mRNA, complete cds."
BC019775	0.417595	161.633	206.252	208.41	466.14	508.257	402.702	Prelp	"Mus musculus proline arginine-rich end leucine-rich repeat, mRNA (cDNA clone MGC:25825 IMAGE:4165772), complete cds."
AJ132601	0.41223	1386.59	1471.42	1418.58	3669.12	3598.21	3129.48	Nr1h3	Mus musculus mRNA for nuclear oxysterol receptor LXR-alpha (LXR-alpha).
BC003774	0.412156	514.088	388.648	344.486	1027.94	901.623	1060.69	Nov	"Mus musculus nephroblastoma overexpressed gene, mRNA (cDNA clone MGC:5979 IMAGE:3494896), complete cds."
AK164708	0.411892	175.46	225.579	207.005	489.596	476.59	502.488	D630023F18Rik	"Mus musculus 0 day neonate kidney cDNA, RIKEN full-length enriched library, clone:D630024C21 product:hypothetical protein, full insert sequence."
BC003339	0.409882	331.196	638.449	656.893	1495.69	1370.84	983.787	Gpx3	"Mus musculus glutathione peroxidase 3, mRNA (cDNA clone MGC:6076 IMAGE:3257333), complete cds."
AK155235	0.409575	525.716	563.035	602.985	1541	1349.65	1249.03	Asb2	"Mus musculus NOD-derived CD11c +ve dendritic cells cDNA, RIKEN full-length enriched library, clone:F630210F20 product:ankyrin repeat and SOCS box-containing protein 2, full insert sequence."
BC019180	0.40911	644.833	718.935	625.283	1889.97	1553.07	1442.27	Fcna	"Mus musculus ficolin A, mRNA (cDNA clone MGC:29080 IMAGE:5008934), complete cds."
BC048791	0.409103	422.648	457.526	423.194	1181.11	1109.32	912.197	Wisp1	"Mus musculus WNT1 inducible signaling pathway protein 1, mRNA (cDNA clone IMAGE:6397783), complete cds."
BC100703	0.407263	746.747	752.902	543.245	1670.5	1622.99	1667.7	Mcpt1	"Mus musculus mast cell protease 1, mRNA (cDNA clone MGC:123822 IMAGE:40043848), complete cds."
BC106195	0.405717	183.796	195.483	205.387	500.32	481.507	458.668	BC055004	"Mus musculus cDNA sequence BC055004, mRNA (cDNA clone MGC:118496 IMAGE:6396133), complete cds."
BC111520	0.404163	1179.22	1245.95	1143.32	3397.46	2887.45	2593.71	Mgl2	"Mus musculus macrophage galactose N-acetyl-galactosamine specific lectin 2, mRNA (cDNA clone MGC:123660 IMAGE:40042306), complete cds."
AK131873	0.399148	201.775	290.307	250.285	662.958	609.573	570.487	N/A	"Mus musculus adult male small intestine cDNA, RIKEN full-length enriched library, clone:2010309M24 product:unclassifiable, full insert sequence."
BC099497	0.397496	255.713	296.053	225.416	678.965	622.692	642.67	Cd209f	"Mus musculus CD209f antigen, mRNA (cDNA clone IMAGE:30848373), partial cds."
M11859	0.395441	155.811	227.133	175.466	478.23	429.839	488.521	N/A	Mouse T-cell receptor active bet- chain V-region (V15-D-J2.2) mRNA.
BC055004	0.39488	306.699	386.484	336.408	865.414	968.909	772.341	BC055004	"Mus musculus cDNA sequence BC055004, mRNA (cDNA clone MGC:57066 IMAGE:6478735), complete cds."
BC140285	0.394603	385.425	313.629	321.817	907.928	871.046	800.553	Ifna1	"Synthetic construct Mus musculus clone IMAGE:100014230, MGC:173324 interferon alpha 1 (Ifna1) mRNA, encodes complete protein."
BC024614	0.390129	197.767	254.923	217.841	548.16	537.363	627.918	Fxyd2	"Mus musculus FXYD domain-containing ion transport regulator 2, mRNA (cDNA clone MGC:25914 IMAGE:4222609), complete cds."
BC038653	0.389314	373.443	442.651	376.241	1019.55	1079.44	957.741	Lyve1	"Mus musculus lymphatic vessel endothelial hyaluronan receptor 1, mRNA (cDNA clone MGC:48237 IMAGE:2936961), complete cds."
X00696	0.388321	246.337	335.836	229.8	808.703	623.676	643.703	N/A	Murine mRNA for beta-subunit of T-cell receptor.
AK007638	0.383119	274.398	322.442	212.815	760.695	702.783	626.329	Cd209f	"Mus musculus 10 day old male pancreas cDNA, RIKEN full-length enriched library, clone:1810029C22 product:weakly similar to DC-SIGN [Mus musculus], full insert sequence."
BC032877	0.381028	222.263	239.484	206.316	642.539	536.98	575.37	Wisp2	"Mus musculus WNT1 inducible signaling pathway protein 2, mRNA (cDNA clone MGC:41105 IMAGE:1067632), complete cds."
BC061053	0.372111	162.936	239.511	154.745	505.684	467.973	495.267	Ren1	"Mus musculus renin 1 structural, mRNA (cDNA clone MGC:74164 IMAGE:30313659), complete cds."
XM_358452	0.366595	489.796	604.131	524.136	1381.83	1355.03	1681.23	1810011H11Rik	"PREDICTED: Mus musculus RIKEN cDNA 1810011H11 gene, transcript variant 1 (1810011H11Rik), mRNA."
AK075659	0.366045	168.248	174.813	215.52	648.063	455.111	438.2	Mfap4	"Mus musculus 18-day embryo whole body cDNA, RIKEN full-length enriched library, clone:1110053C02 product:MICROFIBRIL-ASSOCIATED GLYCOPROTEIN 4 homolog [Homo sapiens], full insert sequence."
BC022108	0.364358	2146.83	2550.5	2061.58	6398.47	5629.36	6478.9	Folr2	"Mus musculus folate receptor 2 (fetal), mRNA (cDNA clone MGC:36142 IMAGE:5102303), complete cds."
BC131921	0.356624	302.122	342.283	359.615	904.579	964.881	939.407	Tlr12	"Mus musculus toll-like receptor 12, mRNA (cDNA clone MGC:163552 IMAGE:40130198), complete cds."
AF155353	0.354257	638.042	656.434	759.83	2172.77	1965.36	1676.27	Asb2	"Mus musculus ankyrin repeat-containing protein Asb-2 mRNA, partial cds."
AK156114	0.353133	198.27	258.324	208.118	699.548	653.675	529.342	BC055004	"Mus musculus activated spleen cDNA, RIKEN full-length enriched library, clone:F830008F20 product:hypothetical protein, full insert sequence."
BC116735	0.352189	640.795	615.383	530.863	1741.11	1561.28	1762.83	Hpgds	"Mus musculus prostaglandin D2 synthase 2, hematopoietic, mRNA (cDNA clone MGC:151112 IMAGE:40126054), complete cds."
BC008996	0.352188	68.8493	550.622	467.865	1053.18	489.113	788.202	Cyp4b1	"Mus musculus cytochrome P450, family 4, subfamily b, polypeptide 1, mRNA (cDNA clone MGC:11502 IMAGE:3967680), complete cds."
BC030939	0.351127	315.285	359.236	363.194	1036.9	1001.2	915.312	Wfdc12	"Mus musculus WAP four-disulfide core domain 12, mRNA (cDNA clone MGC:32134 IMAGE:4923469), complete cds."
BC046991	0.342404	1849.82	2200.36	2041.09	5911.14	6121	5719.73	Mmp9	"Mus musculus matrix metallopeptidase 9, mRNA (cDNA clone MGC:54599 IMAGE:6309245), complete cds."
BC022734	0.33094	478.416	544.731	431.343	1466.02	1314.63	1609.24	Npl	"Mus musculus N-acetylneuraminate pyruvate lyase, mRNA (cDNA clone MGC:31604 IMAGE:4506776), complete cds."
U63547	0.326057	160.182	256.509	166.572	624.585	525.62	601.418	N/A	"Mus musculus T cell receptor beta subunit variable and constant region mRNA, partial cds."
BC064054	0.321132	725.883	959.69	870.778	2700.69	2234.14	3035.78	Clec1b	"Mus musculus C-type lectin domain family 1, member b, mRNA (cDNA clone MGC:73583 IMAGE:574821), complete cds."
X04482	0.312592	3955.95	3905.4	3818.31	12152.8	12324	12895.1	Igf1	Mouse mRNA for preproinsulin-like growth factor IB.
BC010758	0.306688	2027.27	2411.3	2122.1	7035.26	6947.56	7357.41	Cbr2	"Mus musculus carbonyl reductase 2, mRNA (cDNA clone MGC:18465 IMAGE:4219349), complete cds."
AY878192	0.2976	1597.04	1632.1	1549.37	5540.79	5511.7	5017.2	Igf1	alt 'C730016P09Rik#Igf-1#Igf-I'
BC061138	0.287256	132.314	846.383	783.302	1498.16	1411.69	1749.85	Cxcl15	"Mus musculus chemokine (C-X-C motif) ligand 15, mRNA (cDNA clone MGC:74270 IMAGE:30298837), complete cds."
BC012409	0.284263	399.056	406.183	373.353	1299.67	1408.1	1439.63	Igf1	"Mus musculus insulin-like growth factor 1, mRNA (cDNA clone MGC:18617 IMAGE:4194295), complete cds."
BC003438	0.282144	1389.58	1200.91	1375.79	4623.7	4475.56	4939.67	Slc40a1	"Mus musculus solute carrier family 40 (iron-regulated transporter), member 1, mRNA (cDNA clone MGC:6489 IMAGE:2647365), complete cds."
BC080666	0.278201	159.897	149.042	188.32	624.411	527.68	632.594	Cilp	"Mus musculus cartilage intermediate layer protein, nucleotide pyrophosphohydrolase, mRNA (cDNA clone MGC:90919 IMAGE:4934956), complete cds."
BC046324	0.269574	958.883	878.681	922.549	3563.27	3675.92	3029.25	Adamdec1	"Mus musculus ADAM-like, decysin 1, mRNA (cDNA clone MGC:54523 IMAGE:6394673), complete cds."
BC111889	0.254815	194.726	197.891	195.26	940.301	751.08	643.927	1300002K09Rik	"Mus musculus RIKEN cDNA 1300002K09 gene, mRNA (cDNA clone MGC:132877 IMAGE:40060643), complete cds."
EF070192	0.252811	1139.98	1241.67	1116.88	4291.38	4169.09	5468.7	Clec1b	alt '1810061I13Rik#AI465458#Clec-2#Clec2#mCLEC-2'
BC019636	0.246564	406.038	335.159	324.283	1644.62	1243.16	1439.99	C1qtnf3	"Mus musculus C1q and tumor necrosis factor related protein 3, mRNA (cDNA clone IMAGE:3989958), partial cds."
EF070191	0.243478	1204.38	1229.9	1170.09	4800.41	5093.07	4911.53	Clec1b	alt '1810061I13Rik#AI465458#Clec-2#Clec2#mCLEC-2'
BC119248	0.230992	1857.33	1461.08	1462.24	6903.8	7193.55	6482.78	Mcpt2	"Mus musculus mast cell protease 2, mRNA (cDNA clone MGC:155564 IMAGE:8733997), complete cds."
X04480	0.22933	179.242	178.958	159.16	890.523	568.021	836.821	Igf1	Mouse mRNA for preproinsulin-like growth factor IA.
AK004232	0.224861	296.272	307.937	225.174	1276.85	1184.19	1194.99	Pla2g2d	"Mus musculus 18-day embryo whole body cDNA, RIKEN full-length enriched library, clone:1110051K23 product:phospholipase A2, group IID, full insert sequence."
NM_031193	0.142559	89.6591	118.865	138.963	979.378	783.244	666.376	Ren2	"Mus musculus renin 2 tandem duplication of Ren1 (Ren2), mRNA."
BC111806	0.141749	176.405	253.231	169.848	1844.44	1477.95	977.236	Pla2g2d	"Mus musculus phospholipase A2, group IID, mRNA (cDNA clone MGC:130437 IMAGE:40039182), complete cds."
BC010789	1.9523	9455.33	9339.62	8874.44	4853.8	4781.31	4538.12	Plac8	"Mus musculus placenta-specific 8, mRNA (cDNA clone MGC:18842 IMAGE:4216402), complete cds."
BC117066	1.90196	10922.1	11170.7	10342.6	5549.01	5867.56	5632.95	Fpr2	"Mus musculus formyl peptide receptor, related sequence 2, mRNA (cDNA clone MGC:151443 IMAGE:40126385), complete cds."
BC130257	1.90716	613.325	607.129	639.87	339.97	322.632	313.152	Tead4	"Mus musculus TEA domain family member 4, mRNA (cDNA clone MGC:161331 IMAGE:40142595), complete cds."
AF093862	1.95181	570.621	614.948	551.468	290.202	297.542	301.401	N/A	"Mus musculus clone 14S4 T cell receptor beta V-D-J region mRNA, partial cds."
BC002074	1.7017	2320.38	2429.13	2321.1	1389.91	1380.94	1383.23	Ass1	"Mus musculus argininosuccinate synthetase 1, mRNA (cDNA clone MGC:6218 IMAGE:3491910), complete cds."
AK131149	1.82873	1265.67	1188.55	1303.76	676.423	680.091	697.109	Als2cl	Mus musculus premature mRNA for mFLJ00189 protein.
AK153212	1.91007	1763.36	1849.55	1797.08	879.077	983.736	972.56	I830127L07Rik	"Mus musculus bone marrow macrophage cDNA, RIKEN full-length enriched library, clone:I830127L07 product:similar to Lymphocyte antigen Ly-6A.2/Ly-6E.1 precursor (T-cell-activating protein) (TAP) [Mus musculus], full insert sequence."
AK160723	1.89404	2045.49	1858.31	1915.57	1015.17	981.233	1075.81	Eef1e1	"Mus musculus 12 days embryo head cDNA, RIKEN full-length enriched library, clone:3010091D05 product:eukaryotic translation elongation factor 1 epsilon 1, full insert sequence."
BC050219	1.99907	3889.49	3825.75	3969.01	2089.36	1771.85	1996.93	F10	"Mus musculus coagulation factor X, mRNA (cDNA clone MGC:60656 IMAGE:30018889), complete cds."
X02785	1.8396	1003.37	1027.46	945.295	519.128	564.27	534.393	Tcrb-V8.3	Mouse mRNA fragment for T-cell receptor beta-chain V(TB23).
BC044865	1.63508	4605.45	4391.48	4484.56	2741.25	2706.02	2797.09	Slfn4	"Mus musculus schlafen 4, mRNA (cDNA clone MGC:51546 IMAGE:4459564), complete cds."
BC058186	1.80994	3676.69	3759.98	3927.45	2010.09	2234.41	2038.85	Cldn9	"Mus musculus claudin 9, mRNA (cDNA clone MGC:68129 IMAGE:5320961), complete cds."
BC117782	1.86934	2780.85	2790.04	2578.35	1452.25	1553.39	1357.51	Sgms2	"Mus musculus sphingomyelin synthase 2, mRNA (cDNA clone MGC:143669 IMAGE:40092081), complete cds."
BC148544	1.75914	460.598	429.83	474.913	257.153	269.602	249.125	Mecom	"Synthetic construct Mus musculus clone IMAGE:100015522, MGC:183337 myelodysplasia syndrome 1 homolog (human) (Mds1) mRNA, encodes complete protein."
BC006740	1.81626	4109.37	3836.93	4052.38	2126.9	2100.29	2387.33	C330016O10Rik	"Mus musculus RIKEN cDNA C330016O10 gene, mRNA (cDNA clone MGC:7136 IMAGE:3158173), complete cds."
BC031572	1.8316	793.307	719.325	825.839	424.093	406.551	444.829	Arhgap29	"Mus musculus Rho GTPase activating protein 29, mRNA (cDNA clone IMAGE:4950125)."
BC003218	1.86609	9918.26	10472.9	9328.88	5597.72	4895.77	5441.25	Clec4e	"Mus musculus C-type lectin domain family 4, member e, mRNA (cDNA clone MGC:5682 IMAGE:3158063), complete cds."
AK046584	1.81227	599.287	534.407	561.433	293.236	310.982	331.27	Actr5	"Mus musculus 4 days neonate male adipose cDNA, RIKEN full-length enriched library, clone:B430109P06 product:hypothetical Actin-like ATPase domain structure containing protein, full insert sequence."
BC034852	1.94146	1421.62	1406.89	1389.34	655.148	707.744	818.93	Icos	"Mus musculus inducible T-cell co-stimulator, mRNA (cDNA clone MGC:41104 IMAGE:1364228), complete cds."
AK132176	1.8825	980.398	1064.92	1020.59	507.426	604.238	520.932	Gab1	"Mus musculus 17 days embryo head cDNA, RIKEN full-length enriched library, clone:3321404B21 product:growth factor receptor bound protein 2-associated protein 1, full insert sequence."
BC058170	1.70161	898.683	924.971	826.478	506.99	514.062	535.019	H2-Bl	"Mus musculus histocompatibility 2, blastocyst, mRNA (cDNA clone MGC:68282 IMAGE:5026047), complete cds."
AK054456	1.51208	873.351	856.456	859.202	582.798	562.199	567.353	Fn1	"Mus musculus 2 days pregnant adult female ovary cDNA, RIKEN full-length enriched library, clone:E330027I09 product:fibronectin 1, full insert sequence."
BC127082	1.79526	2123.75	1912.27	2012.96	1114.92	1208.17	1048.9	Slc7a2	"Mus musculus solute carrier family 7 (cationic amino acid transporter, y+ system), member 2, mRNA (cDNA clone MGC:150251 IMAGE:40111372), complete cds."
BC020070	1.59185	1173.53	1238.02	1270.03	760.63	772.6	778.395	Ear11	"Mus musculus eosinophil-associated, ribonuclease A family, member 11, mRNA (cDNA clone MGC:28143 IMAGE:3982432), complete cds."
BC094570	1.70579	1673.1	1699.29	1589.6	967.707	914.087	1029.37	Nxt2	"Mus musculus nuclear transport factor 2-like export factor 2, mRNA (cDNA clone MGC:106636 IMAGE:30361291), complete cds."
BC010311	1.77784	4200.58	4093.17	4206.53	2215.49	2247.6	2584.8	Osgin2	"Mus musculus oxidative stress induced growth inhibitor family member 2, mRNA (cDNA clone MGC:11786 IMAGE:3595088), complete cds."
AK086738	1.78264	474.836	549.665	482.293	293.403	276.258	274.147	Tmem87a	"Mus musculus 15 days embryo head cDNA, RIKEN full-length enriched library, clone:D930048J18 product:hypothetical protein, full insert sequence."
AK138741	1.71575	1837.12	1823.41	1963.14	1092.44	1025.39	1162.32	N/A	"Mus musculus 0 day neonate thymus cDNA, RIKEN full-length enriched library, clone:A430041C18 product:spleen tyrosine kinase, full insert sequence."
BC052360	1.65829	1853.63	1734.26	1739.71	1097.92	1012.03	1103.76	Plekha8	"Mus musculus pleckstrin homology domain containing, family A (phosphoinositide binding specific) member 8, mRNA (cDNA clone MGC:58573 IMAGE:6704789), complete cds."
AK040069	1.499	869.646	873.162	865.112	569.343	575.99	594.723	Abcb7	"Mus musculus 0 day neonate thymus cDNA, RIKEN full-length enriched library, clone:A430055N05 product:ATP-binding cassette, sub-family B (MDR/TAP), member 7, full insert sequence."
AK077086	1.87466	579.603	587.635	606.445	329.205	278.533	341.915	Gsto2	"Mus musculus adult male testis cDNA, RIKEN full-length enriched library, clone:4933402L09 product:similar to BA127L20.1 (NOVEL GLUTATHIONE-S-TRANSFERASE) [Homo sapiens], full insert sequence."
AK028162	1.66107	813.497	835.123	887.467	484.392	511.67	530.77	Cdyl	"Mus musculus ES cells cDNA, RIKEN full-length enriched library, clone:2410003K03 product:chromodomain protein, Y chromosome-like, full insert sequence."
BC156786	1.63177	4643.07	5074.7	4563.71	2897.11	2931.53	2914.06	Hist1h3e	"Synthetic construct Mus musculus clone IMAGE:100062267, MGC:190441 histone cluster 1, H3e (Hist1h3e) mRNA, encodes complete protein."
BC055818	1.60401	963.901	1019.03	949.728	600.605	591.271	636.533	D330028D13Rik	"Mus musculus RIKEN cDNA D330028D13 gene, mRNA (cDNA clone MGC:67688 IMAGE:4487036), complete cds."
BC023918	1.45638	986.983	965.826	987.111	666.067	673.718	678.826	Prr11	"Mus musculus proline rich 11, mRNA (cDNA clone MGC:38215 IMAGE:5323297), complete cds."
AK147392	1.58567	1162.01	1187	1227.77	747.167	722.027	787.35	Tiam1	"Mus musculus cDNA, RIKEN full-length enriched library, clone:M5C1028H05 product:T-cell lymphoma invasion and metastasis 1, full insert sequence."
BC029736	1.94643	552.357	535.692	570.668	330.77	260.202	266.052	Serpinb10	"Mus musculus serine (or cysteine) peptidase inhibitor, clade B (ovalbumin), member 10, mRNA (cDNA clone MGC:25706 IMAGE:3676050), complete cds."
BC012720	1.899	3297.53	3369.86	3190.18	1964.46	1719.87	1532.15	Fbp2	"Mus musculus fructose bisphosphatase 2, mRNA (cDNA clone MGC:14060 IMAGE:4205515), complete cds."
BC030630	1.562	865.908	806.73	818.836	549.852	519.432	525.506	Xrcc6bp1	"Mus musculus XRCC6 binding protein 1, mRNA (cDNA clone MGC:41330 IMAGE:1196003), complete cds."
NM_017385	1.76868	1759.42	1768.43	1633.17	889.053	1062.6	972.177	Ear7	"Mus musculus eosinophil-associated, ribonuclease A family, member 7 (Ear7), mRNA."
BC132069	1.89362	3623.98	4425.81	3647.24	2134.66	1913.09	2109.59	Lcn2	"Mus musculus lipocalin 2, mRNA (cDNA clone MGC:163700 IMAGE:40130346), complete cds."
AK170282	1.63448	5416.69	6022.55	5602.7	3589.39	3522.25	3310.79	F10	"Mus musculus NOD-derived CD11c +ve dendritic cells cDNA, RIKEN full-length enriched library, clone:F630041H07 product:coagulation factor X, full insert sequence."
AK140325	1.48102	953.675	918.57	938.066	622.408	647.638	627.567	Sh2b2	"Mus musculus 4 days neonate male adipose cDNA, RIKEN full-length enriched library, clone:B430112H10 product:adaptor protein with pleckstrin homology and src, full insert sequence."
BC094465	1.6414	1197.73	1297.41	1180.02	749.829	781.874	707.264	Epcam	"Mus musculus tumor-associated calcium signal transducer 1, mRNA (cDNA clone MGC:102555 IMAGE:4948935), complete cds."
BC002251	1.80605	3776.17	3744.12	3712.64	2196.3	1818.5	2230.95	Psph	"Mus musculus phosphoserine phosphatase, mRNA (cDNA clone MGC:7574 IMAGE:3493291), complete cds."
AK160703	1.84753	476.666	478.381	476.708	267.994	285.905	224.967	Ercc1	"Mus musculus 12 days embryo head cDNA, RIKEN full-length enriched library, clone:3010053A16 product:excision repair cross-complementing rodent repair deficiency, complementation group 1, full insert sequence."
BC114981	1.90712	1609.77	1591.68	1643.49	960.606	864.055	731.422	Siglecg	"Mus musculus sialic acid binding Ig-like lectin G, mRNA (cDNA clone MGC:141016 IMAGE:40047188), complete cds."
BC026812	1.75361	4398.57	4710.19	4217.75	2419.9	2395.39	2795.47	Pla2g12a	"Mus musculus phospholipase A2, group XIIA, mRNA (cDNA clone MGC:25458 IMAGE:4456431), complete cds."
BC025528	1.79555	4518.99	3985.27	4053.38	2415.43	2098.87	2487.37	Larp2	"Mus musculus La ribonucleoprotein domain family, member 2, mRNA (cDNA clone MGC:38253 IMAGE:5324328), complete cds."
AK138427	1.70112	2313	2393.95	2148	1325.53	1452.36	1255.03	Kcnk2	"Mus musculus adult male hypothalamus cDNA, RIKEN full-length enriched library, clone:A230101D21 product:potassium channel, subfamily K, member 2, full insert sequence."
AK162776	1.61868	1170.88	1276.8	1334.04	749.98	798.536	785.198	Slc6a6	"Mus musculus 16 days neonate thymus cDNA, RIKEN full-length enriched library, clone:A130042D17 product:solute carrier family 6 (neurotransmitter transporter, taurine), member 6, full insert sequence."
AK158191	1.60468	2729.48	2890.35	2717.55	1614.22	1826.26	1760.03	Ncor2	"Mus musculus adult inner ear cDNA, RIKEN full-length enriched library, clone:F930039L02 product:nuclear receptor co-repressor 2, full insert sequence."
BC024848	1.5332	1229.45	1174.44	1166.04	794.521	737.335	797.417	Cenpi	"Mus musculus centromere protein I, mRNA (cDNA clone IMAGE:5356672), with apparent retained intron."
AK160947	1.54944	1131.95	1115.96	1067.68	673.476	738.88	728.616	Ptpre	"Mus musculus 15 days embryo head cDNA, RIKEN full-length enriched library, clone:4022406H20 product:protein tyrosine phosphatase, receptor type, E, full insert sequence."
AK158978	1.54544	2686.3	2589.32	2758.01	1807.27	1751.68	1641.73	Cyb561	"Mus musculus visual cortex cDNA, RIKEN full-length enriched library, clone:K530023C09 product:cytochrome b-561, full insert sequence."
BC011224	1.66197	8125.17	7804.95	7865.4	4831.9	5178.7	4342.22	Ercc1	"Mus musculus excision repair cross-complementing rodent repair deficiency, complementation group 1, mRNA (cDNA clone MGC:18630 IMAGE:4039274), complete cds."
BC115816	1.64958	4615.5	4441.32	3966.72	2549.4	2747.72	2586.01	Hist1h3a	"Mus musculus histone cluster 1, H3a, mRNA (cDNA clone MGC:144700 IMAGE:40105082), complete cds."
BC013499	1.92079	1652.12	1673	1445.59	777.649	751.787	964.423	Depdc7	"Mus musculus DEP domain containing 7, mRNA (cDNA clone MGC:19163 IMAGE:4222591), complete cds."
BC146008	1.74438	2777.85	2331.1	2519.11	1356.48	1568.89	1444.06	Hist1h2ah	"Mus musculus histone cluster 1, H2ah, mRNA (cDNA clone MGC:175895 IMAGE:40131311), complete cds."
BC033929	1.53957	3991.57	4297.76	3838.61	2614.6	2649.8	2604.59	Reep4	"Mus musculus receptor accessory protein 4, mRNA (cDNA clone MGC:41264 IMAGE:1363539), complete cds."
AK087858	1.60881	817.895	841.981	802.652	555.208	481.606	496.44	Rictor	"Mus musculus 2 days pregnant adult female ovary cDNA, RIKEN full-length enriched library, clone:E330031M19 product:hypothetical ARM repeat structure containing protein, full insert sequence."
BC023349	1.6323	2493.06	2753.84	2381.39	1483.17	1576.43	1607.82	Arg2	"Mus musculus arginase type II, mRNA (cDNA clone MGC:31006 IMAGE:5254031), complete cds."
AK122431	1.68932	1639.2	1398.11	1534.47	918.677	839.937	945.336	Dock9	Mus musculus mRNA for mKIAA1058 protein.
BC011093	1.79485	10411.7	11447.6	10537.2	5575.07	5645.04	6901.77	Impa2	"Mus musculus inositol (myo)-1(or 4)-monophosphatase 2, mRNA (cDNA clone MGC:18988 IMAGE:4012163), complete cds."
BC127035	1.6081	1662.83	1748.79	1536.62	1004.14	987.034	1084.15	Trem3	"Mus musculus triggering receptor expressed on myeloid cells 3, mRNA (cDNA clone MGC:149943 IMAGE:40049608), complete cds."
BC116415	1.71074	776.414	799.377	757.908	501.339	462.671	405.051	Adora2b	"Mus musculus adenosine A2b receptor, mRNA (cDNA clone MGC:144574 IMAGE:40103279), complete cds."
BC080728	1.76753	790.903	921.457	844.008	519.876	499.001	429.378	1700012B15Rik	"Mus musculus RIKEN cDNA 1700012B15 gene, mRNA (cDNA clone IMAGE:6493880), partial cds."
BC152314	1.52578	1511.39	1386.17	1415.79	930.006	914.021	982.361	Sirt1	"Mus musculus cDNA clone MGC:150273 IMAGE:40111573, complete cds."
AK170314	1.64872	629.84	569.978	567.567	364.041	379.82	328.803	Nrg1	"Mus musculus NOD-derived CD11c +ve dendritic cells cDNA, RIKEN full-length enriched library, clone:F630045N09 product:neuregulin 1, full insert sequence."
AK169374	1.60996	856.037	787.443	810.972	488.062	485.781	552.529	Fancb	"Mus musculus 13 days embryo liver cDNA, RIKEN full-length enriched library, clone:I920193I21 product:hypothetical protein, full insert sequence."
BC014693	1.53775	5882.86	6455.96	6023.37	3994.04	3809.92	4134.27	Tlr2	"Mus musculus toll-like receptor 2, mRNA (cDNA clone MGC:11394 IMAGE:3966249), complete cds."
BC057692	1.589	1707.55	1553.71	1668	1024.82	1102.71	976.033	Dock9	"Mus musculus dedicator of cytokinesis 9, mRNA (cDNA clone IMAGE:4039377), complete cds."
AK081487	1.65748	3419.26	3227.59	2961.98	2069.67	1808.54	1917.87	Serpinb2	"Mus musculus 16 days embryo head cDNA, RIKEN full-length enriched library, clone:C130020L09 product:serine (or cysteine) proteinase inhibitor, clade B (ovalbumin), member 2, full insert sequence."
BC031750	1.56169	2230.4	2152.27	2011.66	1430.96	1363.69	1299.28	Glipr2	"Mus musculus GLI pathogenesis-related 2, mRNA (cDNA clone MGC:28417 IMAGE:4037002), complete cds."
BC035338	1.47504	1147.7	1071.42	1080.81	735.855	766.658	734.057	Ttc37	"Mus musculus cDNA sequence AK129128, mRNA (cDNA clone IMAGE:4953358), **** WARNING: chimeric clone ****."
BC087556	1.57712	2153.61	2385.4	2221.5	1346.58	1503.87	1436.61	Ass1	"Mus musculus argininosuccinate synthetase 1, mRNA (cDNA clone MGC:103151 IMAGE:6478590), complete cds."
BC156618	1.68851	6611.12	7009.52	6349.51	3919.49	3585.76	4348.89	Hist1h4j	"Synthetic construct Mus musculus clone IMAGE:100062097, MGC:190355 histone cluster 1, H4j (Hist1h4j) mRNA, encodes complete protein."
AK166840	1.42195	1350.16	1375.7	1328.61	972.56	948.513	930.462	Dusp14	"Mus musculus blastocyst blastocyst cDNA, RIKEN full-length enriched library, clone:I1C0016E23 product:dual specificity phosphatase 14, full insert sequence."
BC059776	1.67156	679.658	702.279	710.246	376.793	417.202	461.74	Cds2	"Mus musculus CDP-diacylglycerol synthase (phosphatidate cytidylyltransferase) 2, mRNA (cDNA clone IMAGE:6484748), complete cds."
BC100483	1.45404	1058.72	1100.93	1070.83	712.918	748.398	760.961	Serp2	"Mus musculus RIKEN cDNA 2810032E02 gene, mRNA (cDNA clone IMAGE:30918787), complete cds."
AK013305	1.52201	1716.92	1700.48	1748.91	1162.13	1055.64	1180.5	Tmem161b	"Mus musculus 10, 11 days embryo whole body cDNA, RIKEN full-length enriched library, clone:2810446P07 product:hypothetical protein, full insert sequence."
XM_619387	1.60547	483.092	464.33	483.173	324.724	274.285	294.062	Ubxn7	"PREDICTED: Mus musculus UBX domain containing 7 (Ubxd7), mRNA."
AK012278	1.7181	864.245	835.926	896.956	440.895	535.463	541.21	2700023E23Rik	"Mus musculus 11 days embryo whole body cDNA, RIKEN full-length enriched library, clone:2700023E23 product:unclassifiable, full insert sequence."
BC157086	1.45686	935.179	920.049	902.06	604.069	649.553	639.712	Abl2	"Synthetic construct Mus musculus clone IMAGE:100063361, MGC:191069 v-abl Abelson murine leukemia viral oncogene 2 (arg, Abelson-related gene) (Abl2) mRNA, encodes complete protein."
BC089508	1.54791	777.466	805.443	738.183	519.6	468.471	512.029	C430004E15Rik	"Mus musculus RIKEN cDNA C430004E15 gene, mRNA (cDNA clone MGC:107193 IMAGE:6589951), complete cds."
AK153228	1.41912	610.861	647.735	626.756	444.546	438.916	444.72	Gmfg	"Mus musculus bone marrow macrophage cDNA, RIKEN full-length enriched library, clone:I830128H07 product:glia maturation factor, gamma, full insert sequence."
AK045750	1.59725	490.985	507.393	453.764	326.418	292.542	290.51	Dock9	"Mus musculus adult male corpora quadrigemina cDNA, RIKEN full-length enriched library, clone:B230309H04 product:TRG PROTEIN (FRAGMENT) homolog [Rattus norvegicus], full insert sequence."
BC010477	1.3578	6790.85	6775.87	6769.52	5038.8	4943.95	4994.98	Rnf128	"Mus musculus ring finger protein 128, mRNA (cDNA clone MGC:19395 IMAGE:3154433), complete cds."
AK086534	1.43223	699.688	698.294	734.692	498.19	485.334	505.331	Plcxd2	"Mus musculus 15 days embryo head cDNA, RIKEN full-length enriched library, clone:D930035P11 product:unclassifiable, full insert sequence."
BC005618	1.60172	4922.97	4793.3	5333.45	3010.11	3001.25	3390.22	Epcam	"Mus musculus tumor-associated calcium signal transducer 1, mRNA (cDNA clone MGC:11680 IMAGE:3711069), complete cds."
AK144197	1.48348	1745.77	1629.91	1690.26	1102.55	1122.34	1190.51	Ell2	"Mus musculus submandibular gland CRL-1734 SCA-9 clone 15 cDNA, RIKEN full-length enriched library, clone:G430091K06 product:elongation factor RNA polymerase II 2, full insert sequence."
BC037613	1.60773	1273.32	1191.38	1167.68	714.434	824.765	723.403	Chek1	"Mus musculus checkpoint kinase 1 homolog (S. pombe), mRNA (cDNA clone IMAGE:5352918), partial cds."
XM_001473194	1.70306	1096.56	949.506	913.108	593.02	532.937	609.005	Gm2348	"PREDICTED: Mus musculus similar to 2900006F19Rik protein (LOC100039633), mRNA."
BC131933	1.77397	525.051	626.878	562.727	359.493	290.648	317.529	D18Ertd653e	"Mus musculus DNA segment, Chr 18, ERATO Doi 653, expressed, mRNA (cDNA clone MGC:163564 IMAGE:40130210), complete cds."
BC148561	1.5773	4068.99	4197.14	3724.11	2504.31	2410.46	2684.95	Hist1h4f	"Synthetic construct Mus musculus clone IMAGE:100015536, MGC:183342 histone cluster 1, H4f (Hist1h4f) mRNA, encodes complete protein."
AK016076	1.80264	2410.25	2610.5	2172.4	1252.46	1230.67	1513.87	Thg1l	"Mus musculus adult male testis cDNA, RIKEN full-length enriched library, clone:4930549E17 product:hypothetical protein, full insert sequence."
BC019953	1.81594	2432.83	2290.75	2178.47	1343.62	1077.82	1399.95	Il23a	"Mus musculus interleukin 23, alpha subunit p19, mRNA (cDNA clone MGC:28058 IMAGE:3708687), complete cds."
BC040387	1.88445	854.465	651.621	747.343	398.281	356.481	437.953	Arhgap29	"Mus musculus Rho GTPase activating protein 29, mRNA (cDNA clone MGC:29040 IMAGE:3599962), complete cds."
BC076616	1.54336	1005.54	970.497	927.72	592.87	619.878	670.1	B230206F22Rik	"Mus musculus RIKEN cDNA B230206F22 gene, mRNA (cDNA clone IMAGE:30636070)."
AK164790	1.81114	560.732	614.027	551.883	306.162	281.88	370.611	Cytip	"Mus musculus 10 days lactation, adult female mammary gland cDNA, RIKEN full-length enriched library, clone:D730034F15 product:pleckstrin homology, Sec7 and coiled-coil domains, binding protein, full insert sequence."
AY974590	1.49458	2589.22	2702.71	2499.73	1686.03	1701.71	1826.2	N/A	"Mus musculus ADP-ribosylation factor 8-like (Arl8) mRNA, partial sequence."
BC027496	1.88895	6283.42	5884.3	5500.49	2824.26	2854.69	3742.54	Ms4a4c	"Mus musculus membrane-spanning 4-domains, subfamily A, member 4C, mRNA (cDNA clone MGC:41005 IMAGE:1383416), complete cds."
BC051094	1.9195	1160.45	1272.49	1426.23	577.447	661.797	779.236	Mbp	"Mus musculus myelin basic protein, mRNA (cDNA clone MGC:58924 IMAGE:3982852), complete cds."
AF012151	1.62394	1270.64	1254.53	1075.29	709.751	735.602	766.598	N/A	"Mus musculus T-cell receptor beta chain mRNA, partial sequence."
BC109132	1.75824	6299.28	6791.67	6212.57	4100.15	3169.17	3763.21	Gm10439	"Mus musculus predicted gene, OTTMUSG00000019138, mRNA (cDNA clone MGC:129143 IMAGE:40038983), complete cds."
BC040785	1.4444	629.582	658.766	683.47	453.74	461.89	448.841	Tet2	"Mus musculus RIKEN cDNA E130014J05 gene, mRNA (cDNA clone IMAGE:4977050), complete cds."
BC060276	1.46196	1341.87	1239.83	1320.44	863.051	896.643	908.515	Flnc	"Mus musculus filamin C, gamma (actin binding protein 280), mRNA (cDNA clone IMAGE:6824907), partial cds."
AK154457	1.44655	1333.91	1406.26	1351.23	976.27	909.705	942.865	Tec	"Mus musculus NOD-derived CD11c +ve dendritic cells cDNA, RIKEN full-length enriched library, clone:F630035P04 product:cytoplasmic tyrosine kinase, Dscr28C related (Drosophila), full insert sequence."
AF000968	1.5137	2461.86	2516.47	2469.58	1755.11	1538.25	1633.92	Odf2	"Mus musculus outer dense fiber protein (Odf2) mRNA, complete cds."
X96604	1.68294	6619.18	6209.05	5819.81	3833.56	3290.77	3977.68	Ott	"M.musculus mRNA for Ott protein, clone m11."
BC115450	1.60463	6267.17	6058.11	5415.54	3643.89	3488.15	3915.31	Hist1h4c	"Mus musculus histone cluster 1, H4c, mRNA (cDNA clone MGC:144217 IMAGE:40099776), complete cds."
BC152966	1.59862	6595.03	6722.52	5928.69	3715.72	4186.61	4135.85	Hist1h4d	"Synthetic construct Mus musculus clone IMAGE:100016222, MGC:184466 histone cluster 1, H4d (Hist1h4d) mRNA, encodes complete protein."
BC115448	1.5331	5756.72	6038.83	5483.02	3789.86	3534.9	3948.55	Hist1h4m	"Mus musculus histone cluster 1, H4m, mRNA (cDNA clone MGC:144215 IMAGE:40099764), complete cds."
BC009664	1.4591	2581.26	2749.13	2683.44	1859.45	1751.82	1881.87	Aim2	"Mus musculus absent in melanoma 2, mRNA (cDNA clone MGC:7442 IMAGE:3489512), complete cds."
AK035923	1.53398	2358.43	2225.91	2387.75	1551.39	1590.49	1407.38	Dennd4a	"Mus musculus 16 days neonate cerebellum cDNA, RIKEN full-length enriched library, clone:9630018F13 product:IRLB SEQUENCE-BINDING PROTEIN (C-MYC PROMOTER-BINDING PROTEIN) homolog [Homo sapiens], full insert sequence."
BC140340	1.69823	2371.67	2630.13	2094.36	1460.56	1317.02	1386.7	Trem1	"Synthetic construct Mus musculus clone IMAGE:100014369, MGC:173375 triggering receptor expressed on myeloid cells 1 (Trem1) mRNA, encodes complete protein."
AK054318	1.46447	527.427	512.784	504.761	354.159	367.056	334.354	Sec61a1	"Mus musculus 2 days pregnant adult female ovary cDNA, RIKEN full-length enriched library, clone:E330014L21 product:SEC61, alpha subunit (S. cerevisiae), full insert sequence."
AK077728	1.49533	458.095	440.282	440.093	287.498	289.392	319.082	Net1	"Mus musculus 8 days embryo whole body cDNA, RIKEN full-length enriched library, clone:5730557N15 product:neuroepithelial cell transforming gene 1, full insert sequence."
AK048708	1.56872	950.062	863.845	826.478	581.083	571.026	529.532	Nrg1	"Mus musculus 0 day neonate cerebellum cDNA, RIKEN full-length enriched library, clone:C230013P13 product:NEUREGULIN-1, SENSORY AND MOTOR NEURON-DERIVED FACTOR ISOFORM homolog [Homo sapiens], full insert sequence."
AK169735	1.93938	454.158	421.753	438.29	225.935	186.799	272.698	Dhx9	"Mus musculus 2 days neonate thymus thymic cells cDNA, RIKEN full-length enriched library, clone:E430014G22 product:DEAH (Asp-Glu-Ala-His) box polypeptide 9, full insert sequence."
BC029097	1.84827	618.182	599.965	616.085	401.239	307.835	293.001	Smurf1	"Mus musculus SMAD specific E3 ubiquitin protein ligase 1, mRNA (cDNA clone MGC:28022 IMAGE:3660965), complete cds."
BC145769	1.53151	475.502	505.841	551.579	327.137	333.976	338.043	Prkcq	"Mus musculus protein kinase C, theta, mRNA (cDNA clone MGC:175656 IMAGE:40131072), complete cds."
AK048360	1.48139	1140.66	1076.58	1153.55	795.681	724.558	755.83	Zbtb11	"Mus musculus 16 days embryo head cDNA, RIKEN full-length enriched library, clone:C130052N13 product:hypothetical Zinc finger, C2H2 type containing protein, full insert sequence."
BC005738	1.56385	1669.44	1908.12	1813.22	1106.33	1222.27	1116.83	Tinagl1	"Mus musculus tubulointerstitial nephritis antigen-like, mRNA (cDNA clone MGC:6860 IMAGE:2650851), complete cds."
BC054399	1.49631	889.798	945.428	941.663	605.275	658.716	593.06	Abtb2	"Mus musculus ankyrin repeat and BTB (POZ) domain containing 2, mRNA (cDNA clone MGC:62845 IMAGE:6493840), complete cds."
BC027557	1.59081	1620.06	1691.59	1618.11	1116.38	932.087	1058.55	Ear11	"Mus musculus eosinophil-associated, ribonuclease A family, member 11, mRNA (cDNA clone MGC:41399 IMAGE:1445853), complete cds."
BC053489	1.73561	737.395	712.623	734.97	357.889	447.856	460.88	Igf2	"Mus musculus insulin-like growth factor 2, mRNA (cDNA clone MGC:60598 IMAGE:30013295), complete cds."
BC024933	1.40723	2122.28	2064.91	2024.84	1486.46	1429.02	1499.02	Tmem43	"Mus musculus transmembrane protein 43, mRNA (cDNA clone MGC:28213 IMAGE:3990353), complete cds."
BC110487	1.59823	2097.51	2045.06	2044.17	1254.69	1190.13	1438.41	Malt1	"Mus musculus mucosa associated lymphoid tissue lymphoma translocation gene 1, mRNA (cDNA clone MGC:124469 IMAGE:40048907), complete cds."
NM_001099920	1.6679	6346.52	6346.3	6151.4	3919.07	3290.63	4140.54	Gm15093	"Mus musculus ovary testis transcribed-like (LOC100039890), mRNA."
L35302	1.74134	2054.7	2235.63	2046.58	1203.44	1063.46	1391.18	Traf1	"Mus musculus TNF receptor associated factor 1 (TRAF1) mRNA, complete cds."
BC113798	1.42424	1773.95	1779.51	1711.67	1213.05	1283.88	1200.91	Fbxl5	"Mus musculus F-box and leucine-rich repeat protein 5, mRNA (cDNA clone MGC:132995 IMAGE:40062506), complete cds."
BC156130	1.41951	1315.09	1300.87	1358.05	924.215	968.61	907.33	F5	"Synthetic construct Mus musculus clone IMAGE:100062460, MGC:190884 coagulation factor V (proaccelerin, labile factor) (F5) mRNA, encodes complete protein."
AK053737	1.52402	780.08	796.777	876.49	511.26	558.582	538.914	Osgin2	"Mus musculus 0 day neonate eyeball cDNA, RIKEN full-length enriched library, clone:E130306B04 product:PROTEIN C8ORF1 (HT41) homolog [Homo sapiens], full insert sequence."
BC131660	1.54152	2602.3	2533.48	2533.78	1774.42	1513.39	1698.21	Xpo5	"Mus musculus exportin 5, mRNA (cDNA clone MGC:150180 IMAGE:40110670), complete cds."
BC055854	1.5587	909.588	998.091	888.12	571.078	643.044	579.775	Prss22	"Mus musculus protease, serine, 22, mRNA (cDNA clone MGC:67911 IMAGE:4035351), complete cds."
BC006926	1.40318	11246.7	10965.2	11242.4	7865.92	7739.3	8243.44	Pfkp	"Mus musculus phosphofructokinase, platelet, mRNA (cDNA clone MGC:6544 IMAGE:2655383), complete cds."
BC156748	1.5052	3037.75	3146.91	2848.71	2042.93	1882.28	2076.63	Hist1h4f	"Synthetic construct Mus musculus clone IMAGE:100062238, MGC:190425 histone cluster 1, H4f (Hist1h4f) mRNA, encodes complete protein."
BC049633	1.52791	15455	14742	15502.4	9397.06	9708.16	10854.4	AA467197	"Mus musculus expressed sequence AA467197, mRNA (cDNA clone MGC:58382 IMAGE:6774154), complete cds."
BC125598	1.53973	4107.14	4103.83	3778.64	2394.81	2666.02	2732.71	Hist1h4i	"Mus musculus histone cluster 1, H4i, mRNA (cDNA clone MGC:159301 IMAGE:40130113), complete cds."
XM_484701	1.56851	2603.03	2604.4	2506.02	1751.57	1475.25	1703.8	Gm5501	"PREDICTED: Mus musculus predicted gene, EG433161, transcript variant 2 (EG433161), mRNA."
BC119354	1.98361	1129.58	1434.86	1126.31	601.791	528.427	735.501	Stfa2l1	"Mus musculus stefin A2 like 1, mRNA (cDNA clone MGC:155670 IMAGE:8734103), complete cds."
BC152884	1.60599	3121.18	3190.68	2882.48	1801.74	1810.34	2124.63	Hist1h4j	"Synthetic construct Mus musculus clone IMAGE:100016102, MGC:184457 histone cluster 1, H4j (Hist1h4j) mRNA, encodes complete protein."
XM_001473768	1.53773	2211.46	2600.47	2391.06	1602.97	1514.84	1557.36	Gm5501	"PREDICTED: Mus musculus predicted gene, EG433161, transcript variant 1 (EG433161), mRNA."
BC024349	1.57902	3561.81	3704.12	3390.45	2135.29	2134.55	2492.79	1110031I02Rik	"Mus musculus RIKEN cDNA 1110031I02 gene, mRNA (cDNA clone MGC:35761 IMAGE:4972349), complete cds."
AK075812	1.42862	2560.82	2481.41	2580.39	1750.75	1719.89	1867.63	Sft2d2	"Mus musculus adult male small intestine cDNA, RIKEN full-length enriched library, clone:2010005O13 product:HYPOTHETICAL 17.5 KDA PROTEIN [Mus musculus], full insert sequence."
BC024629	1.5277	1840.1	1835.45	1818.99	1104.65	1196.64	1303.49	Pak1ip1	"Mus musculus PAK1 interacting protein 1, mRNA (cDNA clone IMAGE:4168321), with apparent retained intron."
BC055885	1.69954	7001.58	7860.27	6526.53	4584.44	3749.96	4256.04	Saa3	"Mus musculus serum amyloid A 3, mRNA (cDNA clone MGC:68149 IMAGE:3493622), complete cds."
BC100386	1.57598	1234.92	1147.48	1113.7	772.676	670.233	778.525	Chek1	"Mus musculus checkpoint kinase 1 homolog (S. pombe), mRNA (cDNA clone MGC:117928 IMAGE:30481390), complete cds."
BC058735	1.40392	7179.46	7110.83	6975.32	4851.73	5229.79	5071.88	Lonp1	"Mus musculus protease, serine, 15, mRNA (cDNA clone IMAGE:6826227), partial cds."
AK146906	1.87855	514.35	591.113	520.903	352.948	256.55	263.837	Flt1	"Mus musculus 17 days pregnant adult female amnion cDNA, RIKEN full-length enriched library, clone:I920073F11 product:FMS-like tyrosine kinase 1, full insert sequence."
BC082583	1.43709	1257.42	1222.27	1294.24	844.907	862.32	919.895	Rdh13	"Mus musculus retinol dehydrogenase 13 (all-trans and 9-cis), mRNA (cDNA clone MGC:105205 IMAGE:30613493), complete cds."
AK079167	1.37697	2017.04	1976.92	2087.33	1455.65	1497.19	1462.82	Gltscr2	"Mus musculus 12 days embryo embryonic body between diaphragm region and neck cDNA, RIKEN full-length enriched library, clone:9430097C02 product:similar to GLIOMA TUMOR SUPPRESSOR CANDIDATE REGION GENE 2 [Mus musculus], full insert sequence."
AK145588	1.48047	585.153	621.93	563.86	416.651	378.081	401.445	Scarb1	"Mus musculus blastocyst blastocyst cDNA, RIKEN full-length enriched library, clone:I1C0019M08 product:scavenger receptor class B, member 1, full insert sequence."
AK043943	1.86153	2638.55	2218.98	2601.06	1248.91	1178.17	1604.42	Atp11b	"Mus musculus 10 days neonate cortex cDNA, RIKEN full-length enriched library, clone:A830055I09 product:POTENTIAL PHOSPHOLIPID-TRANSPORTING ATPASE IR (EC 3.6.3.1) (FRAGMENT) homolog [Homo sapiens], full insert sequence."
BC043316	1.5064	592.981	564.666	562.759	360.94	368.985	413.893	Donson	"Mus musculus downstream neighbor of SON, mRNA (cDNA clone MGC:49341 IMAGE:5320969), complete cds."
XM_127883	1.63391	1130.14	1218.06	1123.92	787.146	627.485	718.11	Irg1	"PREDICTED: Mus musculus immunoresponsive gene 1 (Irg1), mRNA."
L27987	1.66399	601.005	573.664	486.543	359.676	322.369	314.007	N/A	Mouse T-cell receptor beta (Tcrb) mRNA.
BC120903	1.54947	1045.62	945.502	1050.63	612.958	642.745	708.702	Rictor	"Mus musculus RIKEN cDNA 4921505C17 gene, mRNA (cDNA clone MGC:141557 IMAGE:40086992), complete cds."
XM_486789	1.61579	6126.26	5702.4	5779.58	3947.37	3201.68	3787.15	Luzp4	"PREDICTED: Mus musculus novel protein similar to ovary testis transcribed (Ott), transcript variant 1 (LOC434865), mRNA."
AK050710	1.81974	439.67	456.727	539.034	247.372	235.385	308.49	Mpp7	"Mus musculus 9 days embryo whole body cDNA, RIKEN full-length enriched library, clone:D030008F12 product:weakly similar to DLG 3 (FRAGMENT) [Rattus norvegicus], full insert sequence."
BC119612	1.61323	6781.83	7052.61	6217.87	3932.25	3890.51	4630.2	Hist1h4k	"Mus musculus histone cluster 1, H4k, mRNA (cDNA clone MGC:141437 IMAGE:40061668), complete cds."
AK046752	1.53941	598.266	654.562	632.161	371.594	427.08	427.597	Bmp2k	"Mus musculus 4 days neonate thymus cDNA, RIKEN full-length enriched library, clone:B630007K10 product:Bmp2-inducible kinase, full insert sequence."
BC027389	1.58143	1034.26	925.971	995.109	568.148	622.214	681.623	B230206F22Rik	Mus musculus cDNA clone IMAGE:4954204.
BC066875	1.73834	884.721	762.198	904.177	503.133	543.837	424.205	N/A	"Mus musculus cDNA clone MGC:76795 IMAGE:30111586, complete cds."
AK019114	1.74064	1022.57	994.352	793.876	535.597	576.972	495.295	2400009B08Rik	"Mus musculus ES cells cDNA, RIKEN full-length enriched library, clone:2410038O20 product:unclassifiable, full insert sequence."
AK041299	1.38726	896.797	856.238	911.359	625.86	647.51	646.819	Csf1r	"Mus musculus adult male aorta and vein cDNA, RIKEN full-length enriched library, clone:A530097L18 product:colony stimulating factor 1 receptor, full insert sequence."
BC017549	1.62218	1082.76	1151.91	1020.36	716.322	591.863	703.201	Sft2d2	"Mus musculus SFT2 domain containing 2, mRNA (cDNA clone MGC:28921 IMAGE:4924681), complete cds."
XM_001476063	1.8015	3930.28	4120.25	3864.91	2077.95	1918.71	2684.99	Gm11275	"PREDICTED: Mus musculus similar to histone H4 (LOC100041230), mRNA."
AK156334	1.63708	1384.57	1305.97	1189.1	840.485	701.107	831.662	Wtap	"Mus musculus activated spleen cDNA, RIKEN full-length enriched library, clone:F830016P12 product:Wilms' tumour 1-associating protein, full insert sequence."
AK171783	1.40942	4134.73	3855.9	3850.47	2817.6	2856.61	2724.22	Fbxl5	"Mus musculus activated spleen cDNA, RIKEN full-length enriched library, clone:F830011A14 product:F-box and leucine-rich repeat protein 5, full insert sequence."
AK134408	1.4673	1197.14	1143.62	1253.29	769.018	834.393	846.468	Hipk1	"Mus musculus 13 days embryo male testis cDNA, RIKEN full-length enriched library, clone:6030469F19 product:homeodomain interacting protein kinase 1, full insert sequence."
BC094348	1.46327	3098.73	2740.66	3015.69	1988.78	2065.84	1989.61	Schip1	"Mus musculus schwannomin interacting protein 1, mRNA (cDNA clone MGC:106748 IMAGE:6414097), complete cds."
AK076515	1.51621	436.088	490.048	424.565	285.102	311.162	293.42	Pag1	"Mus musculus 0 day neonate head cDNA, RIKEN full-length enriched library, clone:4833436A14 product:phosphoprotein-associated with GEMs, full insert sequence."
BC146439	1.65625	4808.93	4813.66	4396.44	2481.71	3195.25	2824.81	Hist1h4b	"Synthetic construct Mus musculus clone IMAGE:100015117, MGC:180380 histone cluster 1, H4b (Hist1h4b) mRNA, encodes complete protein."
AK005988	1.48655	2402.55	2522.6	2429.18	1569.72	1588.15	1797.77	2610036L11Rik	"Mus musculus adult male testis cDNA, RIKEN full-length enriched library, clone:1700015C21 product:RIKEN cDNA 2610036L11 gene, full insert sequence."
BC009138	1.699	4738.97	4388.37	4893.66	2433.94	2655.63	3210.42	Areg	"Mus musculus amphiregulin, mRNA (cDNA clone MGC:11536 IMAGE:3597695), complete cds."
BC071275	1.44215	1001.99	928.078	929.131	695.465	648.84	638.379	Esco2	"Mus musculus establishment of cohesion 1 homolog 2 (S. cerevisiae), mRNA (cDNA clone MGC:78377 IMAGE:6331551), complete cds."
BC028550	1.57711	6523.84	6626.81	5758.94	4044.33	3648.46	4301.42	Hist1h4h	"Mus musculus histone cluster 1, H4h, mRNA (cDNA clone MGC:41466 IMAGE:1398106), complete cds."
AF034165	1.70217	899.944	1063.71	877.587	597.881	485.637	586.669	N/A	"Mus musculus T cell receptor V8.2D2J2.3 beta chain mRNA, partial cds."
AK166449	1.42414	5445.05	5026.86	4948.04	3498.51	3657.84	3664.05	Cnot7	"Mus musculus mammary gland RCB-0527 Jyg-MC(B) cDNA, RIKEN full-length enriched library, clone:G930023E07 product:CCR4-NOT transcription complex, subunit 7, full insert sequence."
BC029674	1.85799	567.657	446.313	496.585	291.598	223.192	301.385	Flt1	"Mus musculus FMS-like tyrosine kinase 1, mRNA (cDNA clone MGC:36074 IMAGE:5368921), complete cds."
NM_001001332	1.88353	1014.68	1006.5	917.985	461.045	462.383	658.131	BC117090	"Mus musculus cDNA sequence BC1179090 (BC117090), mRNA."
BC044666	1.40448	680.73	671.883	713.912	469.382	495.99	506.255	Stam	"Mus musculus signal transducing adaptor molecule (SH3 domain and ITAM motif) 1, mRNA (cDNA clone MGC:49476 IMAGE:4950569), complete cds."
BC156421	1.45015	718.765	687.503	655.455	456.332	501.402	464.194	Ttc37	"Synthetic construct Mus musculus clone IMAGE:100062941, MGC:190991 cDNA sequence AK129128 (AK129128) mRNA, encodes complete protein."
BC011154	1.47353	3321.02	3563.01	3430.13	2162.93	2370.53	2474.17	Slamf7	"Mus musculus SLAM family member 7, mRNA (cDNA clone MGC:19034 IMAGE:4168309), complete cds."
AK054042	1.56703	883.477	963.176	835.516	628.638	543.7	540.583	E230014E18Rik	"Mus musculus 2 days pregnant adult female oviduct cDNA, RIKEN full-length enriched library, clone:E230014E18 product:unclassifiable, full insert sequence."
AF127661	1.41047	2463.5	2596.04	2350.89	1790.06	1723.91	1736.29	Rabggta	"Mus musculus strain C57BL/6J-gm/gm RAB geranylgeranyl transferase alpha subunit (Rabggta) pseudogene, complete sequence."
BC055869	1.50215	916.4	958.611	890.533	648.973	559.486	635.661	Mylpf	"Mus musculus myosin light chain, phosphorylatable, fast skeletal muscle, mRNA (cDNA clone MGC:68015 IMAGE:4018694), complete cds."
BC096741	1.45891	1172.59	1106.39	1239.86	766.452	806.471	838.043	Itga3	"Mus musculus cDNA clone IMAGE:30362084, containing frame-shift errors."
AK137695	1.78146	411.468	465.158	416.022	290.747	208.265	232.593	Ncor1	"Mus musculus adult female vagina cDNA, RIKEN full-length enriched library, clone:9930037N14 product:nuclear receptor co-repressor 1, full insert sequence."
AK159442	1.40928	449.397	465.218	438.106	317.007	335.64	307.565	Rffl	"Mus musculus osteoclast-like cell cDNA, RIKEN full-length enriched library, clone:I420020B19 product:RING finger protein SAKURA (Fragment) homolog [Rattus norvegicus], full insert sequence."
AK166071	1.89402	1924.26	1891.62	1942.52	945.334	851.485	1292.84	Pcnp	"Mus musculus lung RCB-0558 LLC cDNA, RIKEN full-length enriched library, clone:G730035F23 product:Similar to PEST-containing nuclear protein homolog [Homo sapiens], full insert sequence."
XM_001472888	1.6229	1194.55	1187.48	1255.39	812.187	644.145	796.34	Stx11	"PREDICTED: Mus musculus syntaxin 11 (Stx11), mRNA."
BC058851	1.57367	2049.39	1728.18	1847.5	1135.23	1138.52	1299.09	Ttk	"Mus musculus Ttk protein kinase, mRNA (cDNA clone MGC:60685 IMAGE:30023533), complete cds."
BC013627	1.46025	728.176	707.99	737.307	490.012	465.37	535.337	Bcas2	"Mus musculus breast carcinoma amplified sequence 2, mRNA (cDNA clone MGC:7712 IMAGE:3497838), complete cds."
AK087594	1.44347	750.888	727.532	701.695	470.192	519.808	521.479	Dna2	"Mus musculus 2 days pregnant adult female oviduct cDNA, RIKEN full-length enriched library, clone:E230020J24 product:DNA2-LIKE HOMOLOG (DNA REPLICATION HELICASE-LIKE HOMOLOG) (FRAGMENT) [Homo sapiens], full insert sequence."
AK138410	1.67686	1696.67	1530.11	1680.03	1059.59	1054.4	827.947	Agpat9	"Mus musculus adult male hypothalamus cDNA, RIKEN full-length enriched library, clone:A230097K15 product:Hypothetical phospholipid and glycerol acyltransferase, full insert sequence."
AK076403	1.42486	2043.33	1985.14	2016.33	1329.47	1419.2	1498.48	Eif5	"Mus musculus 10 days neonate skin cDNA, RIKEN full-length enriched library, clone:4732496K05 product:EUKARYOTIC TRANSLATION INITIATION FACTOR 5 (EIF-5) homolog [Rattus norvegicus], full insert sequence."
AK161957	1.58074	465.106	529.425	533.64	357.553	308.784	301.322	Usp15	"Mus musculus adult male olfactory brain cDNA, RIKEN full-length enriched library, clone:6430562K11 product:ubiquitin specific protease 15, full insert sequence."
AK162082	1.52241	1545.21	1407.95	1360.94	872.17	950.633	1012.05	Cul5	"Mus musculus in vitro fertilized eggs cDNA, RIKEN full-length enriched library, clone:7420405G20 product:cullin 5, full insert sequence."
AK167057	1.38083	4126.66	3956.67	3804.1	2806.57	2904.17	2894.44	Ppat	"Mus musculus blastocyst blastocyst cDNA, RIKEN full-length enriched library, clone:I1C0029B01 product:phosphoribosyl pyrophosphate amidotransferase, full insert sequence."
BC039275	1.39275	8023.75	7495.12	7432.77	5626.18	5323.67	5524.09	Eif5	"Mus musculus eukaryotic translation initiation factor 5, mRNA (cDNA clone MGC:36374 IMAGE:4984912), complete cds."
AK035302	1.4346	1449.29	1364.12	1447.67	945.091	970.887	1056.44	Mtdh	"Mus musculus adult male urinary bladder cDNA, RIKEN full-length enriched library, clone:9530013D05 product:inferred: LYRIC {Rattus norvegicus}, full insert sequence."
BC117997	1.45861	1199.37	1128.31	1086.69	820.964	731.187	789.43	Slc30a4	"Mus musculus solute carrier family 30 (zinc transporter), member 4, mRNA (cDNA clone MGC:143949 IMAGE:40095367), complete cds."
AF217484	1.90896	422.666	540.629	496.622	278.953	288.057	203.012	Isg20	"Mus musculus DnaQL mRNA, complete cds."
BC062101	1.39418	1642	1604.21	1733.19	1162.31	1237.21	1171.54	E2f2	"Mus musculus E2F transcription factor 2, mRNA (cDNA clone MGC:69659 IMAGE:6848237), complete cds."
AK030143	1.4424	1353.85	1256.15	1242.89	945.811	874.481	851.592	Lrp8	"Mus musculus adult male testis cDNA, RIKEN full-length enriched library, clone:4932703M08 product:low density lipoprotein receptor-related protein 8, apolipoprotein e receptor, full insert sequence."
BC116791	1.53557	2851.7	2987.5	2674.02	1743.08	1757.13	2054.22	5730508B09Rik	"Mus musculus RIKEN cDNA 5730508B09 gene, mRNA (cDNA clone MGC:151168 IMAGE:40126110), complete cds."
BC145946	1.3215	1544.42	1535.28	1548.28	1138.61	1187.26	1176.73	Mtmr9	"Mus musculus myotubularin related protein 9, mRNA (cDNA clone MGC:175833 IMAGE:40131249), complete cds."
AK141297	1.628	21970.7	20635.3	20200.6	11501.9	12360.9	14929.2	AA467197	"Mus musculus 7 days embryo whole body cDNA, RIKEN full-length enriched library, clone:C430023B16 product:similar to Normal mucosa of esophagus specific gene 1 protein (FOAP-11 protein) [Homo sapiens], full insert sequence."
AK053909	1.65049	1128.68	922.312	1087.27	624.417	572.234	704.527	Dock5	"Mus musculus 0 day neonate eyeball cDNA, RIKEN full-length enriched library, clone:E130320D18 product:hypothetical Src homology 3 (SH3) domain profile and Repeat in HS1/Cortactin containing protein, full insert sequence."
BC092541	1.81931	1791.97	1994.15	1745.42	1028.83	827.491	1216.64	Thg1l	"Mus musculus tRNA-histidine guanylyltransferase 1-like (S. cerevisiae), mRNA (cDNA clone MGC:107321 IMAGE:30280958), complete cds."
BC057138	1.43265	2009.41	2247.59	2047.48	1475.18	1411.53	1510.26	Rrad	"Mus musculus Ras-related associated with diabetes, mRNA (cDNA clone MGC:67999 IMAGE:5149047), complete cds."
BC156199	1.43245	711.16	800.685	769.806	530.739	512.644	548.122	Abl2	"Synthetic construct Mus musculus clone IMAGE:100061539, MGC:190241 v-abl Abelson murine leukemia viral oncogene 2 (arg, Abelson-related gene) (Abl2) mRNA, encodes complete protein."
BC027089	1.5994	1302.62	1411.28	1493.32	917.899	769.5	949.968	Pank3	"Mus musculus pantothenate kinase 3, mRNA (cDNA clone MGC:38616 IMAGE:5355443), complete cds."
AK041906	1.47035	2204.19	2196.05	2270.86	1408.15	1484.34	1654.41	C330023M02Rik	"Mus musculus 3 days neonate thymus cDNA, RIKEN full-length enriched library, clone:A630046C11 product:hypothetical protein, full insert sequence."
AK152815	1.72205	2419.08	2485.13	2387.76	1286.47	1267.19	1724.29	Samhd1	"Mus musculus bone marrow macrophage cDNA, RIKEN full-length enriched library, clone:I830086L09 product:SAM domain and HD domain, 1, full insert sequence."
BC085279	1.66657	484.74	408.008	460.072	311.928	258.596	243.702	Fam83g	"Mus musculus RIKEN cDNA 2310040C09 gene, mRNA (cDNA clone MGC:102599 IMAGE:30438273), complete cds."
BC031370	1.45602	1760.03	1731.36	1636.73	1269.36	1141.47	1115.13	Rtn2	"Mus musculus reticulon 2 (Z-band associated protein), mRNA (cDNA clone MGC:35990 IMAGE:5359358), complete cds."
BC028920	1.37022	3470.63	3679.69	3464.02	2510.89	2578.7	2655.85	Diap3	"Mus musculus diaphanous homolog 3 (Drosophila), mRNA (cDNA clone MGC:30844 IMAGE:4008236), complete cds."
BC012703	1.73888	761.758	708.041	736.878	414.063	357.909	510.066	Sorbs1	"Mus musculus sorbin and SH3 domain containing 1, mRNA (cDNA clone MGC:13971 IMAGE:3602997), complete cds."
BC025102	1.38649	10844.5	10828.2	10211.3	7423.59	7577.11	7997.95	Ero1l	"Mus musculus ERO1-like (S. cerevisiae), mRNA (cDNA clone MGC:35586 IMAGE:2654098), complete cds."
BC063089	1.41543	6080.94	6124.97	6026.76	4025.55	4307.01	4565.5	Snx18	"Mus musculus sorting nexin associated golgi protein 1, mRNA (cDNA clone MGC:69986 IMAGE:6516923), complete cds."
AK014813	1.35148	1329.3	1247.33	1305.4	960.204	971.84	939.633	Esyt2	"Mus musculus adult male testis cDNA, RIKEN full-length enriched library, clone:4921504I16 product:CHR2 SYNAPTOTAGMIN (FRAGMENT) homolog [Homo sapiens], full insert sequence."
BC099866	1.59376	4277.63	4773.03	4341.51	2949.55	3037.24	2444.17	Osm	"Mus musculus oncostatin M, mRNA (cDNA clone MGC:123464 IMAGE:40040107), complete cds."
BC043920	1.47855	1592.45	1627.22	1504.08	997.849	1039.43	1162.56	Mtor	"Mus musculus FK506 binding protein 12-rapamycin associated protein 1, mRNA (cDNA clone IMAGE:5064192), complete cds."
AK012850	1.42641	769.959	862.877	826.165	561.74	561.971	599.1	Serp2	"Mus musculus 10, 11 days embryo whole body cDNA, RIKEN full-length enriched library, clone:2810032E02 product:unclassifiable, full insert sequence."
AK139377	1.4882	4568.31	5466.88	4847.61	3262.24	3354.46	3356.64	Egfl7	"Mus musculus 10 days neonate cortex cDNA, RIKEN full-length enriched library, clone:A830035D10 product:EGF-like domain 7, full insert sequence."
AK041441	1.59297	471.375	472.022	508.103	301.957	344.932	268.522	4930523C07Rik	"Mus musculus 3 days neonate thymus cDNA, RIKEN full-length enriched library, clone:A630009E09 product:hypothetical protein, full insert sequence."
AK007856	1.40706	1714.46	1608.93	1591.56	1174.05	1107.39	1212.17	Ttc39b	"Mus musculus 10 day old male pancreas cDNA, RIKEN full-length enriched library, clone:1810054D07 product:hypothetical NADH oxidase/flavin reductase structure containing protein, full insert sequence."
BC086695	1.38626	2151.05	2093.64	2095.87	1486.68	1475.62	1615.08	Prkaa1	"Mus musculus protein kinase, AMP-activated, alpha 1 catalytic subunit, mRNA (cDNA clone MGC:115748 IMAGE:30691866), complete cds."
AK008130	1.60442	476.328	474.086	447.315	284.226	257.205	334.563	Fyttd1	"Mus musculus adult male small intestine cDNA, RIKEN full-length enriched library, clone:2010005M05 product:hypothetical protein, full insert sequence."
BC037520	1.36716	3449.2	3639.21	3568.62	2491.88	2648.81	2655.75	2810008D09Rik	"Mus musculus RIKEN cDNA 2810008D09 gene, mRNA (cDNA clone IMAGE:3329521), partial cds."
AK163141	1.54977	699.245	779.817	844.451	474.635	482.224	540.491	Ptprn	"Mus musculus 7 days neonate cerebellum cDNA, RIKEN full-length enriched library, clone:A730032E20 product:protein tyrosine phosphatase, receptor type, N, full insert sequence."
BC019405	1.34331	4914.75	5125.03	5058.69	3626.71	3808.66	3805.56	Chchd4	"Mus musculus coiled-coil-helix-coiled-coil-helix domain containing 4, mRNA (cDNA clone MGC:30422 IMAGE:5066665), complete cds."
AK164402	1.30121	950.051	966.249	977.396	748.688	736.459	738.607	Nup98	"Mus musculus 12 days embryo eyeball cDNA, RIKEN full-length enriched library, clone:D230008E12 product:nucleoporin 98, full insert sequence."
BC046823	1.45916	4760.38	4605.57	5074.24	3549.27	3110.08	3243.97	Cdk5r1	"Mus musculus cyclin-dependent kinase 5, regulatory subunit (p35) 1, mRNA (cDNA clone MGC:61249 IMAGE:6400348), complete cds."
BC050902	1.35066	6602.63	6471.58	6242.19	4673.67	4717.62	4909.63	Mdm2	"Mus musculus transformed mouse 3T3 cell double minute 2, mRNA (cDNA clone MGC:63226 IMAGE:6415937), complete cds."
BC129900	1.32895	9030.8	9307.23	8894.35	6791.49	6971.46	6727.44	Tgfbi	"Mus musculus transforming growth factor, beta induced, mRNA (cDNA clone MGC:150269 IMAGE:40111549), complete cds."
NM_001110265	1.50522	1851.72	1581.21	1663.5	1053.68	1133.79	1195.5	Ttk	"Mus musculus Ttk protein kinase (Ttk), transcript variant 2, mRNA."
BC145669	1.52455	2208.82	2072.46	2358.98	1544.78	1506.52	1309.5	Agpat9	"Mus musculus RIKEN cDNA A230097K15 gene, mRNA (cDNA clone MGC:175556 IMAGE:40130972), complete cds."
XM_001480385	1.71482	498.675	469.969	419.795	266.612	231.441	316.19	Gm5488	"PREDICTED: Mus musculus similar to zinc finger protein 654 (LOC433036), mRNA."
BC156107	1.47614	3371.45	3422.89	3133.74	2377.1	2307.01	2050.16	Hist2h3b	"Synthetic construct Mus musculus clone IMAGE:100062337, MGC:190847 histone cluster 2, H3b (Hist2h3b) mRNA, encodes complete protein."
BC055340	1.4165	12634.5	12053.8	11623.4	8754.76	8038.19	8850.31	Slc2a1	"Mus musculus solute carrier family 2 (facilitated glucose transporter), member 1, mRNA (cDNA clone MGC:65673 IMAGE:6808315), complete cds."
BC096384	1.46814	2439.46	2732.83	2365.23	1730.75	1623.93	1772.88	Pyhin1	"Mus musculus pyrin and HIN domain family, member 1, mRNA (cDNA clone MGC:106299 IMAGE:30752094), complete cds."
AK015881	1.70344	466.082	537.709	459.473	320.088	303.221	240.025	Zbtb32	"Mus musculus adult male testis cDNA, RIKEN full-length enriched library, clone:4930524C15 product:repressor of GATA, full insert sequence."
BC028506	1.57547	2733.74	2886.36	2575.38	1557.25	1699.63	1963.4	Zfx	"Mus musculus zinc finger protein X-linked, mRNA (cDNA clone IMAGE:1448640), complete cds."
AK166197	1.39646	1425.96	1388.47	1289.04	950.327	980.981	1005.3	Rnf19a	"Mus musculus mammary gland RCB-0526 Jyg-MC(A) cDNA, RIKEN full-length enriched library, clone:G830012N14 product:ring finger protein (C3HC4 type) 19, full insert sequence."
BC094286	1.45094	2116.52	2111.77	1888.8	1393.19	1340.58	1479.8	Lsm11	"Mus musculus U7 snRNP-specific Sm-like protein LSM11, mRNA (cDNA clone MGC:106282 IMAGE:5294386), complete cds."
AK132269	1.41696	2143.85	2011.57	1887.87	1384.06	1453.14	1422.87	Donson	"Mus musculus 18 days pregnant adult female placenta and extra embryonic tissue cDNA, RIKEN full-length enriched library, clone:3830417A16 product:downstream neighbor of SON, full insert sequence."
XM_001473116	1.38639	471.513	500.625	466.565	330.221	351.368	356.2	Gm2312	"PREDICTED: Mus musculus similar to ZK84.1 (LOC100039562), mRNA."
BC019557	1.42322	6239.55	6644.63	6130.61	4214.22	4430.02	4722.72	1110007L15Rik	"Mus musculus RIKEN cDNA 1110007L15 gene, mRNA (cDNA clone MGC:28477 IMAGE:4163641), complete cds."
BC098462	1.39975	2378.94	2252	2391.08	1643.41	1604.19	1771.72	N/A	"Mus musculus cDNA clone IMAGE:30086575, **** WARNING: chimeric clone ****."
AK144451	1.5955	677.342	681.157	557.596	416.35	418.088	363.879	Slc29a2	"Mus musculus 16 days neonate male diencephalon cDNA, RIKEN full-length enriched library, clone:G630070G12 product:solute carrier family 29 (nucleoside transporters), member 2, full insert sequence."
BC100476	1.41677	1226.95	1292.46	1178.2	889.379	820.25	900.587	Samd8	"Mus musculus sterile alpha motif domain containing 8, mRNA (cDNA clone MGC:118303 IMAGE:30916247), complete cds."
BC037374	1.65604	3355.12	3339.74	3634.74	1801.14	2035.89	2445.59	2010109K11Rik	"Mus musculus RIKEN cDNA 2010109K11 gene, mRNA (cDNA clone IMAGE:1548671), with apparent retained intron."
AK033656	1.41044	529.957	558.046	531.868	409.966	372.705	366.888	Slc37a1	"Mus musculus adult male cecum cDNA, RIKEN full-length enriched library, clone:9130209C10 product:GLYCEROL-3-PHOSPHATE TRANSPORTER (G-3-P TRANSPORTER) (G-3-P PERMEASE) homolog [Homo sapiens], full insert sequence."
BC064010	1.49034	472.224	512.024	455.733	313.013	302.172	351.949	Btf3	"Mus musculus basic transcription factor 3, mRNA (cDNA clone MGC:70076 IMAGE:30244324), complete cds."
BC116897	1.57608	619.855	505.139	518.589	330.747	376.631	332.947	Gnrh1	"Mus musculus gonadotropin releasing hormone 1, mRNA (cDNA clone MGC:151274 IMAGE:40126216), complete cds."
BC016103	1.42822	2100.54	2108.73	1941.82	1389.41	1383.96	1535.41	Wdr5	"Mus musculus WD repeat domain 5, mRNA (cDNA clone MGC:27687 IMAGE:4919781), complete cds."
BC039941	1.34145	7439.52	7316.97	7440.67	5330.79	5737.79	5485.59	Bri3bp	"Mus musculus Bri3 binding protein, mRNA (cDNA clone MGC:49542 IMAGE:4011957), complete cds."
BC025059	1.38288	1522.63	1494.13	1588.48	1064.2	1167.97	1099.39	Slco3a1	"Mus musculus solute carrier organic anion transporter family, member 3a1, mRNA (cDNA clone MGC:35798 IMAGE:2598913), complete cds."
S53716	1.39491	955.066	1029.31	1023.65	757.353	697.721	701.636	Tec	"Tec=protein tyrosine kinase [mice, mRNA, 2574 nt]."
BC013673	1.41055	3916.81	3690.47	3886.6	2644.77	2911.55	2599.61	Pvr	"Mus musculus poliovirus receptor, mRNA (cDNA clone MGC:18785 IMAGE:4188634), complete cds."
AK048183	1.34514	505.993	529.05	528.735	392.016	396.98	373.682	Cyld	"Mus musculus 16 days embryo head cDNA, RIKEN full-length enriched library, clone:C130039D01 product:CYLINDROMATOSIS (TURBAN TUMOR SYNDROME) homolog [Homo sapiens], full insert sequence."
AK172598	1.53552	2000.03	2316.57	2146.14	1505.29	1451.33	1257.14	Traf1	"Mus musculus activated spleen cDNA, RIKEN full-length enriched library, clone:F830218J01 product:Tnf receptor-associated factor 1, full insert sequence."
BC076605	1.41715	2187.97	2073.84	2362.81	1539.05	1610.78	1519.54	Txnrd3	"Mus musculus thioredoxin reductase 3, mRNA (cDNA clone MGC:100108 IMAGE:30628949), complete cds."
AJ010305	1.35136	1259.21	1230.83	1199.91	916.988	940.202	874.068	Smtn	"Mus musculus mRNA for smoothelin L1, large isoform."
AK030043	1.5326	3774.48	3426.66	3806.78	2395.78	2151.59	2653.32	Rad18	"Mus musculus adult male testis cDNA, RIKEN full-length enriched library, clone:4932416N18 product:RAD18 homolog (S.cerevisiae), full insert sequence."
BC054841	1.40667	1270.75	1225.71	1147.48	855.71	828.244	906.014	Rnf14	"Mus musculus ring finger protein 14, mRNA (cDNA clone MGC:62590 IMAGE:6489903), complete cds."
AK148231	1.39457	1544.56	1570.15	1463.56	1035.58	1148.41	1100.42	Traf3	"Mus musculus B16 F10Y cells cDNA, RIKEN full-length enriched library, clone:G370061J11 product:Tnf receptor-associated factor 3, full insert sequence."
BC048468	1.58705	697.578	741.59	748.876	426.599	422.505	537.702	Agtpbp1	"Mus musculus ATP/GTP binding protein 1, mRNA (cDNA clone IMAGE:6706968), complete cds."
AK049496	1.5204	540.712	505.448	492.812	345.353	300.345	369.458	Syde2	"Mus musculus 7 days embryo whole body cDNA, RIKEN full-length enriched library, clone:C430017H16 product:weakly similar to THYRO1000381 PROTEIN (FRAGMENT) [Homo sapiens], full insert sequence."
AK154607	1.41371	1447.51	1395.45	1280.72	992.465	932.111	989.742	Pfkfb3	"Mus musculus NOD-derived CD11c +ve dendritic cells cDNA, RIKEN full-length enriched library, clone:F630101E02 product:6-phosphofructo-2-kinase/fructose-2,6-biphosphatase 3, full insert sequence."
BC108994	1.59807	646.733	831.285	708.254	492.898	435.921	434.225	Mefv	"Mus musculus Mediterranean fever, mRNA (cDNA clone MGC:124345 IMAGE:40047839), complete cds."
BC055688	1.52852	1280.93	1344.23	1176.99	786.003	778.385	927.555	5730403M16Rik	"Mus musculus RIKEN cDNA 5730403M16 gene, mRNA (cDNA clone MGC:66548 IMAGE:6402770), complete cds."
AK011530	1.62742	827.202	867.137	843.091	483.012	467.633	621.177	Rpa2	"Mus musculus 10 days embryo whole body cDNA, RIKEN full-length enriched library, clone:2610024F01 product:replication protein A2, full insert sequence."
AK162619	1.3418	1986.81	1854.93	1918.7	1438.95	1395.89	1457.25	St3gal6	"Mus musculus adult male bone cDNA, RIKEN full-length enriched library, clone:9830107M24 product:sialyltransferase 10 (alpha-2,3-sialyltransferase VI), full insert sequence."
AK032099	1.69902	671.383	543.345	596.166	311.668	340.888	417.366	Dmxl2	"Mus musculus adult male medulla oblongata cDNA, RIKEN full-length enriched library, clone:6330586A12 product:hypothetical Trp-Asp repeat (WD-repeat) structure containing protein, full insert sequence."
AB211986	1.43687	699.688	700.326	678.009	466.125	454.835	528.236	Lman1l	"Mus musculus slamp mRNA for sublingual acinar membrane protein, complete cds."
BC055480	1.47984	2448.09	2342.66	2320.78	1457.67	1594.64	1766.87	C330023M02Rik	"Mus musculus RIKEN cDNA C330023M02 gene, mRNA (cDNA clone IMAGE:4458590), partial cds."
AK158187	1.4262	4807.11	5017.08	4928.28	3207.46	3728.22	3426.31	Dennd4a	"Mus musculus adult inner ear cDNA, RIKEN full-length enriched library, clone:F930039F20 product:Cytosolic 5' nucleotidase homolog [Mus musculus], full insert sequence."
AK010622	1.37735	1000.83	1080.51	1059.94	761.135	791.132	728.491	Scarb1	"Mus musculus ES cells cDNA, RIKEN full-length enriched library, clone:2410030L01 product:SCAVENGER RECEPTOR CLASS B1, full insert sequence."
AK005663	1.41143	679.842	672.593	610.725	443.072	465.666	481.375	Svip	"Mus musculus adult male testis cDNA, RIKEN full-length enriched library, clone:1700006C13 product:unclassifiable, full insert sequence."
AK039999	1.42703	2062.73	2019.81	2175.54	1549.23	1353.24	1487.75	Cdk5r1	"Mus musculus 0 day neonate thymus cDNA, RIKEN full-length enriched library, clone:A430041K03 product:cyclin-dependent kinase 5, regulatory subunit (p35), full insert sequence."
BC064754	1.71906	2636.61	2570.11	2517.73	1350.89	1331.47	1867.16	Dppa4	"Mus musculus developmental pluripotency associated 4, mRNA (cDNA clone MGC:76548 IMAGE:30024281), complete cds."
NR_002142	1.63675	1942.09	1784.8	1838.97	1036.76	1031.93	1358.81	Rpph1	Mus musculus ribonuclease P RNA component H1 (Rpph1) on chromosome 14.
BC104393	1.76442	835.68	859.77	726.128	534.763	479.897	370.103	Tnip3	"Mus musculus TNFAIP3 interacting protein 3, mRNA (cDNA clone MGC:129495 IMAGE:40050409), complete cds."
BC027098	1.33005	1966.13	1850.04	1876.76	1420.24	1457.19	1401.92	Abhd2	"Mus musculus abhydrolase domain containing 2, mRNA (cDNA clone MGC:35944 IMAGE:5356667), complete cds."
BC152869	1.55143	23897.1	26486.9	22824.1	17770.2	14792.2	14718	Hba-a2	"Synthetic construct Mus musculus clone IMAGE:100016100, MGC:184434 hemoglobin alpha, adult chain 2 (Hba-a2) mRNA, encodes complete protein."
AF082803	1.44533	974.617	1025.45	992.49	760.364	664.116	650.596	Cd244	"Mus musculus NK cell receptor 2B4 splice variant mRNA, complete cds."
BC037993	1.62242	652.652	610.725	710.715	345.473	426.286	450.423	Smtnl2	"Mus musculus smoothelin-like 2, mRNA (cDNA clone MGC:47155 IMAGE:5064159), complete cds."
AK154790	1.37789	2928.67	2717.44	2867.58	2103.43	2122.48	1954.01	Fndc3a	"Mus musculus NOD-derived CD11c +ve dendritic cells cDNA, RIKEN full-length enriched library, clone:F630106M03 product:fibronectin type III domain containing 3, full insert sequence."
NM_001111028	1.35617	565.096	554.766	524.505	402.841	391.959	417.508	Kctd9	"Mus musculus potassium channel tetramerisation domain containing 9 (Kctd9), transcript variant 1, mRNA."
BC152908	1.51345	640.822	685.115	685.928	439.057	496.807	398.263	Foxo1	"Synthetic construct Mus musculus clone IMAGE:100016178, MGC:184364 forkhead box O1 (Foxo1) mRNA, encodes complete protein."
AF239673	1.42389	678.888	682.743	640.25	448.841	450.015	508.926	Crk	"Mus musculus CT-10 related kinase 3 mRNA, complete cds."
BC005451	1.3756	6789.22	6575.69	6655.84	4666.31	4721.59	5181.19	Cfb	"Mus musculus complement factor B, mRNA (cDNA clone MGC:6213 IMAGE:3591669), complete cds."
AK170278	1.63718	896.057	835.298	907.479	513.691	469.631	641.597	F13a1	"Mus musculus NOD-derived CD11c +ve dendritic cells cDNA, RIKEN full-length enriched library, clone:F630041C07 product:coagulation factor XIII, alpha subunit, full insert sequence."
AK171453	1.37712	2148.15	2014.22	2006.61	1486.25	1426.64	1567.87	Piga	"Mus musculus B6-derived CD11 +ve dendritic cells cDNA, RIKEN full-length enriched library, clone:F730216H24 product:phosphatidylinositol glycan, class A, full insert sequence."
AK008907	1.47844	587.207	539.052	579.779	344.787	407.578	404.116	Arhgef5	"Mus musculus adult male stomach cDNA, RIKEN full-length enriched library, clone:2210412D05 product:similar to RHO GUANINE NUCLEOTIDE EXCHANGE FACTOR 5 (GUANINE NUCLEOTIDE REGULATORY PROTEIN TIM) (ONCOGENE TIM) (P60 TIM) (TRANSFORMING IMMORTALIZED MAMMARY ONCOGENE) [Homo sapiens], full insert sequence."
BC009101	1.65337	739.34	745.73	826.834	408.453	442.247	558.381	Ankrd32	"Mus musculus ankyrin repeat domain 32, mRNA (cDNA clone MGC:12146 IMAGE:3710846), complete cds."
BC028509	1.42999	15544.7	15273.6	15542.5	11634.7	9863.54	10996.5	Slpi	"Mus musculus secretory leukocyte peptidase inhibitor, mRNA (cDNA clone MGC:41142 IMAGE:1513866), complete cds."
BC029248	1.45229	10202.3	9705.37	9709.73	6131.75	7080.28	7229.69	Retnla	"Mus musculus resistin like alpha, mRNA (cDNA clone MGC:35890 IMAGE:4189285), complete cds."
AK043344	1.5029	1478	1395.11	1401.9	898.111	880.496	1076.84	Cenpi	"Mus musculus 7 days neonate cerebellum cDNA, RIKEN full-length enriched library, clone:A730087J10 product:similar to LEUCINE-RICH PRIMARY RESPONSE PROTEIN 1 (FOLLICLE-STIMULATING HORMONE PRIMARY RESPONSE PROTEIN) [Rattus norvegicus], full insert sequence."
S74195	1.58165	1213.51	1336.43	1263.05	751.111	731.509	942.226	N/A	"TCR alpha {5' region, clone KPT42} [mice, DBA/2J, kidney, Genomic/mRNA, 92 nt]."
BC117064	1.73086	1529.62	1590.9	1345.77	791.985	753.223	1058.7	BC117090	"Mus musculus cDNA sequence BC1179090, mRNA (cDNA clone MGC:151441 IMAGE:40126383), complete cds."
BC085191	1.57425	3980.14	3929.81	4164.09	2660.77	2183.3	2873.77	Diap3	"Mus musculus diaphanous homolog 3 (Drosophila), mRNA (cDNA clone MGC:115760 IMAGE:30693873), complete cds."
BC050049	1.54155	1009.22	1041.32	1018.47	608.881	621.654	771.908	Ikzf2	"Mus musculus IKAROS family zinc finger 2, mRNA (cDNA clone IMAGE:30006524), complete cds."
BC052762	1.43899	3901.68	3461.75	3451.24	2642.04	2506.88	2362	Pgm1	"Mus musculus phosphoglucomutase 1, mRNA (cDNA clone MGC:59600 IMAGE:6510389), complete cds."
BC067029	1.56136	4138.27	4095.76	4202.01	2613.32	2326.7	3077.29	Iars	"Mus musculus isoleucine-tRNA synthetase, mRNA (cDNA clone MGC:91370 IMAGE:30534067), complete cds."
BC031577	1.44648	3205.71	3227.44	3030.24	2171.89	2001.77	2382.72	Bub1b	"Mus musculus budding uninhibited by benzimidazoles 1 homolog, beta (S. cerevisiae), mRNA (cDNA clone MGC:36092 IMAGE:4953223), complete cds."
BC048497	1.49503	500.26	607.03	502.817	363.901	344.843	364.135	Fdps	"Mus musculus farnesyl diphosphate synthetase, mRNA (cDNA clone MGC:58339 IMAGE:6531586), complete cds."
BC057654	1.42051	585.202	674.187	626.809	436.92	463.473	426.053	Pstpip2	"Mus musculus proline-serine-threonine phosphatase-interacting protein 2, mRNA (cDNA clone MGC:68010 IMAGE:4460817), complete cds."
BC013341	1.54078	19709	18611.3	17574.6	11286.2	11243.2	13889	Arg1	"Mus musculus arginase 1, liver, mRNA (cDNA clone MGC:13983 IMAGE:4163626), complete cds."
BC022751	1.35211	1635.31	1691.16	1598.7	1173.34	1275.86	1194.77	Isg20	"Mus musculus interferon-stimulated protein, mRNA (cDNA clone MGC:31697 IMAGE:4912320), complete cds."
AK142931	1.49734	4203.62	4361.08	4031.09	3092.33	2490.45	2858.35	Traf1	"Mus musculus 0 day neonate lung cDNA, RIKEN full-length enriched library, clone:E030004J11 product:Tnf receptor-associated factor 1, full insert sequence."
AK013060	1.66602	446.458	420.803	410.031	313.651	233.722	227.243	Fyco1	"Mus musculus 10, 11 days embryo whole body cDNA, RIKEN full-length enriched library, clone:2810409M01 product:FYVE and coiled-coil domain containing 1, full insert sequence."
BC064778	1.43495	3461.48	3584.07	3173.7	2306.98	2262.53	2552.99	Samsn1	"Mus musculus SAM domain, SH3 domain and nuclear localization signals, 1, mRNA (cDNA clone MGC:76626 IMAGE:30077237), complete cds."
AK166390	1.41966	842.868	852.18	804.533	556.533	565.618	641.599	Exd2	"Mus musculus mammary gland RCB-0527 Jyg-MC(B) cDNA, RIKEN full-length enriched library, clone:G930007E19 product:weakly similar to Human full-length cDNA clone CS0DC026YP23 of neuroblastoma of Homo sapiens (Human) [Homo sapiens], full insert sequence."
BC024599	1.39641	902.615	867.363	931.566	687.558	604.995	643.899	Aif1l	"Mus musculus RIKEN cDNA 2810003C17 gene, mRNA (cDNA clone MGC:30545 IMAGE:5044495), complete cds."
AK030171	1.5516	583.145	621.921	598.265	409.466	427.608	331.743	Agpat9	"Mus musculus adult male testis cDNA, RIKEN full-length enriched library, clone:4933408F15 product:hypothetical Phospholipid and glycerol acyltransferase (from 'motifs_6.msf') containing protein, full insert sequence."
AK197782	1.44006	1064.31	988.693	1034.35	729.458	650.543	768.032	N/A	"Mus musculus cDNA, clone:Y1G0126C10, strand:plus, reference:ENSEMBL:Mouse-Transcript-ENST:ENSMUST00000066629, based on BLAT search."
AY165627	1.50438	667.057	713.665	659.082	473.322	397.313	490.046	Tnfrsf22	"Mus musculus decoy TRAIL receptor 2 long form (Dctrailr2) mRNA, complete cds"	http://www.ncbi.nlm.nih.gov/gquery/gquery.fcgi?term=AY165627
BC119360	1.36893	1088.96	996.216	989.113	728.322	771.595	744.315	Cdk6	"Mus musculus cyclin-dependent kinase 6, mRNA (cDNA clone MGC:155676 IMAGE:8734109), complete cds."
BC027537	1.58742	2257.57	2220.57	2127.13	1443.34	1173	1574.57	Gins1	"Mus musculus GINS complex subunit 1 (Psf1 homolog), mRNA (cDNA clone MGC:41228 IMAGE:3466154), complete cds."
BC120925	1.38815	598.325	555.158	579.246	417.995	440.083	391.019	Lnpep	"Mus musculus leucyl/cystinyl aminopeptidase, mRNA (cDNA clone MGC:144171 IMAGE:40098425), complete cds."
BC068176	1.56476	743.792	742.543	734.358	551.253	412.367	465.697	S1pr3	"Mus musculus endothelial differentiation, sphingolipid G-protein-coupled receptor, 3, mRNA (cDNA clone MGC:93011 IMAGE:30613259), complete cds."
XM_356705	1.48377	21919.3	21366.6	21408.3	12867.1	14879.3	16031.9	Gm5202	"PREDICTED: Mus musculus predicted gene, EG382844 (EG382844), mRNA."
AB112025	1.41305	8790.68	9769.56	8830.87	6725.55	6054.35	6601.36	Sirpb1	"Mus musculus SIRP-beta mRNA for SIRP-beta A-type, partial cds, strain: BALB/c."
BC023236	1.29898	2034.35	1986.52	2084.46	1544.97	1593.56	1561.05	Mcm10	"Mus musculus minichromosome maintenance deficient 10 (S. cerevisiae), mRNA (cDNA clone IMAGE:4209759)."
BC054368	1.30869	12719	12618	12049.9	9426.61	9430.11	9706.13	Lsm3	"Mus musculus LSM3 homolog, U6 small nuclear RNA associated (S. cerevisiae), mRNA (cDNA clone MGC:62561 IMAGE:5353718), complete cds."
BC053031	1.48662	785.823	838.861	866.391	575.837	497.485	606.805	Itga3	"Mus musculus integrin alpha 3, mRNA (cDNA clone MGC:62260 IMAGE:6401146), complete cds."
BC028852	1.45461	1262.34	1348.7	1140.09	806.951	898.303	869.998	Cmtm4	"Mus musculus CKLF-like MARVEL transmembrane domain containing 4, mRNA (cDNA clone MGC:30490 IMAGE:4206772), complete cds."
EU034675	1.48805	764.524	869.546	796.417	551.834	491.167	592.84	Pfkfb3	alt 'E330010H22Rik#iPFK-2#uPFK-2'
AK005829	1.36991	3317.34	3600.01	3189.18	2439.78	2435.76	2492.92	D16Ertd472e	"Mus musculus adult male testis cDNA, RIKEN full-length enriched library, clone:1700010I10 product:similar to EURL PROTEIN HOMOLOG [Mus musculus], full insert sequence."
AK033309	1.36946	731.158	743.216	713.754	569.618	521.777	508.108	Xylt1	"Mus musculus 15 days embryo male testis cDNA, RIKEN full-length enriched library, clone:8030490L12 product:weakly similar to XYLOSYLTRANSFERASE I (EC 2.4.2.26) (FRAGMENT) [Rattus norvegicus], full insert sequence."
BC108993	1.538	621.371	778.098	674.3	488.958	423.44	432.818	Mefv	"Mus musculus Mediterranean fever, mRNA (cDNA clone MGC:124344 IMAGE:40047838), complete cds."
AK151917	1.40465	9534.09	8976.08	9154.18	6380.4	6207.65	7136.77	Nsun2	"Mus musculus bone marrow macrophage cDNA, RIKEN full-length enriched library, clone:I830042N16 product:Hypothetical NOL1/NOP2/sun family containing protein, full insert sequence."
AK017789	1.31597	2495.35	2403.37	2456.19	1794.85	1878.18	1917.38	Sik3	"Mus musculus 8 days embryo whole body cDNA, RIKEN full-length enriched library, clone:5730525O22 product:weakly similar to SNF1 FAMILY PROTEIN KINASE (FRAGMENT) [Arabidopsis thaliana], full insert sequence."
BC039273	1.36356	2370.09	2343.83	2275.84	1676.16	1632.1	1822.84	Tbl2	"Mus musculus transducin (beta)-like 2, mRNA (cDNA clone MGC:35984 IMAGE:5051833), complete cds."
AK080350	1.29048	2361.12	2402.21	2366.19	1797.66	1888.3	1839.7	Matr3	"Mus musculus 3 days neonate thymus cDNA, RIKEN full-length enriched library, clone:A630063B10 product:unclassifiable, full insert sequence."
BC037043	1.30373	678.4	690.657	664.06	507.647	534.834	517.148	Dedd2	"Mus musculus death effector domain-containing DNA binding protein 2, mRNA (cDNA clone IMAGE:4526883), complete cds."
BC057629	1.37669	868.043	965.568	858.293	640.213	647.601	664.997	Lass6	"Mus musculus longevity assurance homolog 6 (S. cerevisiae), mRNA (cDNA clone MGC:67674 IMAGE:4224547), complete cds."
AK129202	1.3175	2840.94	2875.74	2928.55	2156.83	2280.09	2127.39	Larp1	Mus musculus mRNA for mKIAA0731 protein.
BC034505	1.36065	2429.86	2285.45	2253.93	1779.52	1626.3	1716.92	Ddah1	"Mus musculus dimethylarginine dimethylaminohydrolase 1, mRNA (cDNA clone MGC:30267 IMAGE:5134831), complete cds."
BC033923	1.57641	6370.15	6271	6605.24	4504.18	3414.78	4379.15	Nomo1	"Mus musculus nodal modulator 1, mRNA (cDNA clone MGC:37848 IMAGE:5099899), complete cds."
BC018212	1.81253	412.839	449.522	463.716	291.362	266.286	186.272	Tram2	"Mus musculus translocating chain-associating membrane protein 2, mRNA (cDNA clone MGC:25725 IMAGE:3980004), complete cds."
BC027526	1.55269	637.283	580.411	566.1	347.464	362.555	444.044	Mlf1	"Mus musculus myeloid leukemia factor 1, mRNA (cDNA clone MGC:41163 IMAGE:1495721), complete cds."
BC002123	1.48136	627.306	705.748	614.447	480.42	431.184	403.97	Pstpip2	"Mus musculus proline-serine-threonine phosphatase-interacting protein 2, mRNA (cDNA clone MGC:6634 IMAGE:3494357), complete cds."
AK033562	1.35649	577.481	585.45	597.685	414	460.978	424.199	St3gal6	"Mus musculus adult male colon cDNA, RIKEN full-length enriched library, clone:9030623I11 product:sialyltransferase 10 (alpha-2,3-sialyltransferase VI), full insert sequence."
AK077372	1.5199	674.123	645.521	594.489	370.795	466.299	426.137	Wdr60	"Mus musculus 6 days neonate head cDNA, RIKEN full-length enriched library, clone:5430401H03 product:FLJ10300 FIS, CLONE NT2RM2000030 [Homo sapiens], full insert sequence."
BC110692	1.71149	897.466	918.028	1110.09	500.908	690.542	527.425	Adora2a	"Mus musculus adenosine A2a receptor, mRNA (cDNA clone MGC:118414 IMAGE:30242398), complete cds."
AK048798	1.46185	1080.43	1153.13	1154.94	729.93	727.885	866.929	Hif1a	"Mus musculus 0 day neonate cerebellum cDNA, RIKEN full-length enriched library, clone:C230070P12 product:unclassifiable, full insert sequence."
BC006852	1.41721	1334.92	1249.44	1312.76	836.266	944.249	974.135	Wee1	"Mus musculus wee 1 homolog (S. pombe), mRNA (cDNA clone MGC:11504 IMAGE:3156953), complete cds."
AK080249	1.42871	713.452	754.812	683.495	458.15	524.827	524.908	Cep97	"Mus musculus adult male aorta and vein cDNA, RIKEN full-length enriched library, clone:A530089L15 product:RIKEN cDNA 2810403B08 gene, full insert sequence."
AK051853	1.30855	996.74	959.815	968.385	771.815	733.769	730.08	Sipa1l1	"Mus musculus 12 days embryo eyeball cDNA, RIKEN full-length enriched library, clone:D230010O12 product:HIGH-RISK HUMAN PAPILLOMA VIRUSES E6 ONCOPROTEINS TARGETED PROTEIN E6TP1 ALPHA homolog [Homo sapiens], full insert sequence."
BC049580	1.3661	7673.16	8587.74	7992.03	5742.77	5903.91	6092.54	1190002H23Rik	"Mus musculus RIKEN cDNA 1190002H23 gene, mRNA (cDNA clone MGC:58199 IMAGE:6741281), complete cds."
XM_001471956	1.35712	3517.18	3454.47	3175.22	2512.73	2539.77	2418.54	LOC100038947	"PREDICTED: Mus musculus similar to SIRP beta 1 cell surface protein (LOC100038947), mRNA."
AK145717	1.38059	2204.89	1972.23	2175.67	1519.1	1480.99	1598.12	Nup155	"Mus musculus blastocyst blastocyst cDNA, RIKEN full-length enriched library, clone:I1C0033H16 product:nucleoporin 155, full insert sequence."
AK014530	1.44896	1175.36	1200.33	1412.63	889.344	869.865	846.851	D5Wsu178e	"Mus musculus 0 day neonate skin cDNA, RIKEN full-length enriched library, clone:4631422L12 product:hypothetical CDP-alcohol phosphatidyltransferase containing protein, full insert sequence."
BC053109	1.36926	1323.79	1383.02	1311.26	961.248	929.873	1046.21	Fbxl19	"Mus musculus F-box and leucine-rich repeat protein 19, mRNA (cDNA clone IMAGE:5694949), partial cds."
AK013883	1.37257	1814.19	1793.33	1860.01	1331.75	1240.74	1416.27	1810013L24Rik	"Mus musculus 12 days embryo head cDNA, RIKEN full-length enriched library, clone:3010002C02 product:RIKEN cDNA 3010002C02 gene, full insert sequence."
BC023889	1.39951	875.028	909.312	831.526	661.695	578.471	630.58	Scrn1	"Mus musculus secernin 1, mRNA (cDNA clone MGC:38061 IMAGE:5252046), complete cds."
AK154780	1.39946	3554.97	3076.7	3327.69	2464.21	2357.55	2285.84	Stk40	"Mus musculus NOD-derived CD11c +ve dendritic cells cDNA, RIKEN full-length enriched library, clone:F630106J08 product:Ser/Thr-like protein kinase lyk4, full insert sequence."
BC046330	1.58707	1432.29	1264.31	1337.66	798.085	755.523	1004.95	Fbxl3	"Mus musculus F-box and leucine-rich repeat protein 3, mRNA (cDNA clone IMAGE:6486039), partial cds."
BC117884	1.45215	2132.92	2033.73	2067.62	1360.42	1335.72	1611.81	Fbxo11	"Mus musculus F-box protein 11, mRNA (cDNA clone MGC:143993 IMAGE:40096054), complete cds."
AK021205	1.39864	3901.94	3650.87	3558.02	2622.07	2487.65	2840.08	Pus7	"Mus musculus ES cells cDNA, RIKEN full-length enriched library, clone:C330017I15 product:hypothetical protein, full insert sequence."
AK077210	1.5115	836.849	866.106	773.452	593.278	475.821	575.078	Pfkfb3	"Mus musculus adult male testis cDNA, RIKEN full-length enriched library, clone:4933432F19 product:INDUCIBLE 6-PHOSPHOFRUCTO-2-KINASE homolog [Mus musculus], full insert sequence."
BC078629	1.49922	7745.48	7743.81	6894.7	5534.05	4454.7	4978.08	S100a8	"Mus musculus S100 calcium binding protein A8 (calgranulin A), mRNA (cDNA clone MGC:73590 IMAGE:864657), complete cds."
AK138938	1.32045	1780.84	1667.65	1790.54	1353.28	1297.93	1314.95	Ccnl2	"Mus musculus adult male aorta and vein cDNA, RIKEN full-length enriched library, clone:A530021E14 product:cyclin L2, full insert sequence."
BC132172	1.52378	3416.66	2951.32	3435.94	1980.95	2040.93	2422.12	C330023M02Rik	"Mus musculus RIKEN cDNA C330023M02 gene, mRNA (cDNA clone MGC:163803 IMAGE:40130449), complete cds."
AK081259	1.38317	605.498	617.868	591.596	402.654	450.845	460.736	Fyco1	"Mus musculus adult male corpus striatum cDNA, RIKEN full-length enriched library, clone:C030034C12 product:similar to FYVE AND COILED-COIL DOMAIN CONTAINING 1 [Homo sapiens], full insert sequence."
AK160447	1.2541	1890.72	1880.87	1851.45	1491	1501.29	1491.28	Tbce	"Mus musculus 10 day old male pancreas cDNA, RIKEN full-length enriched library, clone:1810023J18 product:tubulin-specific chaperone e, full insert sequence."
AK020974	1.50871	605.121	499.666	642.165	391.05	375.368	385.181	Rnf219	"Mus musculus adult male corpora quadrigemina cDNA, RIKEN full-length enriched library, clone:B230113H14 product:hypothetical RING finger containing protein, full insert sequence."
NM_001083955	1.4906	23436.3	25624.3	22132	17273.1	14206.7	16353.8	Hba-a2	"Mus musculus hemoglobin alpha, adult chain 2 (Hba-a2), mRNA."
BC037660	1.35576	683.366	639.515	616.673	495.77	462.729	471.417	Ercc6l	"Mus musculus excision repair cross-complementing rodent repair deficiency complementation group 6 - like, mRNA (cDNA clone MGC:47180 IMAGE:5354271), complete cds."
AK082379	1.46281	460.117	470.207	529.585	357.993	337.11	303.308	Kdm3a	"Mus musculus 0 day neonate cerebellum cDNA, RIKEN full-length enriched library, clone:C230043E16 product:similar to PUTATIVE ZINC FINGER PROTEIN [Homo sapiens], full insert sequence."
AK089496	1.35548	2237.65	2373.72	2384.89	1780.87	1619.57	1763.54	Sbno2	"Mus musculus B6-derived CD11 +ve dendritic cells cDNA, RIKEN full-length enriched library, clone:F730040C21 product:weakly similar to CDNA FLJ10833 FIS, CLONE NT2RP4001206, MODERATELY SIMILAR TO DROSOPHILA MELANOGASTER STRAWBERRY NOTCH MRNA (FRAGMENT) [Homo sapiens], full insert sequence."
AK143663	1.49684	421.277	506.518	441.551	314.763	275.805	323.618	Cytsb	"Mus musculus 6 days neonate spleen cDNA, RIKEN full-length enriched library, clone:F430007D01 product:Similar to sperm antigen (Fragment) homolog [Mus musculus], full insert sequence."
XM_138433	1.59182	2483.42	1927.5	1996.93	1201.08	1462.43	1349.22	Gm4933	"PREDICTED: Mus musculus predicted gene, EG238507 (EG238507), mRNA."
NM_021304	1.37993	731.416	719.141	696.364	562.619	494.352	501.178	Abhd1	"Mus musculus abhydrolase domain containing 1 (Abhd1), mRNA."
BC094916	1.48671	2703.53	2937.09	2468.98	1751.02	1697.18	2007.59	BC094916	"Mus musculus cDNA sequence BC094916, mRNA (cDNA clone MGC:107449 IMAGE:30074914), complete cds."
BC049990	1.35419	504.541	502.068	475.333	387.319	358.472	349.214	Iqcg	"Mus musculus IQ motif containing G, mRNA (cDNA clone MGC:59000 IMAGE:6310844), complete cds."
BC010590	1.30436	1990.96	1968.22	1951.99	1485.6	1576.58	1471.66	Slc22a4	"Mus musculus solute carrier family 22 (organic cation transporter), member 4, mRNA (cDNA clone MGC:18328 IMAGE:3670138), complete cds."
BC027294	1.4643	519.965	559.271	558.329	389.904	402.343	329.641	Slc37a1	"Mus musculus solute carrier family 37 (glycerol-3-phosphate transporter), member 1, mRNA (cDNA clone MGC:28167 IMAGE:3985469), complete cds."
AK163109	1.35246	992.582	928.951	914.344	735.115	688.183	673.655	Zc3h12a	"Mus musculus adult male aorta and vein cDNA, RIKEN full-length enriched library, clone:A530087M13 product:hypothetical protein, full insert sequence."
BC156350	1.37302	1352.39	1328.68	1296.4	891.038	997.348	1012.71	Med13	"Synthetic construct Mus musculus clone IMAGE:100061827, MGC:190298 mediator complex subunit 13 (Med13) mRNA, encodes complete protein."
BC092144	1.43777	2979.44	2815.63	2456.71	1965.16	1845.78	1911.68	Hist1h4i	"Mus musculus histone cluster 1, H4i, mRNA (cDNA clone MGC:106611 IMAGE:30612926), complete cds."
BC061056	1.35831	3765.62	3761.31	3610.34	2733	2907.36	2567.94	2010204K13Rik	"Mus musculus RIKEN cDNA 2010204K13 gene, mRNA (cDNA clone IMAGE:6531228)."
XM_001477102	1.45621	4935.31	4537.57	4200.39	3383.39	3114.79	2890.51	I830127L07Rik	"PREDICTED: Mus musculus RIKEN cDNA I830127L07 gene (I830127L07Rik), mRNA."
AK038986	1.40751	1863.28	1647.95	1706.11	1148.34	1299.99	1258.55	Rnf14	"Mus musculus adult male hypothalamus cDNA, RIKEN full-length enriched library, clone:A230081K17 product:ring finger protein 14, full insert sequence."
BC046525	1.44086	831.27	857.958	892.116	668.058	577.698	551.127	Slc16a3	"Mus musculus solute carrier family 16 (monocarboxylic acid transporters), member 3, mRNA (cDNA clone MGC:51666 IMAGE:5319754), complete cds."
AK167690	1.51873	3350.21	3720.16	3239.35	2297.16	1985.09	2527.44	Ap1s2	"Mus musculus 14 days embryo liver cDNA, RIKEN full-length enriched library, clone:I530028J21 product:adaptor-related protein complex 1, sigma 2 subunit, full insert sequence."
AK041082	1.39655	2306.34	2412.67	2399.56	1723.1	1829.51	1555.02	Aim1	"Mus musculus adult male aorta and vein cDNA, RIKEN full-length enriched library, clone:A530081D09 product:absent in melanoma 1, full insert sequence."
BC053058	1.47872	628.027	585.715	524	389.917	425.14	359.612	Pkd2	"Mus musculus polycystic kidney disease 2, mRNA (cDNA clone MGC:62348 IMAGE:6409512), complete cds."
BC066003	1.44634	1195.62	1190.36	1081.03	777.047	739.182	885.32	Wnt7b	"Mus musculus wingless-related MMTV integration site 7B, mRNA (cDNA clone MGC:90019 IMAGE:5701652), complete cds."
AK137568	1.50575	543.059	462.843	510.323	325.053	305.542	378.302	9830107B12Rik	"Mus musculus adult male bone cDNA, RIKEN full-length enriched library, clone:9830142N24 product:weakly similar to Weakly similar to TREM-1 [Mus musculus], full insert sequence."
AJ517367	1.3675	6184.27	5976.42	6716.37	4457.94	4809.02	4527.81	Ktn1	"Mus musculus partial mRNA for kinectin (KNT gene), splice variant mKNT1, clone G7."
AK167707	1.30443	1642.55	1678.21	1639.48	1270	1218.25	1316.05	Ttrap	"Mus musculus 11 days pregnant adult female placenta cDNA, RIKEN full-length enriched library, clone:I530029B02 product:Traf and Tnf receptor associated protein, full insert sequence."
BC107378	1.49842	1605.1	1598.48	1554.36	1130.57	1153.8	908.729	Pyhin1	"Mus musculus pyrin and HIN domain family, member 1, mRNA (cDNA clone MGC:130358 IMAGE:40056703), complete cds."
BC029547	1.31598	4437.91	4456.8	4270.09	3412.82	3414.87	3179.83	Edn1	"Mus musculus endothelin 1, mRNA (cDNA clone MGC:36081 IMAGE:5059522), complete cds."
EF585495	1.78715	1974.41	2012.96	1941.58	955.275	956.981	1478.8	Tnip3	alt '9030611K07Rik#ABIN-3#LIND#MGC129495'
XM_894901	1.34037	12482.7	12976.5	12666.9	9203.02	9146.17	10122.5	Gm11619	"PREDICTED: Mus musculus similar to ribosomal protein L37a (LOC629949), mRNA."
BC139775	1.38469	2361.12	2647.5	2321.2	1679.83	1807.36	1800.14	Pkp3	"Mus musculus plakophilin 3, mRNA (cDNA clone MGC:150324 IMAGE:40111915), complete cds."
BC156773	1.48421	23434	25874.9	23221	18307.6	16150.6	14564.6	Hba-a2	"Synthetic construct Mus musculus clone IMAGE:100062289, MGC:190450 hemoglobin alpha, adult chain 2 (Hba-a2) mRNA, encodes complete protein."
BC076631	1.46225	1224.28	1301.27	1377.38	1000.68	824.233	850.93	Ncapg2	"Mus musculus non-SMC condensin II complex, subunit G2, mRNA (cDNA clone MGC:96880 IMAGE:30637859), complete cds."
BC100348	1.71721	1186.15	1173.01	1422.94	636.074	668.033	920.136	Crim1	"Mus musculus cysteine rich transmembrane BMP regulator 1 (chordin like), mRNA (cDNA clone MGC:117704 IMAGE:30521148), complete cds."
BC053004	1.45593	1392.64	1255.1	1525.8	944.438	897.505	1019.49	Alg13	"Mus musculus asparagine-linked glycosylation 13 homolog (S. cerevisiae), mRNA (cDNA clone IMAGE:5698071), **** WARNING: chimeric clone ****."
AK017931	1.42705	1564.73	1742.12	1503.4	1127.47	1042.3	1200	5830415F09Rik	"Mus musculus adult male thymus cDNA, RIKEN full-length enriched library, clone:5830415F09 product:hypothetical Uncharacterized protein family UPF0066 (VIRR) containing protein, full insert sequence."
AK028469	1.64746	1220.44	1110.54	1282.02	705.306	616.897	893.121	Pkn2	"Mus musculus 0 day neonate skin cDNA, RIKEN full-length enriched library, clone:4631416I22 product:protein kinase N2, full insert sequence."
BC048779	1.3615	3982.58	3949.45	4348.2	2839.45	3089.31	3089.27	Mapk6	"Mus musculus mitogen-activated protein kinase 6, mRNA (cDNA clone MGC:54586 IMAGE:6315375), complete cds."
AK051852	1.48005	567.204	568.986	604.043	374.255	356.512	450.651	C130022K22Rik	"Mus musculus 12 days embryo eyeball cDNA, RIKEN full-length enriched library, clone:D230010K08 product:unclassifiable, full insert sequence."
AK211108	1.52436	3290.1	3210.18	2635.9	2162.9	1821.67	1994.8	Lyar	"Mus musculus cDNA, clone:Y2G0120K20, strand:plus, reference:ENSEMBL:Mouse-Transcript-ENST:ENSMUST00000004617, based on BLAT search."
BC023339	1.36056	2468.37	2410.61	2220.56	1764.52	1650.16	1801.74	Rbks	"Mus musculus ribokinase, mRNA (cDNA clone MGC:31048 IMAGE:5253827), complete cds."
AK045206	1.43493	1934.14	1970.54	2043.34	1540.42	1250.75	1368.08	Suv39h2	"Mus musculus 9.5 days embryo parthenogenote cDNA, RIKEN full-length enriched library, clone:B130047D07 product:suppressor of variegation 3-9 homolog 2 (Drosophila), full insert sequence."
AK034159	1.46299	449.77	482.083	522.815	333.935	299.468	362.009	4930523C07Rik	"Mus musculus adult male diencephalon cDNA, RIKEN full-length enriched library, clone:9330160J08 product:unclassifiable, full insert sequence."
BC043447	1.60706	473.885	594.82	509.043	373.065	330.921	280.03	Dgat2	"Mus musculus diacylglycerol O-acyltransferase 2, mRNA (cDNA clone MGC:49088 IMAGE:5125951), complete cds."
AK090184	1.3133	420.988	450.741	419.557	337.572	324.132	321.226	Bdp1	"Mus musculus 11 days embryo spinal cord cDNA, RIKEN full-length enriched library, clone:G630013P12 product:weakly similar to KIAA1689 PROTEIN (FRAGMENT) [Homo sapiens], full insert sequence."
BC094508	1.37736	3384.14	3364.69	3622.89	2689.51	2337.99	2510.69	Hspa13	"Mus musculus stress 70 protein chaperone, microsome-associated, human homolog, mRNA (cDNA clone IMAGE:6307054), with apparent retained intron."
BC024057	1.41309	1521.22	1630.75	1598.67	1018.47	1127.74	1223.68	Cldn12	"Mus musculus claudin 12, mRNA (cDNA clone MGC:36392 IMAGE:5100104), complete cds."
AK159859	1.5257	1923.44	1800.43	1964.49	1163.7	1123.94	1464.57	Ppat	"Mus musculus osteoclast-like cell cDNA, RIKEN full-length enriched library, clone:I420035B20 product:phosphoribosyl pyrophosphate amidotransferase, full insert sequence."
BC095982	1.37881	4516.69	4090.72	4030.95	3059.9	3215.65	2887.59	Il15ra	"Mus musculus interleukin 15 receptor, alpha chain, mRNA (cDNA clone IMAGE:4457379), complete cds."
AK020001	1.55375	637.97	588.744	599.211	425.817	326.345	431.783	P2ry10	"Mus musculus adult male thymus cDNA, RIKEN full-length enriched library, clone:5830408N17 product:PUTATIVE PURINERGIC RECEPTOR P2Y10, full insert sequence."
AK122550	1.52656	858.408	701.717	841.447	486.616	498.221	587.673	Syne1	Mus musculus mRNA for mKIAA1756 protein.
BC156080	1.31145	701.02	693.425	660.381	531.742	500.866	534.381	Kif16b	"Synthetic construct Mus musculus clone IMAGE:100062369, MGC:190858 kinesin family member 16B (Kif16b) mRNA, encodes complete protein."
AK139749	1.42616	1680.83	1543.46	1784.56	1126.73	1110.8	1275.25	Ncapg2	"Mus musculus 2 cells egg cDNA, RIKEN full-length enriched library, clone:B020014N20 product:hypothetical protein, full insert sequence."
AK143826	1.35586	11618.4	12066.1	10923.1	8649.29	8031.35	8844	S100a9	"Mus musculus 6 days neonate spleen cDNA, RIKEN full-length enriched library, clone:F430201H11 product:S100 calcium binding protein A9 (calgranulin B), full insert sequence."
AK015797	1.36947	802.47	806.532	819.518	551.734	582.499	642.578	Zfp451	"Mus musculus adult male testis cDNA, RIKEN full-length enriched library, clone:4930515K21 product:hypothetical Serine-rich region containing protein, full insert sequence."
BC132185	1.40551	421.233	409.797	411.301	265.838	320.279	300.335	Tgfa	"Mus musculus transforming growth factor alpha, mRNA (cDNA clone MGC:163816 IMAGE:40130462), complete cds."
BC061188	1.40935	1067.4	1168.19	1125.86	792.078	729.327	868.121	Ankrd32	"Mus musculus BRCT domain containing 1, mRNA (cDNA clone IMAGE:30280044)."
AK163516	1.3967	833.836	759.677	821.032	578.135	531.854	620.781	Xpo4	"Mus musculus adult male corpora quadrigemina cDNA, RIKEN full-length enriched library, clone:B230331C12 product:exportin 4, full insert sequence."
BC095987	1.64939	1539.23	1274.38	1164.84	735.188	730.197	948.547	Ccdc126	"Mus musculus coiled-coil domain containing 126, mRNA (cDNA clone MGC:106234 IMAGE:5365989), complete cds."
AK146098	1.48569	436.1	428.191	477.63	333.393	310.032	263.13	Ppp1r13l	"Mus musculus 11 days pregnant adult female placenta cDNA, RIKEN full-length enriched library, clone:I530029K08 product:hypothetical SH3/Ankyrin/Proline-rich region profile containing protein, full insert sequence."
BC050816	1.34318	548.917	619.152	570.096	439.982	420.526	432.133	Lrrc27	"Mus musculus leucine rich repeat containing 27, mRNA (cDNA clone MGC:58860 IMAGE:6774506), complete cds."
AK003820	1.36457	2783.93	2627.08	2661.62	1845.32	1956.19	2122.32	Atp11b	"Mus musculus 18-day embryo whole body cDNA, RIKEN full-length enriched library, clone:1110019I14 product:RING-FINGER BINDING PROTEIN (FRAGMENT) homolog [Oryctolagus cuniculus], full insert sequence."
BC037717	1.49217	4061.85	3833.54	4038.19	2368.73	2590.99	3083.74	Lrrc8d	"Mus musculus leucine rich repeat containing 8D, mRNA (cDNA clone MGC:47330 IMAGE:4239389), complete cds."
AK010107	1.5406	889.909	918.514	818.422	578.157	485.329	652.011	Gm16516	"Mus musculus adult male tongue cDNA, RIKEN full-length enriched library, clone:2310068F19 product:gene trap locus F3a, full insert sequence."
AK051324	1.392	1115.88	1025.92	1085.9	704.555	806.364	811.256	Fignl1	"Mus musculus 12 days embryo spinal ganglion cDNA, RIKEN full-length enriched library, clone:D130033P22 product:fidgetin-like 1, full insert sequence."
AK010523	1.4107	735.901	734.765	718.692	538.621	556.042	462.183	Ipmk	"Mus musculus ES cells cDNA, RIKEN full-length enriched library, clone:2410017C19 product:2410017C19RIK PROTEIN, full insert sequence."
BC003848	1.32385	10656.7	11459.9	11319.6	8484.82	8720.03	8053.05	Eif2s2	"Mus musculus eukaryotic translation initiation factor 2, subunit 2 (beta), mRNA (cDNA clone MGC:6425 IMAGE:3594058), complete cds."
AK140317	1.44506	440.204	426.572	421.13	325.902	307.5	261.502	Csnk1d	"Mus musculus 4 days neonate male adipose cDNA, RIKEN full-length enriched library, clone:B430105I09 product:casein kinase 1, delta, full insert sequence."
AK008995	1.42466	3517.78	3331.55	3578.98	2364.56	2726.89	2249.69	Dgat1	"Mus musculus adult male tongue cDNA, RIKEN full-length enriched library, clone:2300001D04 product:diacylglycerol acyltransferase 1, full insert sequence."
AK035652	1.30173	451.551	458.743	442.754	357.097	330.55	352.249	Dusp16	"Mus musculus adult male urinary bladder cDNA, RIKEN full-length enriched library, clone:9530081F05 product:dual specificity phosphatase 16, full insert sequence."
AK017852	1.35179	1063.63	936.889	947.159	723.436	732.848	720.707	Snrpg	"Mus musculus 8 days embryo whole body cDNA, RIKEN full-length enriched library, clone:5730563P06 product:small nuclear ribonucleoprotein polypeptide G, full insert sequence."
BC012682	1.66939	828.961	785.435	862.677	420.22	457.87	627.485	Hsd17b2	"Mus musculus hydroxysteroid (17-beta) dehydrogenase 2, mRNA (cDNA clone MGC:13900 IMAGE:4217153), complete cds."
AK170277	1.35121	7579.88	8254.76	7671.58	5764.24	5507.15	6129.42	Gm9904	"Mus musculus NOD-derived CD11c +ve dendritic cells cDNA, RIKEN full-length enriched library, clone:F630041B17 product:hypothetical Immunoglobulin-like/Immunoglobulin subtype/Ig-like domain profile containing protein, full insert sequence."
AK082586	1.42923	665.661	641.702	737.189	511.367	434.667	485.255	Rictor	"Mus musculus 0 day neonate cerebellum cDNA, RIKEN full-length enriched library, clone:C230066I17 product:hypothetical ARM repeat structure containing protein, full insert sequence."
BC052715	1.32461	7848.56	7709.34	7948.75	5619.43	5871.44	6272.03	Lars	"Mus musculus leucyl-tRNA synthetase, mRNA (cDNA clone MGC:63355 IMAGE:6836462), complete cds."
AK077074	1.37186	436.76	484.596	441.926	309.307	339.856	344.637	Trp53rk	"Mus musculus adult male testis cDNA, RIKEN full-length enriched library, clone:4933401B08 product:MNORI-2P homolog [Mus musculus], full insert sequence."
BC119282	1.3239	1162.48	1061.42	1163.99	854.405	870.382	832.292	Ppwd1	"Mus musculus peptidylprolyl isomerase domain and WD repeat containing 1, mRNA (cDNA clone MGC:155598 IMAGE:8734031), complete cds."
BC046294	1.46432	615.492	513.356	564.84	424.962	373.526	358.083	Myo19	"Mus musculus myosin XIX, mRNA (cDNA clone IMAGE:6485429), containing frame-shift errors."
BC132458	1.71503	3205.54	3066.29	2826.6	1769.91	1404.53	2215.55	Il6	"Mus musculus interleukin 6, mRNA (cDNA clone MGC:164089 IMAGE:40130735), complete cds."
AK032517	1.44786	1973.86	1735.09	1626.2	1290.48	1133.85	1254.07	Fubp1	"Mus musculus adult male olfactory brain cDNA, RIKEN full-length enriched library, clone:6430578G21 product:SIMILAR TO FAR UPSTREAM ELEMENT (FUSE) BINDING PROTEIN 1, full insert sequence."
AK086933	1.75343	792.809	915.59	887.521	434.286	423.139	650.321	Fas	"Mus musculus 0 day neonate lung cDNA, RIKEN full-length enriched library, clone:E030012O08 product:tumor necrosis factor receptor superfamily, member 6, full insert sequence."
AK165047	1.37509	1143.9	1125.2	1285.8	821.224	866.627	894.343	Gapvd1	"Mus musculus 0 day neonate eyeball cDNA, RIKEN full-length enriched library, clone:E130320B16 product:hypothetical Ras GTPase-activating protein/Ras GTPase-activating proteins profile/Rho GTPase activation protein containing protein, full insert sequence."
BC004642	1.45732	9460.78	10297.5	8862.59	6676.8	5858.9	7131.24	Kras	"Mus musculus v-Ki-ras2 Kirsten rat sarcoma viral oncogene homolog, mRNA (cDNA clone MGC:6244 IMAGE:3158212), complete cds."
AK161327	1.31397	4626.71	4438.09	4523.73	3422.72	3294.71	3630.94	Clcn3	"Mus musculus adult male testis cDNA, RIKEN full-length enriched library, clone:4930406F10 product:chloride channel 3, full insert sequence."
AK157612	1.40534	789.886	796.407	765.658	624.423	525.282	529.082	Itga7	"Mus musculus activated spleen cDNA, RIKEN full-length enriched library, clone:F830226M16 product:integrin alpha 7, full insert sequence."
AK172238	1.4446	1479.7	1593.95	1588.67	949.547	1111.11	1178.05	Whsc1l1	"Mus musculus activated spleen cDNA, RIKEN full-length enriched library, clone:F830108H21 product:Wolf-Hirschhorn syndrome candidate 1-like 1 (human), full insert sequence."
D85923	1.37738	827.802	857.52	776.975	586.674	559.825	642.641	Myh11	"Mus musculus mRNA for myosin, complete cds."
XM_136142	1.43868	818.97	689.785	746.16	522.397	481.224	563.087	BC022960	"PREDICTED: Mus musculus cDNA sequence BC022960 (BC022960), mRNA."
AK083464	1.43052	2813.99	2511.32	2710.02	2009.77	1675.4	1942.88	Schip1	"Mus musculus 9 days embryo whole body cDNA, RIKEN full-length enriched library, clone:D030021M14 product:schwannomin interacting protein 1, full insert sequence."
BC037691	1.38846	2600.38	2413.04	2516.81	1785.59	1975.9	1672.25	Fbxo30	"Mus musculus F-box protein 30, mRNA (cDNA clone MGC:47100 IMAGE:3601336), complete cds."
XM_001473836	1.51309	548.96	472.598	522.203	295.368	345.215	383.553	Gm2514	"PREDICTED: Mus musculus similar to reproductive homeobox on X chromosome 8 (LOC100039952), mRNA."
AK076172	1.35835	675.434	617.547	603.692	444.43	461.703	489.632	Vldlr	"Mus musculus 10 days embryo whole body cDNA, RIKEN full-length enriched library, clone:3425401B21 product:very low density lipoprotein receptor, full insert sequence."
BC054772	1.39363	9442.32	8566.5	8914.2	6301.6	6006.81	7037.67	Prps1	"Mus musculus phosphoribosyl pyrophosphate synthetase 1, mRNA (cDNA clone MGC:65724 IMAGE:6415720), complete cds."
AK157623	1.36828	1523.41	1493.9	1587.89	1052.76	1220.51	1097.91	Tgif2	"Mus musculus activated spleen cDNA, RIKEN full-length enriched library, clone:F830227N20 product:TGFB-induced factor 2, full insert sequence."
AK087112	1.34529	582.746	539.955	507.307	409.051	402.885	397.832	N/A	"Mus musculus 0 day neonate lung cDNA, RIKEN full-length enriched library, clone:E030027M08 product:tripartite motif protein 16, full insert sequence."
BC051117	1.48723	5223.59	5162	5099.32	3880.76	3633.54	2964.26	Pla2g12a	"Mus musculus phospholipase A2, group XIIA, mRNA (cDNA clone MGC:58884 IMAGE:6306803), complete cds."
AK132452	1.4555	1916.81	1900.53	1887.26	1251.37	1183.71	1505.25	Rlf	"Mus musculus 10 days neonate skin cDNA, RIKEN full-length enriched library, clone:4732419A12 product:similar to Zinc finger protein Rlf (Rearranged L-myc fusion gene protein) (Zn-15 related protein) [Homo sapiens], full insert sequence."
AK033794	1.28693	530.491	573.702	543.33	426.021	426.741	426.741	Zbtb11	"Mus musculus adult male epididymis cDNA, RIKEN full-length enriched library, clone:9230110G02 product:hypothetical ATP/GTP-binding site motif A (P-loop)/Zinc finger, C2H2 type containing protein, full insert sequence."
BC056625	1.40148	1296.42	1212.45	1321.08	905.827	997.88	834.563	Alox15	"Mus musculus arachidonate 15-lipoxygenase, mRNA (cDNA clone MGC:68140 IMAGE:5005087), complete cds."
BC059070	1.29339	1581.88	1536.32	1514.87	1201.5	1235.77	1146	Trim37	"Mus musculus tripartite motif protein 37, mRNA (cDNA clone MGC:69911 IMAGE:6825999), complete cds."
AK011479	1.40263	423.923	479.865	432.533	340.417	292.358	320.385	2610020C07Rik	"Mus musculus 10 days embryo whole body cDNA, RIKEN full-length enriched library, clone:2610020C07 product:RIKEN cDNA 2610020C07 gene, full insert sequence."
BC059053	1.38892	2570.57	2508.34	2634.16	1667.74	1917.3	1982.49	Papd5	"Mus musculus PAP associated domain containing 5, mRNA (cDNA clone IMAGE:6821066), containing frame-shift errors."
DQ926863	1.32504	666.536	696.34	660.567	537.593	481.624	508.994	Ska1	"Mus musculus hypothetical protein variant I (2810433KO1Rik) mRNA, complete cds."
BC030930	1.29873	640.764	687.665	675.115	496.656	519.146	526.687	Acss1	"Mus musculus acyl-CoA synthetase short-chain family member 1, mRNA (cDNA clone MGC:31687 IMAGE:4911679), complete cds."
BC062904	1.55939	731.045	671.68	731.575	375.757	488.002	516.62	Ubxn7	"Mus musculus UBX domain containing 7, mRNA (cDNA clone IMAGE:6812948), partial cds."
AK053379	1.33427	3635.7	3638.56	3475.92	2852.41	2522.6	2690.26	Gfod1	"Mus musculus 0 day neonate eyeball cDNA, RIKEN full-length enriched library, clone:E130012P04 product:CDNA FLJ20330 FIS, CLONE HEP10296 homolog [Homo sapiens], full insert sequence."
BC052550	1.3128	706.331	745.001	771.211	550.087	556.708	585.714	N/A	Mus musculus cDNA clone IMAGE:3465938.
AK002387	1.41388	6065.82	5548.98	6105.17	3868.34	4055.03	4634.9	Pcgf5	"Mus musculus adult male kidney cDNA, RIKEN full-length enriched library, clone:0610009F02 product:hypothetical RING finger containing protein, full insert sequence."
AK011772	1.34339	977.027	848.135	921.604	672.072	686.114	683.127	Sae1	"Mus musculus 10 days embryo whole body cDNA, RIKEN full-length enriched library, clone:2610044L12 product:ubiquitin-like 1 (sentrin) activating enzyme E1A, full insert sequence."
AK078307	1.98435	2083.18	1699.84	1836.1	705.415	872.153	1352.51	6430590A07Rik	"Mus musculus adult male olfactory brain cDNA, RIKEN full-length enriched library, clone:6430590A07 product:hypothetical protein, full insert sequence."
AK015162	1.55248	3572.16	3525.25	4087.84	2631.73	2006.47	2605.34	Diap3	"Mus musculus adult male testis cDNA, RIKEN full-length enriched library, clone:4930417P13 product:diaphanous homolog 3 (Drosophila), full insert sequence."
AK146133	1.40929	3252.3	3343.38	3404.35	2190.3	2270.17	2659.81	Pcgf5	"Mus musculus CRL-1722 L5178Y-R cDNA, RIKEN full-length enriched library, clone:I730008F10 product:hypothetical Zn-finger, RING/Zinc finger RING-type profile containing protein, full insert sequence."
AK033160	1.45666	492.166	513.728	435.76	333.356	360.192	296.874	Btbd7	"Mus musculus 15 days embryo male testis cDNA, RIKEN full-length enriched library, clone:8030448M07 product:hypothetical BTB/POZ domain/Prenyl group binding site (CAAX box) containing protein, full insert sequence."
AK183189	1.26418	1843.18	1741.67	1773.98	1404	1417.74	1416.11	Tubg1	"Mus musculus cDNA, clone:Y0G0125A07, strand:plus, reference:ENSEMBL:Mouse-Transcript-ENST:ENSMUST00000043680, based on BLAT search."
AK157828	1.39307	532.369	576.906	609.233	439.731	412.725	381.361	Fert2	"Mus musculus 9.5 days embryo parthenogenote cDNA, RIKEN full-length enriched library, clone:B130066I18 product:fer (fms/fps related) protein kinase, testis specific 2, full insert sequence."
BC145697	1.34479	579.372	544.978	507.781	414.886	389.597	407.855	Hipk1	"Mus musculus homeodomain interacting protein kinase 1, mRNA (cDNA clone MGC:175584 IMAGE:40131000), complete cds."
BC010255	1.31341	1718.06	1684.55	1622.21	1278.7	1212.44	1336.6	Ptbp2	"Mus musculus polypyrimidine tract binding protein 2, mRNA (cDNA clone MGC:11671 IMAGE:3709255), complete cds."
BC060988	1.36244	6995.81	6922.74	6618.38	4945.99	4689.44	5464.42	Pcif1	"Mus musculus RIKEN cDNA F730014I05 gene, mRNA (cDNA clone IMAGE:6742052)."
BC145915	1.51035	957.447	920.381	965.457	544.288	613.422	739.592	Trim13	"Mus musculus tripartite motif protein 13, mRNA (cDNA clone MGC:175802 IMAGE:40131218), complete cds."
BC115822	1.39753	2370.85	2343.99	2403.54	1513.29	1772.48	1824.43	Chd1	"Mus musculus chromodomain helicase DNA binding protein 1, mRNA (cDNA clone MGC:141554 IMAGE:40086932), complete cds."
BC066198	1.41195	1767.55	1552.62	1757.95	1156.91	1311.75	1129.37	Tlk2	"Mus musculus tousled-like kinase 2 (Arabidopsis), mRNA (cDNA clone IMAGE:30460621), partial cds."
BC141594	1.50009	2065.35	1983.7	1734.87	1123.67	1311.84	1428.44	Gzme	"Synthetic construct Mus musculus clone IMAGE:100014531, MGC:175402 granzyme E (Gzme) mRNA, encodes complete protein."
AK161669	1.44948	457.646	457.03	519.27	292.401	341.439	357.226	Arid4b	"Mus musculus 8 days embryo whole body cDNA, RIKEN full-length enriched library, clone:5730472C19 product:hypothetical protein, full insert sequence."
BC060654	1.39378	2846.46	2699.32	2902.21	1816.51	2098.36	2160.66	Fhod1	"Mus musculus formin homology 2 domain containing 1, mRNA (cDNA clone MGC:79190 IMAGE:30354865), complete cds."
AK089482	1.48629	709.751	731.078	774.733	430.32	500.421	568.576	Myo10	"Mus musculus B6-derived CD11 +ve dendritic cells cDNA, RIKEN full-length enriched library, clone:F730038D06 product:hypothetical protein, full insert sequence."
XM_001474900	1.55421	515.999	449.248	527.724	280.812	305.56	379.754	Gm9716	"PREDICTED: Mus musculus similar to cyclic nucleotide gated channel beta 1 (LOC677427), mRNA."
BC007128	1.48784	3045.92	3044.3	3155.39	2010.59	1820.82	2426.61	Yme1l1	"Mus musculus YME1-like 1 (S. cerevisiae), mRNA (cDNA clone MGC:5753 IMAGE:3591123), complete cds."
AK146734	1.32832	4287.5	4565.7	4792.22	3286.45	3523.92	3456.14	Rabgef1	"Mus musculus 17 days pregnant adult female amnion cDNA, RIKEN full-length enriched library, clone:I920048A20 product:RAB guanine nucleotide exchange factor (GEF) 1, full insert sequence."
AK165650	1.32403	3960.61	4173.09	3806.88	3000.35	2874.79	3142.81	Lilrb3	"Mus musculus B cells CRL-1702 WEHI 231 cDNA, RIKEN full-length enriched library, clone:G430096A01 product:paired-Ig-like receptor A1, full insert sequence."
AK013207	1.29605	1524.96	1493.07	1410.75	1175.43	1117.33	1123.43	Rlim	"Mus musculus 10, 11 days embryo whole body cDNA, RIKEN full-length enriched library, clone:2810430O10 product:ring finger protein 12, full insert sequence."
AY425619	1.38809	765.463	879.23	806.383	553.246	579.223	633.218	Serp2	"Mus musculus musculus RAMP4-2 mRNA, complete cds."
BC120800	1.38434	3788.01	3586.95	4124.64	2690.11	2979.45	2635.64	Hist1h3c	"Mus musculus histone cluster 1, H3c, mRNA (cDNA clone MGC:156037 IMAGE:40129723), complete cds."
BC035255	1.32665	1430.15	1377.7	1391.24	986.376	1065.07	1117.48	Gpatch8	"Mus musculus G patch domain containing 8, mRNA (cDNA clone IMAGE:5364695), with apparent retained intron."
AK168229	1.3358	1518.82	1606.03	1485.87	1077.39	1206.37	1169.95	Supt4h1	"Mus musculus TIB-55 BB88 cDNA, RIKEN full-length enriched library, clone:I730069J19 product:suppressor of Ty 4 homolog (S. cerevisiae), full insert sequence."
BC046236	1.37424	487.086	466.054	521.47	340.603	345.162	387.978	Wdr37	"Mus musculus WD repeat domain 37, mRNA (cDNA clone MGC:58091 IMAGE:6817089), complete cds."
BC100343	1.42218	5916.57	5408.94	5908.55	3676.86	3959.17	4515.61	Dhx15	"Mus musculus DEAH (Asp-Glu-Ala-His) box polypeptide 15, mRNA (cDNA clone MGC:117685 IMAGE:30935044), complete cds."
XM_991213	1.44865	1253.11	1119.59	1159.01	727.486	802.105	916.616	Otud1	"PREDICTED: Mus musculus OTU domain containing 1 (Otud1), mRNA."
AK041695	1.33825	1278.54	1475.78	1358.69	1032.04	1011.64	1024.52	Pag1	"Mus musculus 3 days neonate thymus cDNA, RIKEN full-length enriched library, clone:A630030J17 product:unclassifiable, full insert sequence."
AK029372	1.53776	2772.02	2707.33	2934.94	1710.44	1606.43	2204.44	Vprbp	"Mus musculus 0 day neonate head cDNA, RIKEN full-length enriched library, clone:4833408C07 product:hypothetical (Aspartic or Glutamic) acid-rich region containing protein, full insert sequence."
BC036999	1.35171	5836.72	5282.57	5801.28	4307.79	4309.79	3900.97	Afg3l2	"Mus musculus AFG3(ATPase family gene 3)-like 2 (yeast), mRNA (cDNA clone MGC:47048 IMAGE:5042649), complete cds."
BC156636	1.41555	757.297	622.851	692.18	464.934	518.762	477.238	Xpo4	"Synthetic construct Mus musculus clone IMAGE:100062113, MGC:190365 exportin 4 (Xpo4) mRNA, encodes complete protein."
BC065164	1.28424	8224.34	7995.2	8200.26	6201.98	6180.53	6641.51	Mcm7	"Mus musculus minichromosome maintenance deficient 7 (S. cerevisiae), mRNA (cDNA clone MGC:90044 IMAGE:6829737), complete cds."
BC065131	1.30718	4513.12	4199.05	4656.45	3467.28	3412.71	3338.79	Fosl2	"Mus musculus fos-like antigen 2, mRNA (cDNA clone MGC:85989 IMAGE:30536144), complete cds."
BC038311	1.34436	3693.39	3261.36	3401.27	2449.92	2578.72	2669.05	Cox18	"Mus musculus cDNA sequence BC038311, mRNA (cDNA clone IMAGE:1314161), partial cds."
AK037166	1.47704	582.708	694.892	564.215	438.939	372.608	433.49	B3gnt5	"Mus musculus 6 days neonate skin cDNA, RIKEN full-length enriched library, clone:A030003O20 product:UDP-GlcNAc:betaGal beta-1,3-N-acetylglucosaminyltransferase 5, full insert sequence."
BC026885	1.39119	1823.2	1600.63	1639.5	1244.94	1112.17	1283.39	Kpna3	"Mus musculus karyopherin (importin) alpha 3, mRNA (cDNA clone MGC:30454 IMAGE:3979788), complete cds."
BC028991	1.47801	2559.52	2428.36	2589.47	1479.29	1713.5	1966.6	Zfp828	"Mus musculus DNA segment, Chr 8, ERATO Doi 457, expressed, mRNA (cDNA clone MGC:38639 IMAGE:5355869), complete cds."
AK020716	1.51775	542.802	645.843	546.861	363.683	341.613	441.351	Map2k5	"Mus musculus adult male hypothalamus cDNA, RIKEN full-length enriched library, clone:A230106F01 product:MITOGEN ACTIVATED PROTEIN KINASE KINASE 5 homolog [Mus musculus], full insert sequence."
XM_140320	1.32406	550.108	531.411	568.118	440.353	414.51	391.977	Ccdc112	"PREDICTED: Mus musculus coiled-coil domain containing 112 (Ccdc112), mRNA."
AK042102	1.28053	1262.97	1269.17	1205.87	969.073	1006.46	943.825	Alkbh1	"Mus musculus 3 days neonate thymus cDNA, RIKEN full-length enriched library, clone:A630058G12 product:weakly similar to ALKYLATED DNA REPAIR PROTEIN ALKB HOMOLOG [Homo sapiens], full insert sequence."
AK135410	1.36633	1481.13	1454.23	1522.07	1001.97	1076.56	1191.51	Gpatch8	"Mus musculus 12 days embryo female mullerian duct includes surrounding region cDNA, RIKEN full-length enriched library, clone:6820415O06 product:hypothetical protein, full insert sequence."
BC062905	1.36852	1173.73	1049.01	1020.85	809.986	816.413	741.596	Hccs	"Mus musculus holocytochrome c synthetase, mRNA (cDNA clone MGC:64693 IMAGE:6813540), complete cds."
AK007767	1.47477	2286.83	2232.2	2006.94	1490.28	1288.47	1663.36	Cnot7	"Mus musculus 10 day old male pancreas cDNA, RIKEN full-length enriched library, clone:1810044B19 product:CCR4-NOT transcription complex, subunit 7, full insert sequence."
AK042459	1.52905	638.315	739.758	632.861	392.956	410.889	517.73	Tox4	"Mus musculus 3 days neonate thymus cDNA, RIKEN full-length enriched library, clone:A630093J02 product:weakly similar to EPIDERMAL LANGERHANS CELL PROTEIN LCP1 [Mus musculus], full insert sequence."
BC046463	1.34752	628.445	621.388	655.332	437.593	469.878	508.662	Atad5	"Mus musculus RIKEN cDNA C130052G03 gene, mRNA (cDNA clone IMAGE:3494995)."
BC064711	1.66435	3190.24	3114.51	3028.52	1728.44	1555.65	2427.42	Klra2	"Mus musculus killer cell lectin-like receptor, subfamily A, member 2, mRNA (cDNA clone MGC:74290 IMAGE:30295755), complete cds."
AK140734	1.5344	3308.46	3574.52	3126.45	1863.07	2135.39	2572.59	Diap1	"Mus musculus adult male corpus striatum cDNA, RIKEN full-length enriched library, clone:C030040C14 product:diaphanous homolog 1 (Drosophila), full insert sequence."
BC060961	1.37301	1821.05	1781.56	1705.23	1379.42	1165.86	1329.04	Ino80c	"Mus musculus RIKEN cDNA D030070L09 gene, mRNA (cDNA clone MGC:74050 IMAGE:6740719), complete cds."
BC052392	1.33774	7944.88	7691.84	7996.56	6096.99	5415.6	6182.18	Ipo5	"Mus musculus RAN binding protein 5, mRNA (cDNA clone MGC:63401 IMAGE:5719784), complete cds."
AK078902	1.3296	2219.69	2032.15	2024.84	1663.16	1524.71	1532.34	Trim16	"Mus musculus adult male cecum cDNA, RIKEN full-length enriched library, clone:9130006M08 product:tripartite motif protein 16, full insert sequence."
BC104338	1.49662	631.188	726.715	573.295	464.5	443.13	381.106	Ifitm6	"Mus musculus interferon induced transmembrane protein 6, mRNA (cDNA clone MGC:129398 IMAGE:40049250), complete cds."
AF497641	1.33091	1421.21	1302.65	1293.91	965.475	989.805	1063.29	Gtf2ird1	"Mus musculus TFII-I repeat domain-containing protein 3 beta 3 mRNA, complete cds."
AK043938	1.37854	511.133	473.262	511.85	374.747	327.228	385.416	Atg2a	"Mus musculus 10 days neonate cortex cDNA, RIKEN full-length enriched library, clone:A830054M12 product:hypothetical protein, full insert sequence."
AK044821	1.33214	1930.53	2003.63	1994.29	1367.41	1540.24	1549.33	Vps18	"Mus musculus 9.5 days embryo parthenogenote cDNA, RIKEN full-length enriched library, clone:B130005N20 product:similar to VACUOLAR PROTEIN SORTING PROTEIN 18 [Homo sapiens], full insert sequence."
BC157095	1.495	1805.54	1721.76	1768.53	1010.62	1178.66	1381.32	Blm	"Synthetic construct Mus musculus clone IMAGE:100063374, MGC:191072 Bloom syndrome homolog (human) (Blm) mRNA, encodes complete protein."
AK033964	1.36251	531.645	534.058	556.728	388.502	368.573	436.433	Ptbp2	"Mus musculus adult male diencephalon cDNA, RIKEN full-length enriched library, clone:9330129J19 product:polypyrimidine tract binding protein 2, full insert sequence."
NM_001110791	1.38996	1092.81	1149.75	1067.36	717.944	796.515	873.297	Sf1	"Mus musculus splicing factor 1 (Sf1), transcript variant 1, mRNA."
BC125350	1.69659	1360.86	2153.7	2017.46	1085.07	1018.48	1095.63	Ly6i	"Mus musculus lymphocyte antigen 6 complex, locus I, mRNA (cDNA clone MGC:159053 IMAGE:40129865), complete cds."
BC008544	1.27556	2727.8	2631.77	2625.85	2012.56	2164.33	2085.22	Pus7	"Mus musculus pseudouridylate synthase 7 homolog (S. cerevisiae), mRNA (cDNA clone MGC:7703 IMAGE:3497634), complete cds."
BC061160	1.63147	1820.6	1900.52	1621.44	972.177	960.594	1383.45	Fas	"Mus musculus Fas (TNF receptor superfamily member 6), mRNA (cDNA clone MGC:74297 IMAGE:30302649), complete cds."
AK034761	1.39683	491.694	555.131	528.213	361.818	351.36	416.129	Fbxo38	"Mus musculus 12 days embryo embryonic body between diaphragm region and neck cDNA, RIKEN full-length enriched library, clone:9430032E06 product:similar to 5-HT RECEPTOR [Homo sapiens], full insert sequence."
AK012696	1.74239	4764.22	4872.97	5078.54	2173.24	2753.57	3724.6	Rps25	"Mus musculus 10, 11 days embryo whole body cDNA, RIKEN full-length enriched library, clone:2810009D21 product:ribosomal protein S25, full insert sequence."
AY015061	1.35122	403.072	450.699	416.28	335.666	297.658	306.798	Lats2	alt '4932411G09Rik#AV277261#AW228608'
XM_894566	1.36821	1017.92	1182.6	1008.91	754.691	784.412	801	Serp2	"PREDICTED: Mus musculus RIKEN cDNA 2810032E02 gene (2810032E02Rik), mRNA."
AB241120	1.37859	798.378	806.536	774.441	524.613	569.112	637.495	Fkbp1a	"Mus musculus FKBP12-T1 mRNA for FK506 Binding Protein12-T1, complete cds."
BC037138	1.39747	2492.66	2466.8	2281.81	1695.09	1579.17	1920.54	Ankrd1	"Mus musculus ankyrin repeat domain 1 (cardiac muscle), mRNA (cDNA clone MGC:46879 IMAGE:4953125), complete cds."
AK156872	1.49149	416.495	466.112	425.833	313.142	246.767	322.441	Itga2b	"Mus musculus activated spleen cDNA, RIKEN full-length enriched library, clone:F830104D23 product:integrin alpha 2b, full insert sequence."
BC026142	1.3651	1874.92	1758.44	1744.13	1214.47	1295.96	1436.22	Myh11	"Mus musculus myosin, heavy polypeptide 11, smooth muscle, mRNA (cDNA clone MGC:13920 IMAGE:3989495), complete cds."
BC013636	1.38187	3002.81	2959	2638.15	2230.48	2069.96	1924.03	Pygl	"Mus musculus liver glycogen phosphorylase, mRNA (cDNA clone MGC:19091 IMAGE:4196237), complete cds."
AK036317	1.51461	3035.36	2496.63	2637.87	2061.77	1567.46	1780.26	Raf1	"Mus musculus 16 days neonate cerebellum cDNA, RIKEN full-length enriched library, clone:9630056E02 product:v-raf-1 leukemia viral oncogene 1, full insert sequence."
AJ517377	1.29793	5739.49	5852.82	6013.97	4476.65	4320.07	4777.47	Ktn1	"Mus musculus partial mRNA for kinectin (KNT gene), splice variant mKNT10, clone G42."
L78075	1.22889	1678.23	1659.7	1675.89	1380.87	1358.04	1341.28	Cdc42	"Mus musculus cdc42b (Cdc42) mRNA, complete cds."
AK035879	1.57702	3144.17	2777.65	2945.18	1569.8	1823.2	2291.42	Cep76	"Mus musculus 16 days neonate cerebellum cDNA, RIKEN full-length enriched library, clone:9630013E05 product:CDNA FLJ12542 FIS, CLONE NT2RM4000534 homolog [Homo sapiens], full insert sequence."
XM_886369	1.58022	1624.74	1656.22	1775.79	1008.05	905.685	1326.42	Gm6272	"PREDICTED: Mus musculus predicted gene, EG621967 (EG621967), mRNA."
AK135085	1.34126	4313.24	3937.95	3780	2839.53	3030.93	3091.76	Kdm5a	"Mus musculus adult male olfactory brain cDNA, RIKEN full-length enriched library, clone:6430580K23 product:jumonji, AT rich interactive domain 1A (Rbp2 like), full insert sequence."
AK153093	1.3277	9330.65	8553.82	8721.44	7106.69	6347.86	6592.72	Psat1	"Mus musculus bone marrow macrophage cDNA, RIKEN full-length enriched library, clone:I830122I01 product:phosphoserine aminotransferase 1, full insert sequence."
BC043020	1.42925	23373.2	26125.8	23229.2	18801.6	17105.7	15106.4	Hba-a1	"Mus musculus hemoglobin alpha, adult chain 1, mRNA (cDNA clone MGC:57888 IMAGE:5684314), complete cds."
BC023915	1.30729	3356.06	3174.85	2975.84	2394.57	2465.52	2403.88	Nup133	"Mus musculus nucleoporin 133, mRNA (cDNA clone MGC:38205 IMAGE:5323157), complete cds."
BC057978	1.36095	2678.24	2735.29	2631.68	1988.71	1792.46	2145.53	Gramd3	"Mus musculus GRAM domain containing 3, mRNA (cDNA clone MGC:67833 IMAGE:5044170), complete cds."
XM_001003100	1.32165	2362.64	2334.71	2567.98	1748.48	1923.82	1824.1	Gm7258	"PREDICTED: Mus musculus predicted gene, EG639030 (EG639030), mRNA."
AK154168	1.24325	956.243	942.673	972.64	759.521	787.555	762.747	E2f3	"Mus musculus NOD-derived CD11c +ve dendritic cells cDNA, RIKEN full-length enriched library, clone:F630006A08 product:E2F transcription factor 3, full insert sequence."
AK161363	1.33382	2942.48	2978.41	2595.52	2106.67	2106.29	2160.34	1500011B03Rik	"Mus musculus adult male testis cDNA, RIKEN full-length enriched library, clone:4930474I06 product:Histocompatibility 2, class II antigen E beta homolog [Mus musculus], full insert sequence."
BC048531	1.3209	1174.87	1175.21	1311.91	918.974	897.616	952.797	Rnd1	"Mus musculus Rho family GTPase 1, mRNA (cDNA clone MGC:58446 IMAGE:6535763), complete cds."
AK169675	1.31801	468.19	502.017	471.666	385.522	343.821	365.288	Ldlrap1	"Mus musculus 2 days neonate thymus thymic cells cDNA, RIKEN full-length enriched library, clone:E430007B04 product:Similar to LDL receptor adaptor protein homolog [Mus musculus], full insert sequence."
BC058697	1.40047	2864.24	2700.72	2849.72	2245.44	1805.81	1979.24	Cdk5r1	"Mus musculus cyclin-dependent kinase 5, regulatory subunit (p35) 1, mRNA (cDNA clone MGC:65701 IMAGE:6825809), complete cds."
AK081641	1.36452	2136.08	1895.54	2141.24	1615.86	1423.94	1483.14	Plaa	"Mus musculus 16 days embryo head cDNA, RIKEN full-length enriched library, clone:C130058H18 product:phospholipase A2, activating protein, full insert sequence."
AK018408	1.30542	703.083	644.381	724.027	522.738	536.695	525.579	Wdr33	"Mus musculus 16 days embryo lung cDNA, RIKEN full-length enriched library, clone:8430413N20 product:RIKEN cDNA 1110001N06 gene, full insert sequence."
AK166128	1.42042	1914.88	1737.45	1950.77	1257.29	1212	1486.19	Fbxl3	"Mus musculus lung RCB-0558 LLC cDNA, RIKEN full-length enriched library, clone:G730041N15 product:F-box and leucine-rich repeat protein 3a, full insert sequence."
BC014817	1.27375	4260.11	4154.15	4264	3162.69	3404.49	3391.26	Prrc1	"Mus musculus proline-rich coiled-coil 1, mRNA (cDNA clone MGC:12103 IMAGE:3709357), complete cds."
BC019511	1.67694	7164.81	6664.19	6323.09	4455.8	3030.36	4741.4	Mthfd2	"Mus musculus methylenetetrahydrofolate dehydrogenase (NAD+ dependent), methenyltetrahydrofolate cyclohydrolase, mRNA (cDNA clone MGC:28481 IMAGE:4164253), complete cds."
BC026580	1.38606	2584.41	2263.86	2665.67	1673.71	1875.47	1865.86	Thrap3	"Mus musculus thyroid hormone receptor associated protein 3, mRNA (cDNA clone IMAGE:4954840), complete cds."
BC098464	1.37359	1606.99	1411.7	1499.75	1026.02	1071.5	1194.12	Ppp4r2	"Mus musculus protein phosphatase 4, regulatory subunit 2, mRNA (cDNA clone MGC:107373 IMAGE:30093511), complete cds."
BC007174	1.38044	2649.91	2948.58	3111	1997.21	2043.78	2263.78	Smc5	"Mus musculus structural maintenance of chromosomes 5, mRNA (cDNA clone MGC:7569 IMAGE:3493165), complete cds."
AK033321	1.31508	7292.72	7232.66	6971.67	5247.98	5247.3	5871.37	Top2a	"Mus musculus 15 days embryo male testis cDNA, RIKEN full-length enriched library, clone:8030493B08 product:topoisomerase (DNA) II alpha, full insert sequence."
AK159022	1.43506	1659.88	1592.9	1618.96	977.657	1167.69	1268.75	BC031353	"Mus musculus visual cortex cDNA, RIKEN full-length enriched library, clone:K530035L01 product:hypothetical protein, full insert sequence."
XM_001476914	1.89324	4834.93	5252.43	4594.65	2150.49	2101.64	3804.41	Gm3487	"PREDICTED: Mus musculus similar to Ubtf protein (LOC100041733), mRNA."
BC016134	1.30585	792.565	761.686	723.22	611.265	570.25	562.475	Plekhf2	"Mus musculus pleckstrin homology domain containing, family F (with FYVE domain) member 2, mRNA (cDNA clone MGC:28979 IMAGE:4503757), complete cds."
XM_898523	1.32055	748.689	749.662	811.865	587.846	549.03	613.089	Gm6537	"PREDICTED: Mus musculus predicted gene, EG624918 (EG624918), mRNA."
BC089351	1.29846	665.248	676.221	642.283	516.51	479.707	532.667	Ppcdc	"Mus musculus phosphopantothenoylcysteine decarboxylase, mRNA (cDNA clone MGC:102190 IMAGE:30603115), complete cds."
BC119251	1.3401	5355.66	5238.67	5441.09	4328.24	3987.19	3675.65	Prelid2	"Mus musculus PRELI domain containing 2, mRNA (cDNA clone MGC:155567 IMAGE:8734000), complete cds."
BC011192	1.40108	892.238	902.062	911.19	622.676	583.976	733.29	Rps13	"Mus musculus ribosomal protein S13, mRNA (cDNA clone MGC:18694 IMAGE:4016679), complete cds."
AK157216	1.34955	2657.37	2511.61	2727.28	1779.01	2046.77	2033.85	F630111L10Rik	"Mus musculus activated spleen cDNA, RIKEN full-length enriched library, clone:F830206O11 product:hypothetical protein, full insert sequence."
NR_002896	1.26267	2650.31	2512.47	2650	2004.03	2096.88	2085.91	Snhg1	"Mus musculus small nucleolar RNA, C/D box 22 (Snord22) on chromosome 19."
AK011283	1.31923	2482.94	2499.76	2493.74	1766.05	1870.61	2040.64	Snhg7	"Mus musculus 10 days embryo whole body cDNA, RIKEN full-length enriched library, clone:2610002F03 product:unclassifiable, full insert sequence."
XM_890372	1.38892	1085.44	1151.19	1036.5	780.774	712.996	868.316	Gm6568	"PREDICTED: Mus musculus predicted gene, EG625253 (EG625253), mRNA."
AK165551	1.67188	1337.79	1289.21	1087.15	697.141	608.087	946.452	Prdx4	"Mus musculus B cells CRL-1702 WEHI 231 cDNA, RIKEN full-length enriched library, clone:G430003P20 product:peroxiredoxin 4, full insert sequence."
BC061472	1.2376	1759.59	1693.58	1694.17	1404.1	1375.49	1379.04	Polg	"Mus musculus polymerase (DNA directed), gamma, mRNA (cDNA clone MGC:69606 IMAGE:6827238), complete cds."
AK137548	1.32069	1722.59	1822.87	1812.57	1404.54	1406.29	1250.9	Mxd1	"Mus musculus adult male bone cDNA, RIKEN full-length enriched library, clone:9830138D04 product:unclassifiable, full insert sequence."
AK035212	1.50652	709.012	664.457	680.005	439.659	390.108	546.268	Sorbs1	"Mus musculus adult male urinary bladder cDNA, RIKEN full-length enriched library, clone:9530001P15 product:similar to SORBIN AND SH3 DOMAIN CONTAINING 1 [Homo sapiens], full insert sequence."
BC145951	1.51434	2848.95	2980.58	2688.74	1542.6	2011.99	2118.28	Snx18	"Mus musculus sorting nexin associated golgi protein 1, mRNA (cDNA clone MGC:175838 IMAGE:40131254), complete cds."
BC108331	1.31627	981.605	940.707	1003.12	694.576	741.068	789.103	Fgfr1op	"Mus musculus Fgfr1 oncogene partner, mRNA (cDNA clone MGC:117820 IMAGE:30434232), complete cds."
BC050834	1.33807	1889.13	1838.54	1944.16	1307.32	1532.23	1407.1	Adamts1	"Mus musculus a disintegrin-like and metallopeptidase (reprolysin type) with thrombospondin type 1 motif, 1, mRNA (cDNA clone MGC:59345 IMAGE:6505494), complete cds."
BC009655	1.25866	22750.7	23211.2	23228.7	17681.7	18309.8	19001.4	Rpl3	"Mus musculus ribosomal protein L3, mRNA (cDNA clone MGC:6334 IMAGE:3485069), complete cds."
AB093303	1.24064	1861.96	1804.09	1872.96	1464.34	1517.34	1482.85	Ssfa2	Mus musculus mRNA for mKIAA1927 protein.
BC156180	1.3619	989.495	1029.49	940.585	734.99	659.33	782.728	Taf5	"Synthetic construct Mus musculus clone IMAGE:100061560, MGC:190245 TAF5 RNA polymerase II, TATA box binding protein (TBP)-associated factor (Taf5) mRNA, encodes complete protein."
BC013625	1.28676	9461.87	8927.87	9528.89	6892.42	7357.83	7449.89	Nsun2	"Mus musculus NOL1/NOP2/Sun domain family 2, mRNA (cDNA clone MGC:18985 IMAGE:4011674), complete cds."
BC023672	1.3559	7287.41	7191.48	6864.04	4828.31	5182.59	5766.92	Nxt1	"Mus musculus NTF2-related export protein 1, mRNA (cDNA clone MGC:29223 IMAGE:5039139), complete cds."
AB236332	1.60896	497.229	670.76	544.565	419.395	344.045	302.204	Ceacam1	"Mus musculus CEACAM1-4C1 mRNA for hypothetical protein, complete cds."
BC148539	1.314	1147.06	1161.53	1131.94	926.793	807.807	887.894	Cdk8	"Synthetic construct Mus musculus clone IMAGE:100015462, MGC:183309 cyclin-dependent kinase 8 (Cdk8) mRNA, encodes complete protein."
AK158288	1.35335	1259.44	1230.56	1082.86	925.63	866.161	844.475	Plekho2	"Mus musculus adult inner ear cDNA, RIKEN full-length enriched library, clone:F930101B06 product:Hypothetical PH domain profile/pleckstrin homology (Fragment) homolog [Mus musculus], full insert sequence."
AK080676	1.34259	2140.32	2188.55	2101.43	1538.19	1501.06	1761.61	1700017B05Rik	"Mus musculus 10 days neonate cortex cDNA, RIKEN full-length enriched library, clone:A830081I21 product:hypothetical protein, full insert sequence."
AK032070	1.32528	836.012	875.846	801.174	628.227	593.704	675.703	Camkk2	"Mus musculus adult male medulla oblongata cDNA, RIKEN full-length enriched library, clone:6330570N16 product:CA+/CALMODULIN-DEPENDENT PROTEIN KINASE KINASE BETA (CAM-KINASE KINASE BETA) homolog [Rattus norvegicus], full insert sequence."
XM_001478554	1.33416	642.347	665.729	717.2	505.627	537.794	474.94	Gm9572	"PREDICTED: Mus musculus similar to very large inducible GTPase 1 (LOC672660), mRNA."
AK029470	1.35965	3339.84	2904.21	2930.96	2161.29	2404.5	2176.4	Fgfr1op	"Mus musculus 0 day neonate head cDNA, RIKEN full-length enriched library, clone:4833442I21 product:FGFR1 ONCOGENE PARTNER (FOP) homolog [Homo sapiens], full insert sequence."
AK018127	1.26105	921.543	995.288	979.25	763.992	760.787	770.557	Blcap	"Mus musculus adult male medulla oblongata cDNA, RIKEN full-length enriched library, clone:6330406B11 product:bladder cancer associated protein homolog (human), full insert sequence."
AK171433	1.40491	483.713	473.951	459.806	316.507	310.627	386.657	A530064D06Rik	"Mus musculus B6-derived CD11 +ve dendritic cells cDNA, RIKEN full-length enriched library, clone:F730215H06 product:Weakly similar to TREM-1, full insert sequence."
BC053713	1.27023	658.842	683.824	650.083	499.915	534.374	534.94	Nedd9	"Mus musculus neural precursor cell expressed, developmentally down-regulated gene 9, mRNA (cDNA clone MGC:60511 IMAGE:30077589), complete cds."
AK129399	1.30514	1006.48	908.066	957.798	727.405	768.503	704.377	Zfp280c	Mus musculus mRNA for mKIAA1584 protein.
BC027637	1.43723	514.058	578.965	541.918	361.818	342.832	437.978	Tmbim4	"Mus musculus transmembrane BAX inhibitor motif containing 4, mRNA (cDNA clone MGC:41260 IMAGE:1346012), complete cds."
AK054119	1.43802	776.543	641.065	729.863	521.143	440.618	532.103	Rictor	"Mus musculus 2 days pregnant adult female oviduct cDNA, RIKEN full-length enriched library, clone:E230021B08 product:hypothetical ARM repeat structure containing protein, full insert sequence."
AK028452	1.33985	1556.44	1547.1	1562.66	1140.87	1073.79	1277.01	Lman2	"Mus musculus 0 day neonate skin cDNA, RIKEN full-length enriched library, clone:4631409F12 product:lectin, mannose-binding 2, full insert sequence."
BC046296	1.42318	1134.92	1396.59	1290.54	867.718	833.591	981.062	Cdc25a	"Mus musculus cell division cycle 25 homolog A (S. pombe), mRNA (cDNA clone MGC:54695 IMAGE:6486343), complete cds."
BC001992	1.34086	466.905	462.66	439.426	365.929	346.064	310.937	Mapk13	"Mus musculus mitogen activated protein kinase 13, mRNA (cDNA clone MGC:5725 IMAGE:3492903), complete cds."
NM_001039118	1.37092	1256.63	1264.94	1136.43	969.647	814.134	888.129	Klra33	"Mus musculus killer cell lectin-like receptor subfamily A member 33 (Klra33), mRNA."
XM_001481121	1.25783	2133.45	2088.2	2037.1	1708.7	1666.09	1601.91	Zbtb11	"PREDICTED: Mus musculus zinc finger and BTB domain containing 11 (Zbtb11), mRNA."
BC009075	1.32052	4762.26	4324.8	4304.06	3185.49	3524.76	3428.62	B3gnt2	"Mus musculus UDP-GlcNAc:betaGal beta-1,3-N-acetylglucosaminyltransferase 2, mRNA (cDNA clone MGC:6892 IMAGE:2654354), complete cds."
AF228706	1.35165	458.767	440.967	489.504	325.682	328.221	375.145	Nfat5	"Mus musculus NFATz2 (Nfatz2) mRNA, complete cds."
AK161104	1.247	2884.14	2909.02	2900.68	2247.18	2326.33	2400.77	Ldlr	"Mus musculus 10 days neonate skin cDNA, RIKEN full-length enriched library, clone:4732431M03 product:low density lipoprotein receptor, full insert sequence."
BC046507	1.37668	885.113	835.682	771.157	610.04	550.121	651.432	Zmym2	"Mus musculus zinc finger, MYM-type 2, mRNA (cDNA clone IMAGE:4976407), complete cds."
AK162367	1.29516	2850.05	2735.41	2735.5	2002.45	2224.49	2203.69	Eif4enif1	"Mus musculus adult male epididymis cDNA, RIKEN full-length enriched library, clone:9230025E12 product:eukaryotic translation initiation factor 4E nuclear import factor 1, full insert sequence."
BC120560	1.2812	571.976	518.208	563.2	428.871	425.015	435.474	Olfr1262	"Mus musculus olfactory receptor 1262, mRNA (cDNA clone MGC:155797 IMAGE:40129483), complete cds."
BC016416	1.46148	3549.15	3430.76	3422.13	2261.18	2093.27	2820.12	Acsl4	"Mus musculus acyl-CoA synthetase long-chain family member 4, mRNA (cDNA clone MGC:5674 IMAGE:3157957), complete cds."
BC014295	1.276	5159.76	5527.4	5164.04	4069.71	4299.27	4051.64	Mafk	"Mus musculus v-maf musculoaponeurotic fibrosarcoma oncogene family, protein K (avian), mRNA (cDNA clone MGC:14027 IMAGE:4189276), complete cds."
BC026492	1.29075	4157.35	4256.99	4247.55	3098.45	3239.41	3482.72	Ddx46	"Mus musculus DEAD (Asp-Glu-Ala-Asp) box polypeptide 46, mRNA (cDNA clone MGC:31579 IMAGE:4505095), complete cds."
BC152767	1.40608	1184.61	1113.39	1052.46	813.129	702.029	874.758	Foxk2	"Synthetic construct Mus musculus clone IMAGE:100016015, MGC:184380 forkhead box K2 (Foxk2) mRNA, encodes complete protein."
BC052415	1.34483	1116.3	1059.58	1062.98	725.25	840.802	847.726	Fignl1	"Mus musculus fidgetin-like 1, mRNA (cDNA clone MGC:63224 IMAGE:6401467), complete cds."
AF068748	1.40171	492.875	525.192	524.929	387.035	398.518	319.877	Sphk1	"Mus musculus sphingosine kinase (SPHK1a) mRNA, partial cds."
BC023881	1.35002	2005.94	1780.37	1662.56	1359.99	1332.06	1332.06	Ect2	"Mus musculus ect2 oncogene, mRNA (cDNA clone MGC:36105 IMAGE:5354733), complete cds."
BC098218	1.3144	3543.13	3619.18	3342.93	2675.76	2494.52	2828.18	Ptrh1	"Mus musculus peptidyl-tRNA hydrolase 1 homolog (S. cerevisiae), mRNA (cDNA clone MGC:106902 IMAGE:3466952), complete cds."
BC054780	1.34987	1275.46	1193.6	1279.69	903.797	859.893	1019.15	Slc39a6	"Mus musculus solute carrier family 39 (metal ion transporter), member 6, mRNA (cDNA clone MGC:65579 IMAGE:6813896), complete cds."
BC004057	1.45955	2430.8	2276.88	2373.35	1415.24	1562.71	1910.24	Tacc2	"Mus musculus transforming, acidic coiled-coil containing protein 2, mRNA (cDNA clone IMAGE:3589967), complete cds."
AK151394	1.27243	1610.24	1616.36	1708.4	1237.32	1324	1317.49	Spata13	"Mus musculus bone marrow macrophage cDNA, RIKEN full-length enriched library, clone:I830028P16 product:spermatogenesis associated 13, full insert sequence."
AK132063	1.29085	2925.07	2899.84	2998.71	2172.1	2433.58	2237.15	Cnot7	"Mus musculus 12 days embryo head cDNA, RIKEN full-length enriched library, clone:3010028M11 product:CCR4-NOT transcription complex, subunit 7, full insert sequence."
AK005057	1.4222	3420.55	3353.31	3595.53	2201.29	2307.95	2821.91	Chka	"Mus musculus adult male liver cDNA, RIKEN full-length enriched library, clone:1300019C14 product:choline kinase, full insert sequence."
BC033508	1.27634	16910.7	17721.7	17622.8	12968.2	13800.9	14192.5	Ccl5	"Mus musculus chemokine (C-C motif) ligand 5, mRNA (cDNA clone MGC:35989 IMAGE:4925413), complete cds."
BC120538	1.33721	554.594	654.643	603.06	434.677	462.938	455.038	Emr4	"Mus musculus EGF-like module containing, mucin-like, hormone receptor-like sequence 4, mRNA (cDNA clone MGC:155775 IMAGE:40129461), complete cds."
BC031142	1.48501	2138.35	1782.69	2024.02	1224.01	1226.12	1569.86	Klhl2	"Mus musculus kelch-like 2, Mayven (Drosophila), mRNA (cDNA clone MGC:37257 IMAGE:4972965), complete cds."
BC006587	1.52717	2058.56	2166.75	1891.25	1207.61	1195.19	1640.95	Zfp46	"Mus musculus zinc finger protein 46, mRNA (cDNA clone MGC:6166 IMAGE:3587306), complete cds."
AK186941	1.67588	1765.41	1973.11	1606.76	1025.79	844.681	1372.34	Nsun2	"Mus musculus cDNA, clone:Y0G0139E16, strand:minus, reference:ENSEMBL:Mouse-Transcript-ENST:ENSMUST00000022087, based on BLAT search."
BC132471	1.32419	1475.43	1560.65	1401.64	1061.5	1094.08	1196.85	Gm129	"Mus musculus gene model 129, (NCBI), mRNA (cDNA clone MGC:164102 IMAGE:40130748), complete cds."
AK160407	1.36125	1392.17	1188.04	1153.52	886.47	922.633	924.785	Camkk2	"Mus musculus adult male cerebellum cDNA, RIKEN full-length enriched library, clone:1500010M05 product:calcium/calmodulin-dependent protein kinase kinase 2, beta, full insert sequence."
BC009811	1.68204	1234.43	1394.82	1310.58	825.973	979.945	585.828	Sult2b1	"Mus musculus sulfotransferase family, cytosolic, 2B, member 1, mRNA (cDNA clone MGC:13833 IMAGE:4008307), complete cds."
BC117522	1.42993	1178.51	1158.33	1210.48	729.04	805.293	962.667	B3galtl	"Mus musculus beta 1,3-galactosyltransferase-like, mRNA (cDNA clone IMAGE:40105444), complete cds."
AK154375	1.25585	2698.39	2727.89	2616.53	2148.07	2202.84	2055	Dnm2	"Mus musculus NOD-derived CD11c +ve dendritic cells cDNA, RIKEN full-length enriched library, clone:F630025F09 product:dynamin 2, full insert sequence."
AK006183	1.34287	1262.48	1411.49	1294.88	1070.78	941.415	945.24	Tmem183a	"Mus musculus adult male testis cDNA, RIKEN full-length enriched library, clone:1700020N19 product:BRAIN CDNA, CLONE MNCB-2755, SIMILAR TO HOMO SAPIENS CLONE 24606 MRNA SEQUENCE (1300007B12RIK PROTEIN) homolog [Mus musculus], full insert sequence."
AK165603	1.43185	1618.6	1540.55	1557.68	934.053	1163.76	1217.2	Tacc2	"Mus musculus nullipotent stem cell CRL-2070 NE cDNA, RIKEN full-length enriched library, clone:G430043K23 product:transforming, acidic coiled-coil containing protein 2, full insert sequence."
AK165892	1.27216	929.985	920.848	902.13	760.568	690.033	714.997	E2f3	"Mus musculus lung RCB-0558 LLC cDNA, RIKEN full-length enriched library, clone:G730014O11 product:E2F transcription factor 3, full insert sequence."
BC027429	1.53128	2507.34	2576.3	2448.79	1812.44	1309.18	1856.69	Gpr35	"Mus musculus G protein-coupled receptor 35, mRNA (cDNA clone MGC:35843 IMAGE:3669814), complete cds."
BC062195	1.6227	2751.33	2530.98	2420.17	1866.55	1210.13	1746.19	Adat2	"Mus musculus adenosine deaminase, tRNA-specific 2, TAD2 homolog (S. cerevisiae), mRNA (cDNA clone MGC:70202 IMAGE:5328466), complete cds."
AK083899	1.36912	602.567	547.66	569.657	428.03	375.722	455.475	Rbmx	"Mus musculus 12 days embryo spinal ganglion cDNA, RIKEN full-length enriched library, clone:D130055P07 product:RNA binding motif protein, X chromosome, full insert sequence."
AK038313	1.26049	581.721	552.593	573	458.556	433.06	463.142	Dis3	"Mus musculus 16 days neonate thymus cDNA, RIKEN full-length enriched library, clone:A130095C24 product:EXOSOME COMPLEX EXONUCLEASE RRP44 (EC 3.1.13.-) (RIBOSOMAL RNA PROCESSING PROTEIN 44) (DIS3 PROTEIN HOMOLOG) homolog [Homo sapiens], full insert sequence."
BC057342	1.23041	10423.2	10738.8	10522.6	8710.92	8377.82	8664.46	Tcof1	"Mus musculus Treacher Collins Franceschetti syndrome 1, homolog, mRNA (cDNA clone MGC:67019 IMAGE:6825735), complete cds."
BC064058	1.36617	892.375	943.367	804.614	673.655	591.62	666.529	Cd28	"Mus musculus CD28 antigen, mRNA (cDNA clone MGC:73611 IMAGE:3418931), complete cds."
XM_001004022	1.71992	3718.43	2540.03	2776.81	1360.7	1885.38	2009.38	Gm8764	"PREDICTED: Mus musculus predicted gene, EG667692, transcript variant 1 (EG667692), mRNA."
BC023719	1.37323	807.429	916.892	942.051	646.016	598.166	696.947	BC023719	"Mus musculus cDNA sequence BC023719, mRNA (cDNA clone IMAGE:5347090), with apparent retained intron."
BC052880	1.3642	1168.21	1162.47	1061.64	774.489	796.34	920.733	Slc39a10	"Mus musculus solute carrier family 39 (zinc transporter), member 10, mRNA (cDNA clone MGC:60701 IMAGE:30045566), complete cds."
AK158216	1.39945	735.318	912.704	777.895	615.906	563.993	548.357	Cyth1	"Mus musculus adult inner ear cDNA, RIKEN full-length enriched library, clone:F930043F04 product:pleckstrin homology, Sec7 and coiled-coil domains 1, full insert sequence."
BC011499	1.36689	2400.71	2559.63	2417.28	1654.44	1741.84	2018.27	Ppid	"Mus musculus peptidylprolyl isomerase D (cyclophilin D), mRNA (cDNA clone MGC:6702 IMAGE:3584183), complete cds."
BC009159	1.42907	1054.73	1060.67	946.631	657.658	666.707	827.578	Polr3f	"Mus musculus polymerase (RNA) III (DNA directed) polypeptide F, mRNA (cDNA clone MGC:11656 IMAGE:3602180), complete cds."
AK012253	1.34206	1172.88	1121.98	1000.07	861.645	790.209	799.628	Ankrd32	"Mus musculus 11 days embryo whole body cDNA, RIKEN full-length enriched library, clone:2700017A04 product:hypothetical BRCT domain containing protein, full insert sequence."
AK020036	1.32427	907.379	928.673	853.091	644.423	653.698	734.797	Taf1d	"Mus musculus 13 days embryo forelimb cDNA, RIKEN full-length enriched library, clone:5930426I11 product:hypothetical protein, full insert sequence."
AK051750	1.39706	532.56	513.888	546.148	332.286	390.195	422.774	1110012J17Rik	"Mus musculus 12 days embryo spinal ganglion cDNA, RIKEN full-length enriched library, clone:D130071O13 product:hypothetical protein, full insert sequence."
BC115783	1.31848	838.668	938.605	852.85	702.776	631.619	659.863	D5Wsu178e	"Mus musculus DNA segment, Chr 5, Wayne State University 178, expressed, mRNA (cDNA clone MGC:144686 IMAGE:40104916), complete cds."
AK160215	1.33997	1615.23	1489.66	1695.66	1121.41	1180.18	1281.32	Usp14	"Mus musculus 10 days embryo whole body cDNA, RIKEN full-length enriched library, clone:2610037B11 product:ubiquitin specific protease 14, full insert sequence."
AK224980	1.45334	10736.9	11570.8	10470.5	7637.46	6420.05	8642.18	Il1b	"Mus musculus activated spleen cDNA, RIKEN RMEP library, clone:F830203M10."
XM_001475650	1.4106	2427.27	2253.03	2002.45	1596.84	1425.04	1714.52	LOC100040853	"PREDICTED: Mus musculus similar to CASP8 and FADD-like apoptosis regulator (LOC100040853), mRNA."
BC085096	1.5822	3596.48	2630.83	3225.4	2225.44	1646.41	2102.91	N/A	"Mus musculus cDNA clone MGC:102640 IMAGE:30731739, complete cds."
AK040279	1.27137	534.608	509.055	505.996	420.533	411.91	386.838	Ifi27l2a	"Mus musculus 0 day neonate thymus cDNA, RIKEN full-length enriched library, clone:A430083A20 product:unclassifiable, full insert sequence."
BC005646	1.24611	4860.46	4948.77	4844.05	3887.69	3801.53	4074.38	Nudcd2	"Mus musculus NudC domain containing 2, mRNA (cDNA clone MGC:12088 IMAGE:3708975), complete cds."
BC020061	1.41249	9409.25	9779.44	8699.89	5877.52	6451.39	7491.76	Gmnn	"Mus musculus geminin, mRNA (cDNA clone MGC:28184 IMAGE:3988065), complete cds."
BC003867	1.37729	748.746	764.379	851.794	540.598	636.621	542.185	Fnbp1	"Mus musculus formin binding protein 1, mRNA (cDNA clone MGC:6618 IMAGE:3490113), complete cds."
AK142583	1.30724	721.364	747.965	754.753	594.027	522.358	587.485	Cpd	"Mus musculus 0 day neonate kidney cDNA, RIKEN full-length enriched library, clone:D630049G17 product:carboxypeptidase D, full insert sequence."
AK147979	1.64959	500.448	550.317	458.767	301.11	239.923	389.62	Pdcd6	"Mus musculus melanocyte cDNA, RIKEN full-length enriched library, clone:G270124L20 product:programmed cell death 6, full insert sequence."
AK020011	1.37279	449.553	416.691	426.731	334.845	332.814	277.262	5830415L20Rik	"Mus musculus adult male thymus cDNA, RIKEN full-length enriched library, clone:5830415L20 product:5830415L20RIK PROTEIN, full insert sequence."
AK046940	1.32985	1428.85	1541.29	1515.43	1054.34	1228.61	1095.49	Dennd4a	"Mus musculus 10 days neonate cerebellum cDNA, RIKEN full-length enriched library, clone:B930005O09 product:c-myc promoter-binding protein irlB (fragment) homolog [Homo sapiens], full insert sequence."
AK009786	1.72956	700.628	773.485	636.338	352.003	337.895	560.395	Ccdc82	"Mus musculus adult male tongue cDNA, RIKEN full-length enriched library, clone:2310043N13 product:weakly similar to HT025 [Homo sapiens], full insert sequence."
AK155704	1.51491	1223.32	1142.91	1286.13	775.442	681.422	978.827	Elmo1	"Mus musculus B6-derived CD11 +ve dendritic cells cDNA, RIKEN full-length enriched library, clone:F730207B11 product:engulfment and cell motility 1, ced-12 homolog (C. elegans), full insert sequence."
BC048466	1.37256	9671	9367.78	9255.97	6461.52	6414.44	7824.32	Eef1e1	"Mus musculus eukaryotic translation elongation factor 1 epsilon 1, mRNA (cDNA clone MGC:58203 IMAGE:6589105), complete cds."
BC034634	1.55047	532.325	534.977	580.444	299.515	332.265	445.638	Dner	"Mus musculus delta/notch-like EGF-related receptor, mRNA (cDNA clone MGC:39059 IMAGE:5365190), complete cds."
BC082609	1.39018	5666.53	6040.78	5759.63	3804.81	4022.73	4794.47	Abt1	"Mus musculus activator of basal transcription, mRNA (cDNA clone MGC:105159 IMAGE:30680713), complete cds."
AK044670	1.36944	2859.13	3196.69	2740.35	2260.86	1947.57	2214.86	D16Ertd472e	"Mus musculus adult retina cDNA, RIKEN full-length enriched library, clone:A930031E11 product:weakly similar to EURL PROTEIN [Gallus gallus], full insert sequence."
BC083332	1.44799	843.342	1045.43	821.56	599.008	581.963	684.402	Wdr54	"Mus musculus WD repeat domain 54, mRNA (cDNA clone MGC:102039 IMAGE:6819838), complete cds."
BC061114	1.31885	1332.54	1447.22	1434.69	1071.24	989.242	1138.14	Pard6a	"Mus musculus par-6 (partitioning defective 6,) homolog alpha (C. elegans), mRNA (cDNA clone MGC:74236 IMAGE:6535523), complete cds."
AK042116	1.23841	533.653	524.958	513.13	434.784	411.736	422.794	Ralgapa1	"Mus musculus 3 days neonate thymus cDNA, RIKEN full-length enriched library, clone:A630059L24 product:CDNA FLJ12926 FIS, CLONE NT2RP2004732, WEAKLY SIMILAR TO NEUROFILAMENT TRIPLET M PROTEIN homolog [Homo sapiens], full insert sequence."
BC021155	1.35241	1115.43	1269.18	1191.04	962.584	862.375	821.162	Tnfaip6	"Mus musculus tumor necrosis factor alpha induced protein 6, mRNA (cDNA clone MGC:13914 IMAGE:4208738), complete cds."
XM_991738	1.34892	5204.76	4355.99	4475.26	3581.56	3343.99	3451.54	Gm8750	"PREDICTED: Mus musculus predicted gene, EG667662 (EG667662), mRNA."
BC049934	1.4256	2048.67	2048.26	1847.77	1229.34	1359.77	1600.94	Skil	"Mus musculus SKI-like, mRNA (cDNA clone MGC:54634 IMAGE:5387475), complete cds."
AK167332	1.63704	4996.22	5899.86	5809.39	3560.19	4190.19	2616.55	Syce2	"Mus musculus 11 days pregnant adult female placenta cDNA, RIKEN full-length enriched library, clone:I530005G24 product:hypothetical Protein kinase PKN/PRK1, effector containing protein, full insert sequence."
AF193342	1.31492	505.547	462.043	512.981	362.843	401.258	361.996	Eif2ak4	"Mus musculus GCN2alpha mRNA, complete cds."
BC013622	1.35149	637.853	621.399	671.075	437.593	465.881	528.536	Vldlr	"Mus musculus very low density lipoprotein receptor, mRNA (cDNA clone MGC:11509 IMAGE:3968213), complete cds."
BC025078	1.24917	5582.61	5261.48	5294.72	4379.86	4182.9	4354.93	Zcchc10	"Mus musculus zinc finger, CCHC domain containing 10, mRNA (cDNA clone MGC:35654 IMAGE:4504126), complete cds."
BC096390	1.3017	2693.34	2698.53	2637.92	2163.62	2124.16	1891.4	Rpl22	"Mus musculus ribosomal protein L22, mRNA (cDNA clone MGC:106868 IMAGE:1179671), complete cds."
AK049789	1.26683	420.25	421.845	442.795	322.338	351.113	341.156	Polr3g	"Mus musculus 12 days embryo spinal cord cDNA, RIKEN full-length enriched library, clone:C530050A08 product: polymerase (RNA) III (DNA directed) polypeptide G, full insert sequence."
AK016197	1.31712	486.726	483.705	454.431	367.858	383.692	331.735	Pelp1	"Mus musculus adult male testis cDNA, RIKEN full-length enriched library, clone:4930563C04 product:hypothetical protein, full insert sequence."
BC016517	1.44519	4218.21	4158.92	3852.82	2727.15	2471.05	3322.96	Spin1	"Mus musculus spindlin 1, mRNA (cDNA clone MGC:27756 IMAGE:2654233), complete cds."
AK076513	1.40554	6630.09	6400.19	6455.34	4630.61	4032.81	5282.74	Acot9	"Mus musculus 0 day neonate head cDNA, RIKEN full-length enriched library, clone:4833435H19 product:acyl-Coenzyme A thioesterase 2, mitochondrial, full insert sequence."
BC100394	1.26701	3663.12	3316.24	3513.63	2706.86	2806.22	2762.63	Hells	"Mus musculus helicase, lymphoid specific, mRNA (cDNA clone MGC:118052 IMAGE:30480539), complete cds."
AK013295	1.83384	413.934	476.193	468.002	252.712	173.082	341.981	Dnajc2	"Mus musculus 10, 11 days embryo whole body cDNA, RIKEN full-length enriched library, clone:2810443H01 product:zuotin related factor 2, full insert sequence."
BC087953	1.41352	7112.55	7019.06	6278.54	4481.01	4470.29	5540.43	Mrpl47	"Mus musculus mitochondrial ribosomal protein L47, mRNA (cDNA clone MGC:107600 IMAGE:30119240), complete cds."
XM_136331	1.53653	981.9	986.818	970.775	706.354	501.912	731.391	Gm4955	"PREDICTED: Mus musculus predicted gene, EG240921 (EG240921), mRNA."
BC023132	1.2878	513.715	527.257	557.44	407.623	395.99	437.976	D930016D06Rik	"Mus musculus RIKEN cDNA D930016D06 gene, mRNA (cDNA clone MGC:27898 IMAGE:3499319), complete cds."
BC055342	1.50106	1847.18	1705.34	1840.31	1169.87	1007.78	1453.84	Fam185a	"Mus musculus expressed sequence AI847670, mRNA (cDNA clone MGC:65666 IMAGE:6810783), complete cds."
AK154879	1.33408	7914.49	7602.09	7753.69	6351.35	5277.21	5861.99	Sirpb1	"Mus musculus NOD-derived CD11c +ve dendritic cells cDNA, RIKEN full-length enriched library, clone:F630110H13 product:Weakly similar to signal-regulatory protein beta-1 precursor homolog [Mus musculus], full insert sequence."
NM_001097621	1.48511	778.756	723.532	738.07	612.518	435.022	476.49	Kif26a	"Mus musculus kinesin family member 26A (Kif26a), mRNA."
BC099490	1.42698	1588.96	1767.54	1771.02	1085.34	1129.18	1396.76	Tmem171	"Mus musculus transmembrane protein 171, mRNA (cDNA clone MGC:117733 IMAGE:30522938), complete cds."
BC052073	1.33472	1131.74	1030.37	1089.31	761.065	787.58	891.27	Pkn2	"Mus musculus protein kinase N2, mRNA (cDNA clone MGC:62484 IMAGE:6400440), complete cds."
XM_001480697	1.31221	6927.6	6812.3	6761.62	5400.83	4746.33	5509.31	Gm4535	"PREDICTED: Mus musculus similar to Ran-interacting protein MOG1, transcript variant 1 (LOC100043585), mRNA."
AK029805	1.55832	8914.72	8755.83	8011.21	5090.41	4653.4	6976.06	Sirpb1	"Mus musculus adult male testis cDNA, RIKEN full-length enriched library, clone:4930572C23 product:unclassifiable, full insert sequence."
U96683	1.30214	4145.42	4015.97	4046.45	3097.85	3377.99	2915.71	Pira2	"Mus musculus immunoglobulin-like receptor PIRA2 (6M23) mRNA, partial cds."
BC068303	1.33754	1173.54	1031.89	1170.71	854.32	886.35	782.405	Brca1	"Mus musculus breast cancer 1, mRNA (cDNA clone MGC:76511 IMAGE:30431022), complete cds."
AK019542	1.46944	1155.32	956.762	1000.19	677.976	623.884	823.798	Ift80	"Mus musculus adult male testis cDNA, RIKEN full-length enriched library, clone:4921524P20 product:KIAA1374 PROTEIN (FRAGMENT) homolog [Homo sapiens], full insert sequence."
BC044665	1.38763	1157.17	1102.64	1118.18	780.006	733.708	933.04	Ireb2	"Mus musculus iron responsive element binding protein 2, mRNA (cDNA clone MGC:49573 IMAGE:2647641), complete cds."
BC037431	1.24849	1881.25	1807.59	1922.59	1452.11	1505.17	1537.08	Dcun1d1	"Mus musculus DCUN1D1 DCN1, defective in cullin neddylation 1, domain containing 1 (S. cerevisiae), mRNA (cDNA clone MGC:47081 IMAGE:2648141), complete cds."
BC057975	1.37334	617.393	705.971	713.843	543.47	483.511	457.128	Pxmp2	"Mus musculus peroxisomal membrane protein 2, mRNA (cDNA clone MGC:68229 IMAGE:5055267), complete cds."
BC032254	1.37763	614.235	636.697	660.639	500.19	488.629	404.312	Mtmr7	"Mus musculus myotubularin related protein 7, mRNA (cDNA clone MGC:40839 IMAGE:5368816), complete cds."
BC156965	1.33748	6423	7024.66	6097.25	5073.41	4498.3	5038.28	Hist2h3b	"Synthetic construct Mus musculus clone IMAGE:100063598, MGC:191106 histone cluster 2, H3b (Hist2h3b) mRNA, encodes complete protein."
AK011982	1.3015	2526.16	2478.58	2399.66	1839.56	1799.86	2058.4	Smc6	"Mus musculus 10 days embryo whole body cDNA, RIKEN full-length enriched library, clone:2610304I02 product:hypothetical SMC domain N terminal domain containing protein, full insert sequence."
BC120674	1.48741	1723.53	2218.6	1671.79	1393.92	1149.11	1212.81	Grap	"Mus musculus GRB2-related adaptor protein, mRNA (cDNA clone MGC:155911 IMAGE:40129597), complete cds."
BC004615	1.2761	10949.2	11698.6	10932.8	8743.17	8379.19	9198.57	Tsn	"Mus musculus translin, mRNA (cDNA clone MGC:6020 IMAGE:3585366), complete cds."
BC116383	1.49916	11739.1	12582.3	11344.6	7286.18	9780.79	6978.5	Hist1h3i	"Mus musculus histone cluster 1, H3i, mRNA (cDNA clone MGC:144390 IMAGE:40101629), complete cds."
BC048619	1.43673	648.427	646.955	640.918	397.377	535.908	425.72	Spink2	"Mus musculus serine peptidase inhibitor, Kazal type 2, mRNA (cDNA clone IMAGE:6742787), containing frame-shift errors."
AK152685	1.27168	6493.75	6450.76	6269.2	4970.85	5348.25	4803.29	Mdm2	"Mus musculus bone marrow macrophage cDNA, RIKEN full-length enriched library, clone:I830082J21 product:transformed mouse 3T3 cell double minute 2, full insert sequence."
BC043115	1.2491	790.922	728.197	766.622	610.725	616.552	601.668	Ccdc88c	"Mus musculus coiled-coil domain containing 88C, mRNA (cDNA clone MGC:58041 IMAGE:6408630), complete cds."
BC048076	1.26417	7509.65	7165.58	7259.04	5514.32	5779.26	6066.88	Cdt1	"Mus musculus chromatin licensing and DNA replication factor 1, mRNA (cDNA clone MGC:56849 IMAGE:6307476), complete cds."
NR_002897	1.2908	3539.53	3833.86	3430.12	2898.99	2795.71	2670.37	Snora64	"Mus musculus small nucleolar RNA, H/ACA box 64 (Snora64) on chromosome 17."
AF304376	1.33825	4098.61	4203.41	4102.01	2799.17	3087.67	3411.64	Rab27a	"Mus musculus RAB27A (Rab27a) mRNA, complete cds."
BC096493	1.32113	1115.97	1011.08	1187.28	798.438	855.516	850.533	Prkca	"Mus musculus protein kinase C, alpha, mRNA (cDNA clone MGC:106365 IMAGE:30742571), complete cds."
XM_001480907	1.3958	20998.4	20719.3	20210.9	13782.8	13608.3	17240.2	Gm4613	"PREDICTED: Mus musculus similar to ribosomal protein L37a (LOC100043732), mRNA."
AK079633	1.33265	841.854	754.013	824.475	571.807	585.537	660.45	Tmeff1	"Mus musculus adult male spinal cord cDNA, RIKEN full-length enriched library, clone:A330085E10 product:transmembrane protein with EGF-like and two follistatin-like domains 1, full insert sequence."
AK163369	1.64848	2308.19	2352.51	2714.65	1353.59	1224.63	1985.06	Cct4	"Mus musculus 2 cells egg cDNA, RIKEN full-length enriched library, clone:B020023P15 product:chaperonin subunit 4 (delta), full insert sequence."
BC038345	1.38148	2444.99	2199.59	2338.38	1534.64	1624.24	1913.55	Smc5	"Mus musculus structural maintenance of chromosomes 5, mRNA (cDNA clone MGC:30442 IMAGE:3596405), complete cds."
BC099427	1.27119	12780.5	12204.1	11546.4	9275.67	9612.99	9832.45	Wfdc2	"Mus musculus WAP four-disulfide core domain 2, mRNA (cDNA clone MGC:117610 IMAGE:30845568), complete cds."
AK077437	1.36927	803.947	818.398	890.751	638.514	541.649	660.073	Hars	"Mus musculus 8 days embryo whole body cDNA, RIKEN full-length enriched library, clone:5730408P20 product:histidyl tRNA synthetase, full insert sequence."
BC027627	1.34719	1316.53	1350.16	1173.84	933.42	887.745	1029.85	Ubd	"Mus musculus ubiquitin D, mRNA (cDNA clone MGC:41036 IMAGE:1068927), complete cds."
NM_001111324	1.22998	1546.05	1478.29	1568.53	1233.59	1244.05	1255.38	Nedd9	"Mus musculus neural precursor cell expressed, developmentally down-regulated gene 9 (Nedd9), transcript variant 1, mRNA."
AY861418	1.3035	418.685	464.413	446.965	318.73	359.288	342.661	Pcdh1	alt '2010005A06Rik#AI585920'
AK081813	1.29775	2442.76	2321.28	2447.17	2007.98	1781.07	1775.25	Per1	"Mus musculus 16 days embryo head cDNA, RIKEN full-length enriched library, clone:C130078P18 product:period homolog (Drosophila), full insert sequence."
AK146009	1.23333	811.2	777.935	772.312	653.317	636.538	624.703	Cdc7	"Mus musculus 14 days embryo liver cDNA, RIKEN full-length enriched library, clone:I530023L14 product:cell division cycle 7 (S. cerevisiae), full insert sequence."
XM_896683	1.29747	956.981	926.575	1013.01	759.595	780.221	693.922	Stx11	"PREDICTED: Mus musculus syntaxin 11, transcript variant 3 (Stx11), mRNA."
AK006977	1.3648	7445.25	6953.2	7267.37	4900.97	5017.48	6018.15	Immt	"Mus musculus adult male testis cDNA, RIKEN full-length enriched library, clone:1700082C19 product:inner membrane protein, mitochondrial, full insert sequence."
BC075637	1.24341	1288.46	1311.84	1366.46	1052	1040.07	1098.06	Eea1	"Mus musculus early endosome antigen 1, mRNA (cDNA clone MGC:100007 IMAGE:30545051), complete cds."
AK155749	1.23962	1356.36	1346.79	1325.32	1044.24	1081.9	1124.98	Nfyb	"Mus musculus B6-derived CD11 +ve dendritic cells cDNA, RIKEN full-length enriched library, clone:F730215N10 product:nuclear transcription factor-Y beta, full insert sequence."
XM_001475740	1.54787	4994.8	5551.88	4782.96	2723.44	3197.14	4107.43	Gm3124	"PREDICTED: Mus musculus hypothetical protein LOC100041070 (LOC100041070), mRNA."
BC119376	1.31454	1261.18	1213.81	1236.26	894.52	897.225	1038.07	Arv1	"Mus musculus ARV1 homolog (yeast), mRNA (cDNA clone MGC:155692 IMAGE:8734125), complete cds."
AK089348	1.55093	753.779	816.963	706.365	592.836	503.634	390.525	Pik3r5	"Mus musculus B6-derived CD11 +ve dendritic cells cDNA, RIKEN full-length enriched library, clone:F730011O15 product:weakly similar to PHOSPHATIDYLINOSITOL 3-KINASE REGULATORY SUBUNIT (EC 2.7.1.137) (IB PI3-KINASE P101 SUBUNIT) (PTDINS-3-KINASE P101) (PI3K) (P101-PI3K) [Sus scrofa], full insert sequence."
XM_001481099	1.45932	542.118	455.278	455.675	291.435	322.622	384.892	Gm6030	"PREDICTED: Mus musculus predicted gene, EG547267 (EG547267), mRNA."
BC039642	1.36471	3622.49	3984.47	3528.75	2617.16	2518.92	3039.7	Ankrd37	"Mus musculus ankyrin repeat domain 37, mRNA (cDNA clone MGC:49359 IMAGE:5352548), complete cds."
BC021875	1.22028	3333.65	3235.25	3214.55	2715.66	2619.21	2682.42	Sbno1	"Mus musculus sno, strawberry notch homolog 1 (Drosophila), mRNA (cDNA clone IMAGE:4212192), partial cds."
AK049207	1.43326	1576.33	1803.42	1856.58	1415.97	1122.54	1127.8	Syk	"Mus musculus ES cells cDNA, RIKEN full-length enriched library, clone:C330013E14 product:spleen tyrosine kinase, full insert sequence."
AK083577	1.39674	2989.92	2958.28	2906.19	1932.32	1973	2474.42	Cdc2l5	"Mus musculus 9 days embryo whole body cDNA, RIKEN full-length enriched library, clone:D030047F11 product:hypothetical Serine-rich region/Alanine-rich region/Type I antifreeze protein containing protein, full insert sequence."
AK172155	1.32682	2598.3	2626.55	2587.57	1946.45	1791.75	2167.77	Snrnp48	"Mus musculus activated spleen cDNA, RIKEN full-length enriched library, clone:F830048N08 product:hypothetical protein, full insert sequence."
BC005540	1.32872	1427.41	1384.06	1274.84	936.404	1067.32	1074.24	Rbm18	"Mus musculus RNA binding motif protein 18, mRNA (cDNA clone MGC:8172 IMAGE:3590164), complete cds."
BC037647	1.32644	2790.24	2882.1	3151.63	2045.43	2255.81	2353.6	Nmt2	"Mus musculus N-myristoyltransferase 2, mRNA (cDNA clone MGC:46936 IMAGE:5253732), complete cds."
BC011293	1.32543	1973.66	1974.57	1799.13	1529.99	1320.33	1490.62	Slc25a33	"Mus musculus solute carrier family 25, member 33, mRNA (cDNA clone MGC:19266 IMAGE:3989313), complete cds."
AK203786	1.41219	458.692	583.314	467.643	369.962	329.733	364.201	Unc84a	"Mus musculus cDNA, clone:Y1G0146D02, strand:minus, reference:ENSEMBL:Mouse-Transcript-ENST:ENSMUST00000058716, based on BLAT search."
BC050151	1.27744	1265.24	1190.25	1160.15	892.829	968.003	969.748	Galk1	"Mus musculus galactokinase 1, mRNA (cDNA clone MGC:60516 IMAGE:30024030), complete cds."
BC048156	1.28546	1668.63	1668.44	1701.71	1284.19	1410.43	1231.39	Unc84a	"Mus musculus unc-84 homolog A (C. elegans), mRNA (cDNA clone MGC:61309 IMAGE:5698402), complete cds."
AK154692	1.30415	1701.75	1480.92	1597.5	1185.95	1192.62	1283.26	Rprd2	"Mus musculus NOD-derived CD11c +ve dendritic cells cDNA, RIKEN full-length enriched library, clone:F630103I02 product:Hypothetical serine-rich region containing protein homolog [Mus musculus], full insert sequence."
BC055372	1.39231	1513.34	1408.1	1521.62	983.725	989.606	1234.04	Tnpo1	"Mus musculus transportin 1, mRNA (cDNA clone MGC:60869 IMAGE:30059046), complete cds."
BC027507	1.33784	2329.17	2220.81	2168.9	1722.95	1501.84	1810.68	Mcts2	"Mus musculus malignant T cell amplified sequence 2, mRNA (cDNA clone MGC:41042 IMAGE:1478068), complete cds."
BC005699	1.26744	523.668	581.133	533.309	424.877	426.286	440.113	Fbxl12	"Mus musculus F-box and leucine-rich repeat protein 12, mRNA (cDNA clone MGC:11874 IMAGE:3597990), complete cds."
NR_002851	1.4182	717.043	827.884	935.556	536.008	618.66	587.144	Snord82	"Mus musculus small nucleolar RNA, C/D box 82 (Snord82) on chromosome 1."
BC052725	1.26277	654.71	668.322	704.147	514.221	558.519	532.768	Xpc	"Mus musculus xeroderma pigmentosum, complementation group C, mRNA (cDNA clone MGC:64651 IMAGE:6812198), complete cds."
AK163536	1.4411	2596.1	2584.43	2235.19	1787.04	1460.7	1919.66	Kif21a	"Mus musculus adult male corpora quadrigemina cDNA, RIKEN full-length enriched library, clone:B230353J09 product:kinesin family member 21A, full insert sequence."
AK154401	1.29881	869.331	835.422	818.826	607.302	637.178	701.432	Foxn2	"Mus musculus NOD-derived CD11c +ve dendritic cells cDNA, RIKEN full-length enriched library, clone:F630027G18 product:forkhead box N2, full insert sequence."
BC040392	1.45281	7560.05	7208.67	7156.48	4365.21	4802.11	6067.55	Esyt2	"Mus musculus, DNA segment, Chr 12, ERATO Doi 551, expressed, clone IMAGE:4015107, mRNA."
XM_901831	1.34066	415.175	455.223	451.553	353.032	295.877	339.065	Gm11458	"PREDICTED: Mus musculus hypothetical LOC629777 (LOC629777), mRNA."
AK204365	1.29723	4916.3	4652.41	4973.37	3526.26	3659.36	4038.27	N/A	"Mus musculus cDNA, clone:Y1G0148C19, strand:unspecified."
AY682989	1.49241	1854.93	2097.89	1849.49	1203.95	1131.48	1589.43	Unc84a	"Mus musculus SUN1 mRNA, complete cds."
BC015263	1.26257	908.94	917.488	908.902	741.697	677.039	749.983	Slc19a1	"Mus musculus solute carrier family 19 (sodium/hydrogen exchanger), member 1, mRNA (cDNA clone MGC:18428 IMAGE:4239690), complete cds."
BC118517	1.35374	421.063	413.037	428.405	338.64	324.176	273.567	Rffl	"Mus musculus ring finger and FYVE like domain containing protein, mRNA (cDNA clone MGC:144763 IMAGE:40105713), complete cds."
BC127613	1.28632	2954.97	2936.34	2771.05	2164.17	2163.77	2412.43	Pira3	"Mus musculus paired-Ig-like receptor A3, mRNA (cDNA clone MGC:156847 IMAGE:40059190), complete cds."
BC028766	1.25257	5586.28	5662.68	5289.23	4458.09	4515.56	4229.32	Snrnp25	"Mus musculus RIKEN cDNA 3300001G02 gene, mRNA (cDNA clone MGC:41251 IMAGE:1244556), complete cds."
BC079658	1.2392	3917.49	3720.66	3863.77	3122.91	3173.18	2986.52	Eaf1	"Mus musculus ELL associated factor 1, mRNA (cDNA clone MGC:90566 IMAGE:6853920), complete cds."
BC132511	1.2876	3340.15	3078.11	3007.84	2306.66	2501.14	2510.99	Ttrap	"Mus musculus Traf and Tnf receptor associated protein, mRNA (cDNA clone MGC:164142 IMAGE:40130788), complete cds."
XM_989174	1.35752	6081.97	5845.03	5854.08	4004.09	4178.68	4971.79	Gm7098	"PREDICTED: Mus musculus predicted gene, EG632964 (EG632964), mRNA."
AK045240	1.28271	956.274	1049.95	972.803	817.78	745.16	759.456	Evi5l	"Mus musculus 9.5 days embryo parthenogenote cDNA, RIKEN full-length enriched library, clone:B130050I23 product:similar to DJ846D11.1 (ECOTROPIC VIRAL INTEGRATION SITE 5) (FRAGMENT) [Homo sapiens], full insert sequence."
XM_001004724	1.23788	1738.13	1720.48	1829.45	1404.46	1462.6	1404.06	4933407C03Rik	"PREDICTED: Mus musculus RIKEN cDNA 4933407C03 gene, transcript variant 6 (4933407C03Rik), mRNA."
BC099373	1.47681	3570.46	2965.28	2724.47	1977.09	1890.7	2395.78	Fn1	"Mus musculus fibronectin 1, mRNA (cDNA clone IMAGE:30790451), complete cds."
BC090668	1.32872	2635.13	2883.54	2588.85	2036.35	1871.13	2200.79	Pkp3	"Mus musculus plakophilin 3, mRNA (cDNA clone MGC:116025 IMAGE:30696296), complete cds."
AB271907	1.37284	2104.33	2008.44	2241.83	1553.48	1720.72	1369.92	Wwc1	"Mus musculus mRNA for KIBRA, complete cds."
BC040236	1.37626	762.275	738.812	725.699	476.785	535.534	614.027	Phf14	"Mus musculus PHD finger protein 14, mRNA (cDNA clone MGC:36262 IMAGE:3585881), complete cds."
BC053416	1.43821	792.161	713.047	766.368	610.787	446.81	533.195	Impdh1	"Mus musculus inosine 5'-phosphate dehydrogenase 1, mRNA (cDNA clone MGC:58278 IMAGE:6533681), complete cds."
BC067008	1.24193	946.399	943.478	1003.89	788.063	753.263	788.317	Tceanc	"Mus musculus RIKEN cDNA A630018P17 gene, mRNA (cDNA clone MGC:93029 IMAGE:6418163), complete cds."
AK150455	1.31876	1631.02	1502.76	1477.7	1096.04	1134.01	1270.56	Gabpa	"Mus musculus bone marrow macrophage cDNA, RIKEN full-length enriched library, clone:I830007O09 product:GA repeat binding protein, alpha, full insert sequence."
AK163410	1.4525	3301	2705.17	3062.57	1934.85	1888.3	2442.62	Hmmr	"Mus musculus 2 cells egg cDNA, RIKEN full-length enriched library, clone:B020039I03 product:hyaluronan mediated motility receptor (RHAMM), full insert sequence."
AK047618	1.95652	773.76	699.188	727.315	296.04	292.142	607.474	2310046K01Rik	"Mus musculus adult male corpus striatum cDNA, RIKEN full-length enriched library, clone:C030002G03 product:hypothetical protein, full insert sequence."
AJ271912	1.38219	453.758	546.219	502.555	368.468	325.794	392.942	Tsc1	Mus musculus mRNA for hamartin (TSC1 gene).
BC099515	1.40712	577.419	649.993	636.773	514.118	401.812	415.243	2310043J07Rik	"Mus musculus RIKEN cDNA 2310043J07 gene, mRNA (cDNA clone IMAGE:30846761), partial cds."
AK035743	1.25343	485.918	511.069	461.169	384.668	388.563	389.098	Zyx	"Mus musculus adult male urinary bladder cDNA, RIKEN full-length enriched library, clone:9530098H06 product:zyxin, full insert sequence."
BC046536	1.29425	4812.31	4858.56	5316.92	3676.64	4102.01	3802.09	Malt1	"Mus musculus mucosa associated lymphoid tissue lymphoma translocation gene 1, mRNA (cDNA clone IMAGE:4013060), complete cds."
AK028100	1.40679	711.735	805.445	694.71	586.815	457.765	532.507	Adk	"Mus musculus 10 day old male pancreas cDNA, RIKEN full-length enriched library, clone:1810013H19 product:RIKEN cDNA 2310026J05 gene, full insert sequence."
XM_001476259	1.37041	1658.57	1955.08	1820.41	1419.65	1365.05	1183.54	Dennd4a	"PREDICTED: Mus musculus expressed sequence AI115600 (AI115600), mRNA."
BC068270	1.28862	867.652	809.087	856.423	630.437	631.093	706.19	Ankrd11	"Mus musculus ankyrin repeat domain 11, mRNA (cDNA clone IMAGE:30009418), complete cds."
XM_888996	1.46428	988.122	921.999	904.555	563.904	594.92	782.422	Gm6505	"PREDICTED: Mus musculus predicted gene, EG624446 (EG624446), mRNA."
XM_990809	1.3236	425.227	476.246	460.665	324.19	374.686	331.21	Camk2n2	"PREDICTED: Mus musculus calcium/calmodulin-dependent protein kinase II inhibitor 2 (Camk2n2), mRNA."
BC055371	1.27793	8802.6	7899.64	8408.54	6329.3	6852.53	6459.72	Tars	"Mus musculus threonyl-tRNA synthetase, mRNA (cDNA clone MGC:60411 IMAGE:30060749), complete cds."
AK164214	1.28478	1560.11	1470.62	1653.76	1191.02	1275.18	1178.02	Gemin5	"Mus musculus 9 days embryo whole body cDNA, RIKEN full-length enriched library, clone:D030009N22 product:gem (nuclear organelle) associated protein 5, full insert sequence."
BC117106	1.24055	11935.9	12541.5	11766	9691.35	9487.54	10033.5	Retnlg	"Mus musculus resistin like gamma, mRNA (cDNA clone MGC:151483 IMAGE:40126425), complete cds."
AK220028	1.40065	27651.1	28705.6	27754.8	18138.8	18720.7	23610	N/A	"Mus musculus cDNA, clone:Y2G0150I17, strand:minus, reference:ENSEMBL:Mouse-Transcript-ENST:ENSMUST00000066762, based on BLAT search."
AB188811	1.37104	2099.49	1777.57	1777.99	1316.93	1295.04	1509.66	Sbno1	"Mus musculus mSno1 mRNA for strawberry notch homolog 1, partial cds."
BC023498	1.30698	2213.38	2237.47	2302.94	1895.45	1610.4	1673.58	Slc39a4	"Mus musculus solute carrier family 39 (zinc transporter), member 4, mRNA (cDNA clone MGC:32258 IMAGE:5011088), complete cds."
AK162447	1.45114	582.805	550.139	564.593	423.432	319.372	438.053	Ccnf	"Mus musculus 12 days embryo embryonic body between diaphragm region and neck cDNA, RIKEN full-length enriched library, clone:9430048I24 product:cyclin F, full insert sequence."
BC034211	1.25097	2069.35	1996.12	2052.16	1722.2	1580.09	1591.22	1500002O20Rik	"Mus musculus RIKEN cDNA 1500002O20 gene, mRNA (cDNA clone MGC:37579 IMAGE:4988361), complete cds."
NM_008848	1.28817	4699.16	4912.15	4280.34	3672.9	3472.09	3624.48	Pira6	"Mus musculus paired-Ig-like receptor A6 (Pira6), transcript variant 1, mRNA."
AK189843	1.19363	1748.79	1727.95	1709.81	1440.67	1449.3	1455.08	N/A	"Mus musculus cDNA, clone:Y0G0150O17, strand:minus, reference:ENSEMBL:Mouse-Transcript-ENST:ENSMUST00000013338, based on BLAT search."
BC062154	1.28183	3156.58	2813.76	3118.21	2398.51	2266.85	2418.56	Zfp451	"Mus musculus zinc finger protein 451, mRNA (cDNA clone MGC:70050 IMAGE:6331597), complete cds."
AK044801	1.37051	454.13	438.041	513.535	316.388	381.055	329.16	Mast4	"Mus musculus 9.5 days embryo parthenogenote cDNA, RIKEN full-length enriched library, clone:B130002D03 product:RIKEN cDNA 4930420O11 gene, full insert sequence."
BC148613	1.37163	1488.33	1375.58	1405.28	1042.07	914.873	1169.45	Pawr	"Synthetic construct Mus musculus clone IMAGE:100015591, MGC:183367 PRKC, apoptosis, WT1, regulator (Pawr) mRNA, encodes complete protein."
AK139963	1.29441	883.9	888.491	896.28	674.373	641.198	750.57	Zfp828	"Mus musculus adult male corpora quadrigemina cDNA, RIKEN full-length enriched library, clone:B230003E22 product:hypothetical Cell surface antigen/Zn-finger, C2H2 type/Proline-rich region profile containing protein, full insert sequence."
AK040467	1.46697	631.205	662.107	652.448	416.077	381.579	544.03	Sfrs11	"Mus musculus 0 day neonate thymus cDNA, RIKEN full-length enriched library, clone:A430101C24 product:RIKEN cDNA 2610019N13 gene, full insert sequence."
AK171630	1.27338	1601.67	1620.6	1750.44	1241.78	1299.48	1363.64	Fbxo34	"Mus musculus activated spleen cDNA, RIKEN full-length enriched library, clone:F830001G13 product:F-box only protein 34, full insert sequence."
AK042661	1.27138	3980.39	4126.66	4266.95	3044.69	3305.1	3389.1	Nup155	"Mus musculus 7 days neonate cerebellum cDNA, RIKEN full-length enriched library, clone:A730014B21 product:NUCLEOPORIN 155 homolog [Mus musculus], full insert sequence."
BC072585	1.30581	7252.73	8397.34	7260.4	5986.48	5671.56	5849.09	Ruvbl2	"Mus musculus RuvB-like protein 2, mRNA (cDNA clone IMAGE:6404924)."
XM_484474	1.21293	25499.7	24723.8	25514.7	21275.3	20511.3	20656.8	Gm5473	"PREDICTED: Mus musculus predicted gene, EG432959 (EG432959), mRNA."
BC027739	1.34882	1689.6	2028.92	1888.46	1278.12	1466.88	1407.11	Elf2	"Mus musculus E74-like factor 2, mRNA (cDNA clone IMAGE:5009479), complete cds."
BC025895	1.31854	867.366	903.567	807.783	659.378	598.599	699.688	Camkk2	"Mus musculus calcium/calmodulin-dependent protein kinase kinase 2, beta, mRNA (cDNA clone IMAGE:5026840), with apparent retained intron."
AK088290	1.41286	8671.62	8183.27	8284.32	5779.81	5163.17	6984.85	Mrps18c	"Mus musculus 2 days neonate thymus thymic cells cDNA, RIKEN full-length enriched library, clone:E430010G06 product:similar to MITOCHONDRIAL 28S RIBOSOMAL PROTEIN S18-1 (MRP-S18-1) [Homo sapiens], full insert sequence."
AK040678	1.36149	1709.23	1821.91	1818.43	1154.42	1462.56	1328.94	Slamf7	"Mus musculus adult male aorta and vein cDNA, RIKEN full-length enriched library, clone:A530014C02 product:SLAM family member 7, full insert sequence."
BC058737	1.31102	1434.77	1560.49	1377.24	1198.22	1081.23	1056.27	1700020C11Rik	"Mus musculus RIKEN cDNA 1700020C11 gene, mRNA (cDNA clone MGC:68085 IMAGE:5400435), complete cds."
BC031144	1.50409	2355.44	1950.4	1976.13	1234.12	1266.69	1706.74	Klhl2	"Mus musculus kelch-like 2, Mayven (Drosophila), mRNA (cDNA clone MGC:37267 IMAGE:4973325), complete cds."
BC112399	1.21697	4178.56	4072.75	4272.68	3398.51	3498.65	3392.98	Ppp4r2	"Mus musculus protein phosphatase 4, regulatory subunit 2, mRNA (cDNA clone IMAGE:40059703), partial cds."
AK172198	1.62178	874.665	713.463	819.086	483.204	387.333	640.259	Larp4	"Mus musculus activated spleen cDNA, RIKEN full-length enriched library, clone:F830104A18 product:Similar to c-Mpl binding protein homolog [Homo sapiens], full insert sequence."
BC046981	1.27064	1124.84	1231.06	1219.98	979.115	937.22	897.384	Stk40	"Mus musculus serine/threonine kinase 40, mRNA (cDNA clone MGC:54920 IMAGE:6478265), complete cds."
AK032401	1.35863	812.822	877.62	941.54	679.966	684.453	575.441	N/A	"Mus musculus adult male olfactory brain cDNA, RIKEN full-length enriched library, clone:6430537P16 product:unclassifiable, full insert sequence."
AK084377	1.26765	472.095	439.333	452.475	351.76	344.11	380.603	Ttl	"Mus musculus 12 days embryo eyeball cDNA, RIKEN full-length enriched library, clone:D230034H21 product:unclassifiable, full insert sequence."
AK034375	1.25412	2454.82	2462.58	2233.8	1896.86	1902.74	1896.78	N/A	"Mus musculus adult male diencephalon cDNA, RIKEN full-length enriched library, clone:9330184K03 product:RAR-related orphan receptor alpha, full insert sequence."
BC033303	1.38363	596.149	522.13	561.876	463.69	366.87	388.125	Esco2	"Mus musculus establishment of cohesion 1 homolog 2 (S. cerevisiae), mRNA (cDNA clone MGC:30637 IMAGE:3675568), complete cds."
AK052216	1.51236	507.194	502.682	551.633	270.288	390.346	385.37	Abr	"Mus musculus 13 days embryo heart cDNA, RIKEN full-length enriched library, clone:D330009I23 product:active BCR-related gene, full insert sequence."
BC010810	1.25852	9407.1	9056.12	9333.03	6933.31	7730.54	7441.92	Pmpca	"Mus musculus peptidase (mitochondrial processing) alpha, mRNA (cDNA clone MGC:18910 IMAGE:4241697), complete cds."
BC042622	1.30343	12457	11466.5	12822.6	8795.93	9351.01	10055.8	Eif5	"Mus musculus eukaryotic translation initiation factor 5, mRNA (cDNA clone MGC:36509 IMAGE:5368099), complete cds."
BC065057	1.25816	2288.92	2114.09	2327.89	1747.38	1840.67	1758.54	Utp15	"Mus musculus UTP15, U3 small nucleolar ribonucleoprotein, homolog (yeast), mRNA (cDNA clone MGC:86142 IMAGE:5715800), complete cds."
AK039146	1.4808	514.91	480.453	463.177	397.17	271.339	327.453	AI504432	"Mus musculus adult male hypothalamus cDNA, RIKEN full-length enriched library, clone:A230102G19 product:hypothetical protein, full insert sequence."
AK132635	1.30421	4678.28	4315.77	4350.73	3114.97	3558.02	3572.77	Fbxo11	"Mus musculus 0 day neonate head cDNA, RIKEN full-length enriched library, clone:4833439D10 product:F-box only protein 11, full insert sequence."
BC057156	1.30582	1989.73	1941.1	1971.74	1402.46	1462.98	1666.91	Sart3	"Mus musculus squamous cell carcinoma antigen recognized by T-cells 3, mRNA (cDNA clone MGC:68131 IMAGE:5347469), complete cds."
AK028217	1.67318	6135.58	6255.19	5670.89	4390.47	2552.15	4146.69	0610010O12Rik	"Mus musculus 10, 11 days embryo whole body cDNA, RIKEN full-length enriched library, clone:2810014E15 product:PUTATIVE NUCLEAR PROTEIN (PUTATIVE NUCLEAR PROTEIN ORF1-FL49) homolog [Homo sapiens], full insert sequence."
AF257136	1.2391	564.284	566.913	559.203	443.794	441.946	479.418	Lat2	"Mus musculus Wbscr15 protein (Wbscr15) mRNA, complete cds."
BC020097	1.2447	2458.36	2542.92	2511.02	1924.43	2114.05	2000.89	Pfkl	"Mus musculus phosphofructokinase, liver, B-type, mRNA (cDNA clone MGC:28316 IMAGE:4014395), complete cds."
AK030305	1.51461	1382.25	1506.48	1359.66	847.723	808.173	1189.39	Col4a3bp	"Mus musculus 11 days pregnant adult female ovary and uterus cDNA, RIKEN full-length enriched library, clone:5031415L06 product:collagen, type IV, alpha 3 (Goodpasture antigen) binding protein, full insert sequence."
BC069882	1.33434	403.443	407.514	409.202	293.33	279.955	344.843	N/A	"Mus musculus cDNA clone IMAGE:3979417, partial cds."
AK007308	1.67786	613.65	635.85	663.233	288.788	360.753	525.875	Zkscan6	"Mus musculus adult male testis cDNA, RIKEN full-length enriched library, clone:1700128E15 product:finger protein kox11 (fragment) homolog [Homo sapiens], full insert sequence."
BC120590	1.41076	1072.13	1069.01	1000.94	786.262	624.039	832.719	Rbm15	"Mus musculus RNA binding motif protein 15, mRNA (cDNA clone MGC:155827 IMAGE:40129513), complete cds."
AK220219	1.26577	796.641	767.951	852.407	628.808	663.285	616.544	Urb1	Mus musculus mRNA for mKIAA0539 protein.
AK088115	1.31904	864.403	1039.92	936.315	732.614	684.77	731.045	Esd	"Mus musculus 2 days neonate thymus thymic cells cDNA, RIKEN full-length enriched library, clone:E430004H09 product:esterase 10, full insert sequence."
AK158709	1.31795	1268.59	1328.86	1246.58	1040.72	1010.29	873.07	Csnk1e	"Mus musculus visual cortex cDNA, RIKEN full-length enriched library, clone:K230304A10 product:casein kinase 1, epsilon, full insert sequence."
AK122312	1.27808	5668.58	5917.35	5344.39	4663.89	4200.02	4383.56	Zeb2	Mus musculus mRNA for mKIAA0569 protein.
BC052483	1.30526	877.126	742.372	783.03	635.393	596.057	605.393	4930579G24Rik	"Mus musculus RIKEN cDNA 4930579G24 gene, mRNA (cDNA clone MGC:56877 IMAGE:6309627), complete cds."
AB112024	1.34441	9623.37	9876.03	8967.18	7966.75	6611.12	6659.02	Sirpb1	"Mus musculus SIRP-beta mRNA for SIRP-beta B-type, complete cds, strain: BALB/c."
AK151184	1.23385	727.405	716.22	686.805	580.221	590.94	555.56	Dram1	"Mus musculus bone marrow macrophage cDNA, RIKEN full-length enriched library, clone:I830026H07 product:hypothetical RNA-binding region RNP-1 (RNA recognition motif) containing protein, full insert sequence."
AK144324	1.33137	823.351	816.685	819.974	544.682	640.585	669.617	Ncoa7	"Mus musculus 14 days embryo lung cDNA, RIKEN full-length enriched library, clone:G630020H05 product:hypothetical Peptidoglycan-binding LysM containing protein, full insert sequence."
AK131127	1.25719	4837.25	4826.48	4939.86	3946.3	3626.64	4055.5	Zfp598	Mus musculus mRNA for mFLJ00086 protein.
BC025127	1.2964	4054.84	3997.75	4039.09	2966.3	2951.17	3432.81	Arhgef5	"Mus musculus Rho guanine nucleotide exchange factor (GEF) 5, mRNA (cDNA clone IMAGE:4921047), partial cds."
BC025801	1.25328	4692.19	4874.48	4775.34	3630.34	4039.73	3783.26	Wdr5	"Mus musculus WD repeat domain 5, mRNA (cDNA clone MGC:36316 IMAGE:5132525), complete cds."
BC050056	1.40784	2128.63	2205.47	2163.1	1337.74	1494.34	1820.54	Rap2c	"Mus musculus RAP2C, member of RAS oncogene family, mRNA (cDNA clone MGC:60845 IMAGE:30016070), complete cds."
BC120679	1.32722	656.838	770.838	730.583	573.967	501.73	549.416	Gpkow	"Mus musculus G patch domain and KOW motifs, mRNA (cDNA clone MGC:155916 IMAGE:40129602), complete cds."
BC039963	1.36882	5251.21	5804.57	5266.17	3748.2	3662.69	4558.97	Dhps	"Mus musculus deoxyhypusine synthase, mRNA (cDNA clone MGC:49129 IMAGE:4240646), complete cds."
AK080650	1.38672	1016.32	1067.75	1006.56	718.747	657.667	866.536	Thap6	"Mus musculus 10 days neonate cortex cDNA, RIKEN full-length enriched library, clone:A830039O21 product:hypothetical protein, full insert sequence."
XM_001480618	1.79172	6876.04	6944.53	6707.47	2824.02	3446.32	5721.49	Gm15531	"PREDICTED: Mus musculus similar to metallopanstimulin (LOC100043692), mRNA."
BC012712	1.27669	4871.12	4756.61	4958.01	4049.59	3526.08	3866.11	Hspa4l	"Mus musculus heat shock protein 4 like, mRNA (cDNA clone MGC:14013 IMAGE:4190161), complete cds."
BC026537	1.26657	5262.05	5343.1	4842.85	3879.96	4119.51	4192.61	Dtd1	"Mus musculus D-tyrosyl-tRNA deacylase 1 homolog (S. cerevisiae), mRNA (cDNA clone MGC:35777 IMAGE:5008303), complete cds."
AB001926	1.34135	5370.38	4502.93	4862.32	3531.6	3465.11	3981.37	Hspa4l	"Mus musculus mRNA for APG-1B, complete cds."
BC038695	1.37953	1247.46	1229.57	1354.62	795.875	996.791	997.587	4933403F05Rik	"Mus musculus RIKEN cDNA 4933403F05 gene, mRNA (cDNA clone MGC:48232 IMAGE:1548421), complete cds."
BC052774	1.27273	6996	6471.48	6911.17	5054.3	5664.8	5300.9	Sucla2	"Mus musculus succinate-Coenzyme A ligase, ADP-forming, beta subunit, mRNA (cDNA clone MGC:57012 IMAGE:6465419), complete cds."
AK138840	1.36004	1503.56	1221.55	1325.68	1072.31	927.299	973.363	Larp1	"Mus musculus 0 day neonate thymus cDNA, RIKEN full-length enriched library, clone:A430089F18 product:hypothetical RNA-binding protein Lupus Lal/Cytochrome b5 containing protein, full insert sequence."
NM_001111287	1.26706	467.36	481.822	456.752	359.966	353.977	396.812	Gm4659	"Mus musculus calcium release-activated calcium channel 2 (Orai2), mRNA."
BC033398	1.50151	535.073	494.945	461.695	324.452	273.27	407.377	Ddx27	"Mus musculus DEAD (Asp-Glu-Ala-Asp) box polypeptide 27, mRNA (cDNA clone IMAGE:5363914), partial cds."
XM_001472831	1.30474	3039.71	3117.14	2787.92	2457.16	2273.3	2129.13	Gm9797	"PREDICTED: Mus musculus similar to small zinc finger-like protein (LOC100039343), mRNA."
BC016483	1.23129	2824.3	2769.69	2803.53	2167.13	2320.87	2335.79	Tbrg4	"Mus musculus transforming growth factor beta regulated gene 4, mRNA (cDNA clone MGC:7001 IMAGE:3155271), complete cds."
AK008617	1.22117	15771.3	15091.1	15430.2	12396	12469	13047.1	2200002D01Rik	"Mus musculus adult male stomach cDNA, RIKEN full-length enriched library, clone:2200002D01 product:weakly similar to HAI-2 RELATED SMALL PROTEIN (IMMORTALIZATION-UPREGULATED PROTEIN 1) (HEPATOCYTE GROWTH FACTOR ACTIVATOR INHIBITOR TYPE 2-RELATED SMALL PEPTIDE) (SIMILAR TO IMMORTALIZATION-UPREGULATED PROTEIN) [Homo sapiens], full insert sequence."
AK161246	1.41272	2657.28	2698.75	2507.28	1933.24	1559.71	2114.96	Cdc123	"Mus musculus adult male testis cDNA, RIKEN full-length enriched library, clone:4921507I10 product:hypothetical D123 containing protein, full insert sequence."
BC002176	1.44017	629.02	605.889	564.21	501.335	360.596	398.208	Ssbp2	"Mus musculus single-stranded DNA binding protein 2, mRNA (cDNA clone MGC:7345 IMAGE:3486988), complete cds."
BC013455	1.21975	7940.3	8094.04	7709.84	6538.24	6616.77	6311.49	Hmga1	"Mus musculus high mobility group AT-hook 1, mRNA (cDNA clone MGC:18558 IMAGE:4219805), complete cds."
U29504	1.34849	635.251	680.78	623.977	456.716	442.283	544.793	Zfp26	"Mus musculus KRAB-zinc finger protein 70 (Zfp70) mRNA, partial cds."
BC119623	1.25906	1693.43	1666.47	1602.19	1399.81	1273.04	1271.24	Ccdc112	"Mus musculus coiled-coil domain containing 112, mRNA (cDNA clone IMAGE:40062367), partial cds."
AK038317	1.24471	2896.22	2666.26	2904.61	2269.39	2221.05	2307.54	Rbm25	"Mus musculus 16 days neonate thymus cDNA, RIKEN full-length enriched library, clone:A130095G20 product:unclassifiable, full insert sequence."
BC052849	1.27994	9757.31	8415.36	8925.42	6955.25	6986.33	7192.77	Nars	"Mus musculus asparaginyl-tRNA synthetase, mRNA (cDNA clone MGC:60759 IMAGE:30057822), complete cds."
AJ534941	1.37876	2316.22	2187.65	2273.25	1410.49	1683.35	1850.95	Smc5	Mus musculus mRNA for SMC5 protein.
AK173143	1.27094	613.4	542.832	573.81	446.221	441.971	471.906	Birc6	Mus musculus premature mRNA for mKIAA1289 protein.
BC065119	1.27234	1164.61	1074.27	1083.73	928.16	834.963	849.413	Vprbp	"Mus musculus Vpr (HIV-1) binding protein, mRNA (cDNA clone MGC:86055 IMAGE:6853519), complete cds."
XM_001474907	1.50768	3943.13	3717.86	3642.19	2277.62	2141.22	3194.7	Gm2848	"PREDICTED: Mus musculus hypothetical protein LOC100040572 (LOC100040572), mRNA."
BC006646	1.32102	957.195	875.853	876.476	620.383	744.498	690.106	Klf5	"Mus musculus Kruppel-like factor 5, mRNA (cDNA clone MGC:7725 IMAGE:3498207), complete cds."
BC156160	1.43361	1724.58	1950.36	1874.31	1152.14	1193.55	1555.97	Whsc1	"Synthetic construct Mus musculus clone IMAGE:100062453, MGC:190882 Wolf-Hirschhorn syndrome candidate 1 (human) (Whsc1) mRNA, encodes complete protein."
BC056340	1.22195	5847.43	5661.48	6022.97	4896.46	4737.24	4711.23	Ppp4r2	"Mus musculus protein phosphatase 4, regulatory subunit 2, mRNA (cDNA clone MGC:73463 IMAGE:5703151), complete cds."
BC055826	1.34208	9804.87	9321.94	10169.2	6556.17	7181.2	8166.81	Pnpt1	"Mus musculus polyribonucleotide nucleotidyltransferase 1, mRNA (cDNA clone MGC:67745 IMAGE:3498934), complete cds."
AK087174	1.24751	511.458	503.758	531.353	435.153	409.375	395.84	Npc1	"Mus musculus 0 day neonate lung cDNA, RIKEN full-length enriched library, clone:E030032A03 product:Niemann Pick type C1, full insert sequence."
AK156375	1.36446	3519.95	3326.22	3703.24	2334.1	2477.21	2951.9	Brpf1	"Mus musculus activated spleen cDNA, RIKEN full-length enriched library, clone:F830019C13 product:bromodomain and PHD finger containing, 1, full insert sequence."
AK005498	1.65507	2215.13	2136.1	2019.64	1451.06	913.101	1590.89	Npm1	"Mus musculus adult female placenta cDNA, RIKEN full-length enriched library, clone:1600019K04 product:nucleophosmin 1, full insert sequence."
AK164038	1.28715	10773.1	10431.1	9989.55	7832.1	7651.45	8784.24	Idh3a	"Mus musculus 7 days embryo whole body cDNA, RIKEN full-length enriched library, clone:C430024D24 product:isocitrate dehydrogenase 3 (NAD+) alpha, full insert sequence."
BC065101	1.29073	540.413	595.425	554.203	451.161	402.708	456.445	Hip1r	"Mus musculus huntingtin interacting protein 1 related, mRNA (cDNA clone MGC:86079 IMAGE:30535741), complete cds."
XM_896000	1.36788	906.057	844.395	930.573	579.14	644.389	745.385	Ppat	"PREDICTED: Mus musculus phosphoribosyl pyrophosphate amidotransferase, transcript variant 3 (Ppat), mRNA."
BC022648	1.35951	1285.8	1370.53	1266.2	997.203	837.073	1063.83	Ppil5	"Mus musculus peptidylprolyl isomerase (cyclophilin) like 5, mRNA (cDNA clone IMAGE:4216366), partial cds."
BC040089	1.20507	1153.9	1160.44	1133.21	939.009	943.356	978.851	Tbc1d20	"Mus musculus TBC1 domain family, member 20, mRNA (cDNA clone MGC:49093 IMAGE:3991310), complete cds."
AK004151	1.31777	9048.56	9624.6	8716.51	6824.18	6371.1	7629.91	Mrps10	"Mus musculus 18-day embryo whole body cDNA, RIKEN full-length enriched library, clone:1110038B19 product:mitochondrial ribosomal protein S10, full insert sequence."
AK077828	1.29385	1538.51	1471.65	1665.72	1180.31	1144.3	1289.2	Wnt11	"Mus musculus 13 days embryo forelimb cDNA, RIKEN full-length enriched library, clone:5930404H12 product:WNT-11 PROTEIN PRECURSOR homolog [Mus musculus], full insert sequence."
BC032882	1.23618	20693.1	20121.5	20416.8	17102.2	16797	15665.5	Gbp2	"Mus musculus guanylate nucleotide binding protein 2, mRNA (cDNA clone MGC:41173 IMAGE:1230883), complete cds."
AK169248	1.24325	1268.5	1232	1253.57	1005.63	956.468	1059.89	Ctdspl2	"Mus musculus 17 days embryo kidney cDNA, RIKEN full-length enriched library, clone:I920098H14 product:hypothetical protein, full insert sequence."
BC021475	1.25993	1395.06	1333.57	1429.81	1032.51	1130.61	1139.31	2610301G19Rik	"Mus musculus RIKEN cDNA 2610301G19 gene, mRNA (cDNA clone MGC:36426 IMAGE:5343456), complete cds."
BC082281	1.39531	1851.08	1623.58	1722.29	1065.02	1276.42	1401.67	Nedd4l	"Mus musculus neural precursor cell expressed, developmentally down-regulated gene 4-like, mRNA (cDNA clone IMAGE:5401533), partial cds."
BC008184	1.38744	2403.64	2950.28	2250.25	1757.62	1770.13	1920.39	Aldoc	"Mus musculus aldolase 3, C isoform, mRNA (cDNA clone MGC:6732 IMAGE:3589205), complete cds."
BC002137	1.30771	2630.33	2794.81	2722.97	1903.16	2053.34	2290.51	6330578E17Rik	"Mus musculus RIKEN cDNA 6330578E17 gene, mRNA (cDNA clone MGC:7247 IMAGE:3484305), complete cds."
AK015404	1.20172	835.287	834.379	822.731	688.856	677.253	708.228	4930447F24Rik	"Mus musculus adult male testis cDNA, RIKEN full-length enriched library, clone:4930447F24 product:unclassifiable, full insert sequence."
L36831	1.41191	2260.21	2336.17	2246.5	1354.26	1661.9	1872.55	Sin3a	"Mus musculus transcriptional regulatory protein (mSin3) gene, complete cds."
AK171658	1.26998	8816.63	7822.32	8352.12	6264.43	6792.62	6608.87	Csrnp1	"Mus musculus activated spleen cDNA, RIKEN full-length enriched library, clone:F830002L07 product:AXIN1 up-regulated 1, full insert sequence."
AK028347	1.23289	964.257	960.94	1025.56	814.198	771.367	807.392	Rbm4b	"Mus musculus 12 days embryo embryonic body below diaphragm region cDNA, RIKEN full-length enriched library, clone:3732424N14 product:RNA binding motif protein 4, full insert sequence."
AB124611	1.326	6553.94	7666.91	6608.59	4869.74	5259.12	5561.37	AB124611	"Mus musculus hide1 mRNA for HIDE1, complete cds."
BC115444	1.37452	4047.12	3589.69	3882.54	2562.25	2621.17	3234.07	N/A	Mus musculus cDNA clone IMAGE:40099547.
BC052315	1.22058	1349.16	1372.79	1449.24	1145.11	1128.98	1141.76	Bcl6	"Mus musculus B-cell leukemia/lymphoma 6, mRNA (cDNA clone MGC:54682 IMAGE:6309948), complete cds."
AK036492	1.55094	1001.14	1060.51	1180.53	572.846	650.95	900.988	Rictor	"Mus musculus adult male bone cDNA, RIKEN full-length enriched library, clone:9830118G07 product:hypothetical ARM repeat structure containing protein, full insert sequence."
BC042708	1.25725	7274.88	6999.18	6519.27	5484.68	5347.05	5695.67	Sdad1	"Mus musculus SDA1 domain containing 1, mRNA (cDNA clone MGC:51387 IMAGE:5024980), complete cds."
AK145880	1.28362	3661.21	3777	3734.87	3171.91	2841.09	2709.77	Clk3	"Mus musculus 15 days pregnant adult female placenta cDNA, RIKEN full-length enriched library, clone:I530011H16 product:CDC-like kinase 3, full insert sequence."
BC020132	1.28607	10551.9	9903.54	9815.86	7473.28	7553.71	8542.44	Rars	"Mus musculus arginyl-tRNA synthetase, mRNA (cDNA clone MGC:28207 IMAGE:3989952), complete cds."
BC133682	1.29282	1265.24	1107.88	1145.21	953.399	912.933	853.541	Itgav	"Mus musculus cDNA clone IMAGE:40110460, containing frame-shift errors."
BC051924	1.3294	1007.09	1013.13	951.636	718.581	840.952	683.892	Gstm7	"Mus musculus glutathione S-transferase, mu 7, mRNA (cDNA clone MGC:62165 IMAGE:5692787), complete cds."
AK017702	1.37148	1037.98	1000.55	1021.55	737.821	649.484	858.232	Cr1l	"Mus musculus 8 days embryo whole body cDNA, RIKEN full-length enriched library, clone:5730478H20 product:complement receptor related protein, full insert sequence."
BC002229	1.33181	3893.6	3869.33	3651.34	3020.13	2517.23	3063.1	Chmp1b	"Mus musculus chromatin modifying protein 1B, mRNA (cDNA clone MGC:7497 IMAGE:3491354), complete cds."
AK008381	1.27293	1487.62	1690.09	1517.6	1196.38	1215.75	1271.84	Atl2	"Mus musculus adult male small intestine cDNA, RIKEN full-length enriched library, clone:2010110I21 product:hypothetical protein, full insert sequence."
AK137448	1.42645	592.14	550.195	588.46	405.578	340.096	478.867	Gm10693	"Mus musculus adult male bone cDNA, RIKEN full-length enriched library, clone:9830001O09 product:hypothetical protein, full insert sequence."
BC042471	1.35332	2139.51	2022.09	1871.5	1587.58	1305.52	1576.09	Mtfr1	"Mus musculus mitochondrial fission regulator 1, mRNA (cDNA clone MGC:25740 IMAGE:3988195), complete cds."
AK080722	1.26557	3985	3762.97	3865.57	2928.89	3294.71	2963.43	Lrrc8d	"Mus musculus adult retina cDNA, RIKEN full-length enriched library, clone:A930019F03 product:hypothetical RNI-like structure containing protein, full insert sequence."
AK164421	1.26294	14989.9	15286.4	14541.5	11467.7	11326.3	12735	Prmt1	"Mus musculus 12 days embryo eyeball cDNA, RIKEN full-length enriched library, clone:D230016K12 product:heterogeneous nuclear ribonucleoproteins methyltransferase-like 2 (S. cerevisiae), full insert sequence."
BC140390	1.27003	3065.87	2840.35	2988.64	2182.98	2474.46	2351.96	Tlk2	"Synthetic construct Mus musculus clone IMAGE:100014402, MGC:173258 tousled-like kinase 2 (Arabidopsis) (Tlk2) mRNA, encodes complete protein."
AK171179	1.34613	491.376	485.063	504.779	386.603	400.777	318.335	Alg10b	"Mus musculus NOD-derived CD11c +ve dendritic cells cDNA, RIKEN full-length enriched library, clone:F630230P20 product:similar to Potassium channel regulator 1 [Rattus norvegicus], full insert sequence."
BC099948	1.36237	1619.28	1377.34	1605.17	1085.08	1258.39	1036.87	Yod1	"Mus musculus YOD1 OTU deubiquitinating enzyme 1 homologue (S. cerevisiae), mRNA (cDNA clone MGC:107429 IMAGE:30097649), complete cds."
BC064450	1.25804	1020.09	903.326	960.568	751.328	785.962	752.836	E430028B21Rik	"Mus musculus RIKEN cDNA E430028B21 gene, mRNA (cDNA clone MGC:69725 IMAGE:6417852), complete cds."
AK145972	1.33755	2928.52	3408.73	3020.84	2107.13	2387.38	2505.09	Hdac5	"Mus musculus 14 days pregnant adult female amnion cDNA, RIKEN full-length enriched library, clone:I530019J22 product:histone deacetylase 5, full insert sequence."
AK017569	1.23911	2035.31	2088.13	1910.71	1652.35	1640.58	1574.52	Pcf11	"Mus musculus 8 days embryo whole body cDNA, RIKEN full-length enriched library, clone:5730417B17 product:PRE-MRNA CLEAVAGE COMPLEX II PROTEIN PCF11 (FRAGMENT) homolog [Homo sapiens], full insert sequence."
BC021467	1.24894	1093.82	1142.37	1140.77	929.427	930.126	846.381	Ldlrap1	"Mus musculus low density lipoprotein receptor adaptor protein 1, mRNA (cDNA clone MGC:29272 IMAGE:5067154), complete cds."
BC052444	1.30823	8929.59	8670.46	8765.2	6211.5	7512.7	6495.17	Jarid2	"Mus musculus jumonji, AT rich interactive domain 2, mRNA (cDNA clone MGC:63443 IMAGE:6406875), complete cds."
BC026743	1.22637	1629.41	1554.33	1606.17	1250.85	1312.8	1343.06	Nupl1	"Mus musculus nucleoporin like 1, mRNA (cDNA clone MGC:25714 IMAGE:3964978), complete cds."
AK165667	1.35512	3677.38	3371.11	3565.66	2358.93	2512.01	2997.64	Tlk2	"Mus musculus cDNA, RIKEN full-length enriched library, clone:G430124E20 product:tousled-like kinase 2 (Arabidopsis), full insert sequence."
L22067	1.41573	3629.3	3534.7	3572.31	2364.5	2227.47	3066.44	Cdv3	Mouse testis abundant mRNA sequence.
XM_001480769	1.66492	1049.4	1122.75	1071.18	558.54	527.053	928.958	N/A	"PREDICTED: Mus musculus hypothetical protein LOC100043708 (LOC100043708), mRNA."
AK038696	1.28633	3649.66	3152.15	3333.34	2696.72	2492.69	2680.29	Nol11	"Mus musculus adult male hypothalamus cDNA, RIKEN full-length enriched library, clone:A230055O06 product:similar to CDNA FLJ13640 FIS, CLONE PLACE1011221 [Homo sapiens], full insert sequence."
BC054767	1.22253	749.195	764.808	721.907	589.63	620.829	618.44	Gmcl1	"Mus musculus germ cell-less homolog 1 (Drosophila), mRNA (cDNA clone MGC:64780 IMAGE:6414943), complete cds."
AK158590	1.35273	987.81	982.705	1207.37	747.221	831.404	762.158	Atxn7l1	"Mus musculus visual cortex cDNA, RIKEN full-length enriched library, clone:K230019H18 product:hypothetical Serine-rich region profile containing protein, full insert sequence."
AK004715	1.28508	2443.74	2342.48	2497.33	1765.64	1852.8	2059.15	Opa1	"Mus musculus adult male lung cDNA, RIKEN full-length enriched library, clone:1200011N24 product:DYNAMIN-LIKE 120 KDA PROTEIN, MITOCHONDRIAL PRECURSOR (OPTIC ATROPHY 1 GENE PROTEIN) homolog [Homo sapiens], full insert sequence."
AK158785	1.36354	1496.25	1472.61	1626.79	970.212	1193.33	1221.23	Tle3	"Mus musculus visual cortex cDNA, RIKEN full-length enriched library, clone:K430310B18 product:transducin-like enhancer of split 3, homolog of Drosophila E(spl), full insert sequence."
AK149969	1.22636	2455.3	2484.9	2495.74	2093.13	2047.52	1926.33	Slc12a4	"Mus musculus bone marrow macrophage cDNA, RIKEN full-length enriched library, clone:G530110M10 product:solute carrier family 12, member 4, full insert sequence."
AK164517	1.36317	685.555	682.994	713.504	507.64	445.255	583.504	N/A	"Mus musculus 13 days embryo heart cDNA, RIKEN full-length enriched library, clone:D330020M16 product:solute carrier family 35 (UDP-glucuronic acid/UDP-N-acetylgalactosamine dual transporter), member D1, full insert sequence."
AY884297	1.46228	784.736	955.808	803.919	534.975	514.628	700.473	Cytsa	"Mus musculus cytospin A mRNA, complete cds."
BC044866	1.5549	1231.81	1161.03	1225.21	581.25	866.885	925.053	Osbpl3	"Mus musculus oxysterol binding protein-like 3, mRNA (cDNA clone MGC:51388 IMAGE:5003631), complete cds."
BC116628	1.48897	917.898	952.077	857.478	501.06	596.538	759.462	Map3k5	"Mus musculus mitogen activated protein kinase kinase kinase 5, mRNA (cDNA clone MGC:141519 IMAGE:40086299), complete cds."
BC002085	1.33917	4760.96	5241.55	4391.08	3612.35	3270.35	3862.15	Gzmb	"Mus musculus granzyme B, mRNA (cDNA clone MGC:6257 IMAGE:3592898), complete cds."
BC037015	1.36501	5681.22	5202.62	5292	3463.89	3946.34	4499.01	6330409N04Rik	"Mus musculus RIKEN cDNA 6330409N04 gene, mRNA (cDNA clone MGC:47174 IMAGE:5344409), complete cds."
NM_001104529	1.3855	1361.06	1287.5	1268.49	925.082	820.925	1100.55	Gpr35	"Mus musculus G protein-coupled receptor 35 (Gpr35), transcript variant 2, mRNA."
AK082801	1.32466	1821.93	1997.29	2128.4	1473.25	1388.68	1628.68	N/A	"Mus musculus ES cells cDNA, RIKEN full-length enriched library, clone:C330022M23 product:unclassifiable, full insert sequence."
BC145821	1.23112	2167.85	2136.11	2061.4	1647.52	1777.98	1746.47	Zbtb17	"Mus musculus zinc finger and BTB domain containing 17, mRNA (cDNA clone MGC:175708 IMAGE:40131124), complete cds."
AB112023	1.30807	5042.26	4926.32	4702.33	4094.2	3761.87	3388.4	Sirpb1	"Mus musculus SIRP-beta mRNA for SIRP-beta A-type, partial cds, strain: C57BL/6."
BC026820	1.37914	4754.72	4247.1	4089.13	3042.2	2848.53	3632.58	Pdss1	"Mus musculus prenyl (solanesyl) diphosphate synthase, subunit 1, mRNA (cDNA clone MGC:28441 IMAGE:4039464), complete cds."
BC053434	1.24955	3129.58	3018.54	2952.9	2316.57	2398.42	2573.37	Fbxo5	"Mus musculus F-box protein 5, mRNA (cDNA clone MGC:59439 IMAGE:6336178), complete cds."
AK167095	1.21438	981.895	964.254	995.315	786.408	799.743	836.678	Whsc1l1	"Mus musculus blastocyst blastocyst cDNA, RIKEN full-length enriched library, clone:I1C0030L10 product:hypothetical Nuclear protein SET/AWS/SET domain profile containing protein, full insert sequence."
AY282803	1.35431	1736.32	1688.2	1566.97	1170.37	1121.16	1409.19	Gabpb1	"Mus musculus GA binding protein subunit beta1 (Gabpb1) mRNA, Gabpb1-2 allele, partial cds"	http://www.ncbi.nlm.nih.gov/gquery/gquery.fcgi?term=AY282803
NM_019469	1.41205	7378.05	7232.96	6532.9	5886.32	4884.33	4306.91	N/A	"Mus musculus histone cluster 2, H3c1 (Hist2h3c1), transcript variant 1, mRNA."
XM_001476014	1.43929	16492.5	16244.5	16552.8	10642.6	9906.02	14108.3	Gm7079	"PREDICTED: Mus musculus predicted gene, EG632013 (EG632013), mRNA."
BC049807	1.29999	2825.57	2416.41	2492.67	1954.71	1895.81	2090.48	BC049807	"Mus musculus cDNA sequence BC049807, mRNA (cDNA clone MGC:59506 IMAGE:6333379), complete cds."
BC060616	1.25021	508.705	536.395	532.616	398.965	418.726	445.201	D930016D06Rik	"Mus musculus RIKEN cDNA D930016D06 gene, mRNA (cDNA clone IMAGE:6417996), partial cds."
BC069862	1.26909	1646.28	1467.11	1449.15	1187	1170.02	1232.99	Dlat	"Mus musculus dihydrolipoamide S-acetyltransferase (E2 component of pyruvate dehydrogenase complex), mRNA (cDNA clone MGC:78049 IMAGE:5388446), complete cds."
XM_001477354	1.31954	2012.84	2093.55	2360.71	1530.53	1603.79	1763.91	Gm3613	"PREDICTED: Mus musculus hypothetical protein LOC100041995 (LOC100041995), mRNA."
BC103574	1.34929	1898.41	2301.77	2101.24	1715.65	1489.99	1462.19	Ccr5	"Mus musculus chemokine (C-C motif) receptor 5, mRNA (cDNA clone MGC:124081 IMAGE:40045779), complete cds."
AK041887	1.25784	1926.92	1940.24	1968.55	1665.58	1463.46	1517.2	Cbfa2t3	"Mus musculus 3 days neonate thymus cDNA, RIKEN full-length enriched library, clone:A630044F12 product:core-binding factor, runt domain, alpha subunit 2"	http://www.ncbi.nlm.nih.gov/gquery/gquery.fcgi?term=AK041887
AK008813	1.33849	5442.55	5799.59	5147.62	4420.43	3608.37	4247.98	2210403K04Rik	"Mus musculus adult male stomach cDNA, RIKEN full-length enriched library, clone:2210403K04 product:unclassifiable, full insert sequence."
AK031018	1.31327	1399.11	1372.88	1242.45	1055.16	923.656	1081.12	Bcl2l13	"Mus musculus adult male thymus cDNA, RIKEN full-length enriched library, clone:5830495C16 product:mitochondria located 1 homolog (human), full insert sequence."
AK039937	1.35736	476.505	476.255	445.835	392.738	340.07	302.919	Efr3a	"Mus musculus 0 day neonate thymus cDNA, RIKEN full-length enriched library, clone:A430034C19 product:hypothetical protein, full insert sequence."
AK080117	1.37889	685.011	545.32	603.957	482.514	447.962	398.125	Myo19	"Mus musculus adult male aorta and vein cDNA, RIKEN full-length enriched library, clone:A530064L02 product:hypothetical Myosin head (motor domain) and IQ calmodulin-binding motif containing protein, full insert sequence."
BC064767	1.26803	1235.6	1076.95	1162.61	907.537	942.673	886.935	C1galt1	"Mus musculus core 1 synthase, glycoprotein-N-acetylgalactosamine 3-beta-galactosyltransferase, 1, mRNA (cDNA clone MGC:76596 IMAGE:30077842), complete cds."
AK017756	1.35517	1106.04	1141.57	1026.67	785.896	720.817	919.462	Ncapg	"Mus musculus 8 days embryo whole body cDNA, RIKEN full-length enriched library, clone:5730507H05 product:chromosome condensation protein G, full insert sequence."
XM_001479125	1.46192	12747.7	10848	12309.2	7281.85	7404.58	10104.1	Gm10126	"PREDICTED: Mus musculus similar to 40S ribosomal protein S29 (LOC100042909), mRNA."
AK138730	1.30149	1842.27	1664.7	1601.75	1292.91	1227.07	1404.5	Casp4	"Mus musculus 0 day neonate thymus cDNA, RIKEN full-length enriched library, clone:A430033E05 product:caspase 4, apoptosis-related cysteine protease, full insert sequence."
BC087880	1.22808	1385.4	1474.67	1409.96	1203.61	1124.35	1149.23	Atxn3	"Mus musculus ataxin 3, mRNA (cDNA clone MGC:107148 IMAGE:6771498), complete cds."
BC001999	1.30733	31898	32930.9	31441.1	22846.3	23497.2	27534.4	Emp3	"Mus musculus epithelial membrane protein 3, mRNA (cDNA clone MGC:5759 IMAGE:3485948), complete cds."
AK051985	1.34424	591.488	529.029	620.53	388.308	472.792	435.425	Flnc	"Mus musculus 12 days embryo eyeball cDNA, RIKEN full-length enriched library, clone:D230030L22 product:weakly similar to CGABP260 ACTIN-BINDING DOMAIN (FRAGMENT) [Gallus gallus], full insert sequence."
AK162056	1.40893	825.462	798.145	693.497	524.74	485.64	641.063	Spopl	"Mus musculus 1 day pregnant adult female ovary cDNA, RIKEN full-length enriched library, clone:7230402C02 product:similar to Speckle-type POZ protein [Homo sapiens], full insert sequence."
BC054522	1.36812	6845.18	6160.35	6264.73	4490.16	4220.05	5444.23	Tfrc	"Mus musculus transferrin receptor, mRNA (cDNA clone MGC:62189 IMAGE:6406097), complete cds."
AK040174	1.43757	1147.83	1042.95	940.19	607.41	749.448	832.24	Ect2	"Mus musculus 0 day neonate thymus cDNA, RIKEN full-length enriched library, clone:A430072N08 product:ect2 oncogene, full insert sequence."
AK082292	1.3036	467.373	503.091	466.178	350.3	407.945	346.247	Lsm11	"Mus musculus 0 day neonate cerebellum cDNA, RIKEN full-length enriched library, clone:C230033K11 product:hypothetical Small nuclear ribonucleoprotein (Sm protein) containing protein, full insert sequence."
AF363737	1.28665	2936.42	2865.23	2886.57	2292.19	2043.87	2433.76	Ccbl2	"Mus musculus kynurenine aminotransferase III mRNA, complete cds."
BC058663	1.22451	3335.18	3111.84	3163.44	2564.23	2585.38	2697.3	Acsl4	"Mus musculus acyl-CoA synthetase long-chain family member 4, mRNA (cDNA clone MGC:63370 IMAGE:6409748), complete cds."
BC115563	1.22751	1970.22	1980.61	1882.33	1646.09	1582.41	1524.61	2310043J07Rik	"Mus musculus RIKEN cDNA 2310043J07 gene, mRNA (cDNA clone IMAGE:40102007), partial cds."
AK017701	1.39339	538.675	716.695	615.607	480.374	441.955	413.801	Ipo5	"Mus musculus 8 days embryo whole body cDNA, RIKEN full-length enriched library, clone:5730478E03 product:karyopherin (importin) beta 3, full insert sequence."
AK132192	1.28446	3104.42	3177.08	3055.6	2256.53	2364.07	2665.9	Heatr1	"Mus musculus 10 days embryo whole body cDNA, RIKEN full-length enriched library, clone:3425401O09 product:Hypothetical ARM repeat structure containing protein, full insert sequence."
AK047411	1.23801	685.779	689.279	664.964	527.636	539.278	582.185	Guf1	"Mus musculus 10 days neonate cerebellum cDNA, RIKEN full-length enriched library, clone:B930059D18 product:hypothetical GTP-binding elongation factor containing protein, full insert sequence."
AK146491	1.31948	942.457	1116.35	1021.02	745.124	741.88	845.908	Nup98	"Mus musculus 17 days embryo heart cDNA, RIKEN full-length enriched library, clone:I920013H08 product:nucleoporin 98, full insert sequence."
AK157519	1.33577	547.408	622.78	571.08	482.584	432.943	390.971	2410006H16Rik	"Mus musculus activated spleen cDNA, RIKEN full-length enriched library, clone:F830220M17 product:unclassifiable, full insert sequence."
XM_893519	1.25248	3713.66	3498	3914.47	3057.05	2968.41	2852.05	Gm6910	"PREDICTED: Mus musculus predicted gene, EG628746 (EG628746), mRNA."
AK047062	1.32099	1072.34	1123.66	1186.45	815.138	958.865	793.473	Supt5h	"Mus musculus 10 days neonate cerebellum cDNA, RIKEN full-length enriched library, clone:B930015C11 product:suppressor of Ty 5 homolog (S. cerevisiae), full insert sequence."
BC004809	1.28761	9636.6	9697.62	9150.31	7501.57	6717.85	7948.56	Pdlim1	"Mus musculus PDZ and LIM domain 1 (elfin), mRNA (cDNA clone MGC:5634 IMAGE:3588132), complete cds."
AK014829	1.37139	1817.98	1553.8	1674.45	1101.16	1184.33	1406.2	Tlk2	"Mus musculus adult male testis cDNA, RIKEN full-length enriched library, clone:4921506N09 product:tousled-like kinase 2 (Arabidopsis), full insert sequence."
AK136285	1.35275	614.386	587.585	612.576	387.15	457.9	503.933	C030046E11Rik	"Mus musculus adult male eyeball cDNA, RIKEN full-length enriched library, clone:7530426G23 product:hypothetical protein, full insert sequence."
BC053016	1.26915	4081.64	3834.77	4302.3	3019.33	3344.7	3261.91	Rybp	"Mus musculus RING1 and YY1 binding protein, mRNA (cDNA clone MGC:62213 IMAGE:6406584), complete cds."
NM_001110350	1.23716	1494.71	1376.52	1377.5	1115.32	1180.53	1136.78	Sin3a	"Mus musculus transcriptional regulator, SIN3A (yeast) (Sin3a), transcript variant 2, mRNA."
BC050081	1.2485	1475.31	1434.14	1412.33	1139.79	1231.11	1094.26	Ints2	"Mus musculus integrator complex subunit 2, mRNA (cDNA clone MGC:61028 IMAGE:30023969), complete cds."
BC017541	1.3266	1932.38	1764.26	1902.94	1264.6	1399.78	1569.81	Gbe1	"Mus musculus glucan (1,4-alpha-), branching enzyme 1, mRNA (cDNA clone MGC:28868 IMAGE:4526961), complete cds."
BC048514	1.24189	8262	8336.33	8641.16	6910.77	6370.76	7057.66	Tmem11	"Mus musculus transmembrane protein 11, mRNA (cDNA clone MGC:58401 IMAGE:6594842), complete cds."
BC019458	1.27072	10289	10922.5	10134.6	7596.21	8443.38	8654.38	Lsm8	"Mus musculus LSM8 homolog, U6 small nuclear RNA associated (S. cerevisiae), mRNA (cDNA clone MGC:28406 IMAGE:4024697), complete cds."
AY377920	1.23385	1902.23	2017.58	2046.69	1635.59	1654.32	1545.48	Dot1l	"Mus musculus histone H3 methyltransferase DOT1 variant c (Dot1) mRNA, partial cds."
AK038020	1.28342	1930.92	1935.65	2062.16	1420.72	1669.49	1537.12	C77080	"Mus musculus 16 days neonate thymus cDNA, RIKEN full-length enriched library, clone:A130072D05 product:hypothetical Proline-rich region profile/Serine-rich region profile containing protein, full insert sequence."
BC051945	1.25446	2855.61	2594.04	2718.98	2059.69	2184.03	2268.03	Rilpl1	"Mus musculus Rab interacting lysosomal protein-like 1, mRNA (cDNA clone MGC:62198 IMAGE:5716540), complete cds."
AK043776	1.31135	2365.23	2381.81	2289.6	1583.63	1872.53	1928.86	Ap1s2	"Mus musculus 10 days neonate cortex cDNA, RIKEN full-length enriched library, clone:A830031M14 product:CLATHRIN COAT ASSEMBLY PROTEIN AP19 (CLATHRIN COAT ASSOCIATED PROTEIN AP19) (GOLGI ADAPTOR AP-1 19 KDA ADAPTIN) (HA1 19 KDA SUBUNIT) (CLATHRIN ASSEMBLY PROTEIN COMPLEX 1 SMALL CHAIN) (AP-1 CLATHRIN ADAPTOR COMPLEX SIGMA1B SUBUNIT) homolog [Homo sapiens], full insert sequence."
AK165588	1.21475	2090.05	1990.67	2079.79	1643.54	1740.89	1687.19	Odf2	"Mus musculus CRL-2116 JC cDNA, RIKEN full-length enriched library, clone:G430030G24 product:outer dense fiber of sperm tails 2, full insert sequence."
AK149139	1.21201	4682.01	4461.92	4625.79	3666.88	3859.76	3834.95	Fbxw11	"Mus musculus 2 days neonate sympathetic ganglion cDNA, RIKEN full-length enriched library, clone:7120487O19 product:F-box and WD-40 domain protein 1B, full insert sequence."
BC011255	1.33536	7468.44	7259.28	7299.12	5060.62	5177.11	6343.17	Ssr1	"Mus musculus signal sequence receptor, alpha, mRNA (cDNA clone MGC:19285 IMAGE:4017600), complete cds."
AK167331	1.37443	11287.4	11651.8	11067	7936.32	7266.54	9720.74	Eif5	"Mus musculus 12 days pregnant adult female placenta cDNA, RIKEN full-length enriched library, clone:I530005F20 product:eukaryotic translation initiation factor 5, full insert sequence."
AK036935	1.30877	6061.88	5998.82	5552.68	4995.31	4331.47	4162.85	Sirpb1	"Mus musculus adult female vagina cDNA, RIKEN full-length enriched library, clone:9930027N05 product:weakly similar to SIGNAL-REGULATORY PROTEIN BETA-1 PRECURSOR (SIRP-BETA1) [Homo sapiens], full insert sequence."
AK168267	1.32431	1540.42	1579.55	1882.74	1276.79	1192.62	1295.32	1110005A03Rik	"Mus musculus TIB-55 BB88 cDNA, RIKEN full-length enriched library, clone:I730074N12 product:unclassifiable, full insert sequence."
AK166466	1.4222	4224.51	3282.73	4183.01	3076.78	2458.31	2666.12	Ldlr	"Mus musculus mammary gland RCB-0527 Jyg-MC(B) cDNA, RIKEN full-length enriched library, clone:G930025L18 product:low density lipoprotein receptor, full insert sequence."
BC131942	1.22832	2947.07	3182.26	3020.27	2545.06	2398.51	2503.81	Ccbl2	"Mus musculus cysteine conjugate-beta lyase 2, mRNA (cDNA clone MGC:163573 IMAGE:40130219), complete cds."
AK158101	1.32956	618.277	657.9	652.557	458.276	445.952	552.613	Tns3	"Mus musculus adult inner ear cDNA, RIKEN full-length enriched library, clone:F930028O08 product:Thyroid specific PTB domain protein homolog [Homo sapiens], full insert sequence."
U57325	1.41269	945.833	1005.56	1003.69	686.553	590.872	834.674	Psen2	"Mus musculus PS-2short mRNA, complete cds."
BC038029	1.25427	6375.83	5902.8	5799.52	4546.58	4923.38	4941.53	Nt5c3	"Mus musculus 5'-nucleotidase, cytosolic III, mRNA (cDNA clone MGC:46779 IMAGE:4018956), complete cds."
BC108336	1.64897	2248.26	1510.03	1413.88	917.255	911.693	1280.17	Gm13051	"Mus musculus predicted gene, OTTMUSG00000010173, mRNA (cDNA clone MGC:117846 IMAGE:30462068), complete cds."
AK009977	1.35158	454.493	412.603	443.478	348.346	278.768	346.856	2310058D17Rik	"Mus musculus adult male tongue cDNA, RIKEN full-length enriched library, clone:2310058D17 product:unclassifiable, full insert sequence."
BC053087	1.21444	611.494	623.22	598.837	483.522	512.492	514.172	Ss18l1	"Mus musculus synovial sarcoma translocation gene on chromosome 18-like 1, mRNA (cDNA clone MGC:62469 IMAGE:5708900), complete cds."
BC053041	1.30412	4257.48	3788.92	4203.64	3176.56	3367.3	2858.23	Ldlr	"Mus musculus low density lipoprotein receptor, mRNA (cDNA clone MGC:62289 IMAGE:5704871), complete cds."
BC053731	1.51711	3518.28	4058.4	3470.71	2148.92	2100.4	3144.34	Cd2	"Mus musculus CD2 antigen, mRNA (cDNA clone MGC:60541 IMAGE:30077134), complete cds."
BC108959	1.24751	5377.3	5783.18	5392.08	4488.53	4179.83	4603.6	Acot10	"Mus musculus acyl-CoA thioesterase 10, mRNA (cDNA clone MGC:124133 IMAGE:40046167), complete cds."
AK191498	1.39698	1037.91	1133.29	1099.29	681.756	745.223	933.528	N/A	"Mus musculus cDNA, clone:Y1G0106B11, strand:unspecified."
BC009092	1.45843	702.645	682.528	718.936	427.685	426.19	609.76	Luc7l3	"Mus musculus RIKEN cDNA 3300001P08 gene, mRNA (cDNA clone MGC:7100 IMAGE:3157532), complete cds."
AK008237	1.24734	2882.22	2845.09	2658.5	2368.39	2177.87	2177.84	Ptar1	"Mus musculus adult male small intestine cDNA, RIKEN full-length enriched library, clone:2010013L17 product:unclassifiable, full insert sequence."
BC148547	1.32614	9174.71	9732.18	9378.52	6955.98	6399.77	8065.82	Bst1	"Synthetic construct Mus musculus clone IMAGE:100015463, MGC:183310 bone marrow stromal cell antigen 1 (Bst1) mRNA, encodes complete protein."
AK004969	1.25806	5861.55	5913.28	6060.82	5044.67	4381.85	4772.84	Nedd4l	"Mus musculus adult male liver cDNA, RIKEN full-length enriched library, clone:1300012C07 product:neural precursor cell expressed, developmentally down-regulated gene 4b, full insert sequence."
BC023841	1.25133	4005.92	3987.12	3593.51	3127.21	3144.81	2978.63	Ppat	"Mus musculus phosphoribosyl pyrophosphate amidotransferase, mRNA (cDNA clone MGC:38417 IMAGE:5346105), complete cds."
AF224494	1.21276	7978.5	7514.89	7502.57	6432.35	6326.17	6197.52	Zfand2a	"Mus musculus arsenite inducible RNA associated protein (Airap) mRNA, complete cds."
AK032961	1.28597	763.488	821.032	725.163	627.714	616.756	552.112	Ccnf	"Mus musculus 12 days embryo male wolffian duct includes surrounding region cDNA, RIKEN full-length enriched library, clone:6720482C03 product:cyclin F, full insert sequence."
XM_001479280	1.57079	37926.7	38211.5	35241	19168	21374.8	32162.6	Gm4149	"PREDICTED: Mus musculus similar to ribosomal protein L37a (LOC100042986), mRNA."
BC051198	1.39521	8253.02	8071.72	7992.76	5510.95	5077.38	7006.29	Mrps22	"Mus musculus mitochondrial ribosomal protein S22, mRNA (cDNA clone MGC:62894 IMAGE:1396237), complete cds."
BC016524	1.46043	3411.69	3897.18	3209.67	2117.43	2185.58	2960.46	Tmem9	"Mus musculus transmembrane protein 9, mRNA (cDNA clone MGC:27965 IMAGE:3594475), complete cds."
BC156320	1.22102	1543.74	1449.31	1446.12	1210.37	1245.57	1178.94	Znrf2	"Synthetic construct Mus musculus clone IMAGE:100061791, MGC:190292 zinc and ring finger 2 (Znrf2) mRNA, encodes complete protein."
BC004718	1.23317	10824.3	10435.2	10704.1	8272.54	9151.77	8516.11	Ruvbl1	"Mus musculus RuvB-like protein 1, mRNA (cDNA clone MGC:5718 IMAGE:3582426), complete cds."
BC013594	1.27515	558.573	535.692	518.152	388.881	453.699	423.818	Slco1a5	"Mus musculus solute carrier organic anion transporter family, member 1a5, mRNA (cDNA clone MGC:6720 IMAGE:3586426), complete cds."
BC115776	1.25874	1974.93	1976.45	1866.15	1519.54	1452.25	1655.08	1110020G09Rik	"Mus musculus RIKEN cDNA 1110020G09 gene, mRNA (cDNA clone MGC:144783 IMAGE:40105947), complete cds."
AY428571	1.21036	1283.74	1237.71	1206.84	1039.82	1000.16	1039.86	Rif1	"Mus musculus telomere-associated protein RIF1 (Rif1) mRNA, complete cds."
BC019993	1.41035	729.85	610.802	620.968	443.334	408.263	545.197	Taf1b	"Mus musculus TATA box binding protein (Tbp)-associated factor, RNA polymerase I, B, mRNA (cDNA clone IMAGE:4217228), with apparent retained intron."
BC046603	1.22652	9918.36	10456.7	9929.32	8609.77	7952.8	8151.22	Bnip3	"Mus musculus BCL2/adenovirus E1B interacting protein 1, NIP3, mRNA (cDNA clone MGC:54681 IMAGE:6390074), complete cds."
AK172981	1.2687	1509.08	1598.54	1731.34	1238.03	1237.44	1335.02	N4bp1	Mus musculus mRNA for mKIAA0615 protein.
AK039802	1.49816	542.737	549.91	430.25	326.036	283.823	412.684	Piga	"Mus musculus 0 day neonate thymus cDNA, RIKEN full-length enriched library, clone:A430002P18 product:phosphatidylinositol glycan, class A, full insert sequence."
AK137637	1.42502	546.201	522.079	609.121	361.852	348.183	476.416	Dennd2c	"Mus musculus adult female vagina cDNA, RIKEN full-length enriched library, clone:9930005M03 product:Weakly similar to tumor cell suppression protein HTS1 homolog [Mus musculus], full insert sequence."
BC054737	1.25776	800.808	805.855	794.094	631.363	593.569	687.251	Med26	"Mus musculus mediator complex subunit 26, mRNA (cDNA clone MGC:65627 IMAGE:6401737), complete cds."
AK171155	1.3112	2348.71	2682.7	2269.21	1738.58	1828.97	1994.67	Dpep2	"Mus musculus NOD-derived CD11c +ve dendritic cells cDNA, RIKEN full-length enriched library, clone:F630228F16 product:dipeptidase 2, full insert sequence."
BC053395	1.19737	6543.71	6624.94	6623.34	5451.68	5393.3	5688.7	Tbc1d15	"Mus musculus TBC1 domain family, member 15, mRNA (cDNA clone MGC:60451 IMAGE:30054233), complete cds."
AF204157	1.30131	3718.58	3895.94	3935.93	2669.98	2964.86	3268.76	Lsm2	alt 'D17H6S56E-2#D17H6S56E2#Dmapl#Dmpkap#G7b#MGC13889#Sm-X5#SmX5#snRNP'
NM_201519	1.39697	3654.95	3440.17	3536.18	2451.94	2185.45	3043.58	Map4k5	"Mus musculus mitogen-activated protein kinase kinase kinase kinase 5 (Map4k5), transcript variant 1, mRNA."
AK161231	1.31557	2342.5	2351.3	2279.19	1640.8	1666.79	2015.99	Rbbp6	"Mus musculus 0 day neonate head cDNA, RIKEN full-length enriched library, clone:4833436C22 product:retinoblastoma binding protein 6, full insert sequence."
AK122429	1.29383	2828.42	2535.29	2930.51	1993.93	2277.36	2136.71	Otud4	Mus musculus mRNA for mKIAA1046 protein.
AK202797	1.74219	50636	49460.4	48851.1	22678.1	23248.8	43883.1	N/A	"Mus musculus cDNA, clone:Y1G0142L17, strand:minus, reference:ENSEMBL:Mouse-Transcript-ENST:ENSMUST00000035105, based on BLAT search."
XM_001476449	1.31675	857.188	788.819	733.19	619.841	544.922	642.903	Gm7026	"PREDICTED: Mus musculus similar to TLK2 protein (LOC630093), mRNA."
AK161423	1.30152	975.788	1032.3	1052.27	817.253	699.795	840.631	7030402D04Rik	"Mus musculus adult male testis cDNA, RIKEN full-length enriched library, clone:4930569J21 product:unclassifiable, full insert sequence."
BC086676	1.26725	763.109	779.632	727.987	586.968	560.116	647.325	Nol10	"Mus musculus nucleolar protein 10, mRNA (cDNA clone MGC:113734 IMAGE:30659737), complete cds."
AK015776	1.32801	430.099	438.949	475.047	297.899	345.092	372.488	Sf3a3	"Mus musculus adult male testis cDNA, RIKEN full-length enriched library, clone:4930512K19 product:SPLICING FACTOR 3A SUBUNIT 3 (SPLICEOSOME ASSOCIATED PROTEIN 61) (SAP 61) (SF3A60), full insert sequence."
BC014769	1.27918	1126.59	1131	1048.54	786.482	887.028	914.933	Tm7sf2	"Mus musculus transmembrane 7 superfamily member 2, mRNA (cDNA clone MGC:25957 IMAGE:4239159), complete cds."
BC038898	1.24611	2192.34	2352.24	2215.2	1863.96	1696.87	1866.59	Trappc4	"Mus musculus trafficking protein particle complex 4, mRNA (cDNA clone MGC:49061 IMAGE:5401311), complete cds."
XM_897218	1.27517	14228.5	13011.6	13879.1	10207.7	10372.3	11704.3	Gm5045	"PREDICTED: Mus musculus predicted gene, EG268809, transcript variant 2 (EG268809), mRNA."
AK078271	1.29127	667.681	707.613	596.414	533.987	505.505	484.845	Crnkl1	"Mus musculus adult male olfactory brain cDNA, RIKEN full-length enriched library, clone:6430557N21 product:DJ1002M8.2 (ORTHOLOG OF DROSOPHILA CROOKED NECK (CRN)) homolog [Homo sapiens], full insert sequence."
BC027173	1.38414	6520.72	6981.93	6139.7	4280.12	4382.01	5620.17	Gtf2f2	"Mus musculus general transcription factor IIF, polypeptide 2, mRNA (cDNA clone MGC:18965 IMAGE:3986466), complete cds."
BC040382	1.30325	1161.07	1213.8	1328.38	860.121	1009.58	973.955	Adamts1	"Mus musculus a disintegrin-like and metallopeptidase (reprolysin type) with thrombospondin type 1 motif, 1, mRNA (cDNA clone MGC:25279 IMAGE:3156736), complete cds."
BC069878	1.33354	3296.91	3125.46	3042.12	2658.3	2079.34	2391.37	Ripk2	"Mus musculus receptor (TNFRSF)-interacting serine-threonine kinase 2, mRNA (cDNA clone MGC:78084 IMAGE:5316066), complete cds."
BC072644	1.2707	797.266	776.757	767.726	587.304	583.667	675.993	Cdc14a	"Mus musculus CDC14 cell division cycle 14 homolog A (S. cerevisiae), mRNA (cDNA clone MGC:100044 IMAGE:30356962), complete cds."
AK044865	1.39835	818.571	768.179	756.565	567.805	467.668	655.203	Eif2a	"Mus musculus 9.5 days embryo parthenogenote cDNA, RIKEN full-length enriched library, clone:B130008O17 product:CDNA FLJ14450 FIS, CLONE HEMBB1001736, WEAKLY SIMILAR TO EUKARYOTIC TRANSLATION INITIATION FACTOR 3 SUBUNIT 9 homolog [Homo sapiens], full insert sequence."
BC139808	1.22108	2606.99	2514.21	2570.89	2079.87	2017.87	2205.28	Rnf19b	"Mus musculus ring finger protein 19B, mRNA (cDNA clone IMAGE:40092324), partial cds."
BC109368	1.48668	1194.11	1115.48	1032.06	681.888	638.462	960.971	Msi2	"Mus musculus Musashi homolog 2 (Drosophila), mRNA (cDNA clone MGC:118040 IMAGE:5249862), complete cds."
BC079668	1.41476	2795.75	3237.89	3477.65	2337.61	1890.55	2515.57	Whsc1	"Mus musculus Wolf-Hirschhorn syndrome candidate 1 (human), mRNA (cDNA clone IMAGE:30356300)."
BC048722	1.232	2197.65	2253.75	2307.73	1803.06	1751.09	1935.96	Dcaf7	"Mus musculus WD repeat domain 68, mRNA (cDNA clone MGC:59556 IMAGE:6504571), complete cds."
AK042581	1.39458	443.601	415.247	456.8	267.49	311.698	372.093	Nol9	"Mus musculus 7 days neonate cerebellum cDNA, RIKEN full-length enriched library, clone:A730007O18 product:RIKEN cDNA 4632412I24 gene, full insert sequence."
BC029070	1.19609	7339.38	7145.91	6936.71	6028.89	5960.59	5916.37	Matr3	"Mus musculus matrin 3, mRNA (cDNA clone MGC:28206 IMAGE:3989914), complete cds."
BC050875	1.23643	1263.74	1199.23	1176.18	993.532	929.927	1020.69	Arhgap11a	"Mus musculus Rho GTPase activating protein 11A, mRNA (cDNA clone MGC:59608 IMAGE:6511064), complete cds."
BC064815	1.25483	2006.51	2120.32	2159.93	1562.88	1676.47	1775.03	Pctk2	"Mus musculus PCTAIRE-motif protein kinase 2, mRNA (cDNA clone MGC:69968 IMAGE:6516981), complete cds."
BC055466	1.24886	4248.78	4063.46	3926.18	3206.64	3116.26	3482.59	Atl2	"Mus musculus ADP-ribosylation factor-like 6 interacting protein 2, mRNA (cDNA clone MGC:65400 IMAGE:4007712), complete cds."
BC031874	1.31163	1603.33	1400.75	1445.6	1036.48	1116.45	1243.36	Slc25a32	"Mus musculus solute carrier family 25, member 32, mRNA (cDNA clone MGC:30372 IMAGE:5149984), complete cds."
BC028287	1.2173	7633.83	7150.36	7407.58	5858.86	6126.11	6245.35	Lig1	"Mus musculus ligase I, DNA, ATP-dependent, mRNA (cDNA clone MGC:25340 IMAGE:4911261), complete cds."
AK075931	1.31053	2382.14	2063.71	2215.81	1740.89	1528.92	1818.23	Mthfd1l	"Mus musculus ES cells cDNA, RIKEN full-length enriched library, clone:2410004L15 product:weakly similar to C1-tetrahydrofolate synthase [Homo sapiens], full insert sequence."
AK008417	1.18501	1815.23	1854.21	1882.13	1577.9	1542.33	1564.3	Foxo3	"Mus musculus adult male small intestine cDNA, RIKEN full-length enriched library, clone:2010203A17 product:unclassifiable, full insert sequence."
BC015255	1.26222	1761.78	1681.87	1887.96	1463.36	1439.93	1320.21	Psme3	"Mus musculus proteaseome (prosome, macropain) 28 subunit, 3, mRNA (cDNA clone MGC:18383 IMAGE:4221225), complete cds."
AK163346	1.29189	775.838	893.693	846.268	597.503	662.096	687.915	Rnf38	"Mus musculus 2 cells egg cDNA, RIKEN full-length enriched library, clone:B020017H07 product:ring finger protein 38, full insert sequence."
AK029458	1.34802	2065.56	1906.13	1857.89	1438.79	1264.59	1641.23	Fubp1	"Mus musculus 0 day neonate head cDNA, RIKEN full-length enriched library, clone:4833441B18 product:similar to KH TYPE SPLICING REGULATORY PROTEIN KSRP (FRAGMENT) [Mus musculus], full insert sequence."
XM_886379	1.34027	456.577	429.952	425.837	366.041	335.244	282.949	Tmem170b	"PREDICTED: Mus musculus predicted gene, EG621976 (EG621976), mRNA."
AK160548	1.38367	754.157	610.38	672.718	443.77	565.198	466.058	Gm11974	"Mus musculus ES cells cDNA, RIKEN full-length enriched library, clone:2410044B02 product:similar to Hermansky-Pudlak syndrome protein variant (Fragment) [Rattus norvegicus], full insert sequence."
BC065100	1.26456	1004.24	891.312	984.24	715.683	769.619	790.947	Ppp2r2a	"Mus musculus protein phosphatase 2 (formerly 2A), regulatory subunit B (PR 52), alpha isoform, mRNA (cDNA clone MGC:85984 IMAGE:30535680), complete cds."
BC018524	1.39353	2474.82	2479.58	2491.05	1553.24	1682.06	2162.09	Cenpq	"Mus musculus centromere protein Q, mRNA (cDNA clone MGC:27944 IMAGE:3588374), complete cds."
BC126946	1.23103	1961.78	1842.45	1801.02	1543.42	1553.97	1454.91	Trip13	"Mus musculus thyroid hormone receptor interactor 13, mRNA (cDNA clone MGC:143516 IMAGE:40090292), complete cds."
BC027843	1.24816	9465.91	9854.68	10154.4	7706.68	8424.76	7502.74	Fam129b	"Mus musculus RIKEN cDNA 9130404D14 gene, mRNA (cDNA clone MGC:38300 IMAGE:5343013), complete cds."
BC080781	1.31452	5688.92	5167.11	5096.26	4173.69	3601.94	4387.05	Suclg2	"Mus musculus succinate-Coenzyme A ligase, GDP-forming, beta subunit, mRNA (cDNA clone MGC:91183 IMAGE:30470296), complete cds."
AK168891	1.25474	1652.39	1556.24	1500.19	1171.56	1307.13	1275.23	Ccng2	"Mus musculus 17 days embryo stomach cDNA, RIKEN full-length enriched library, clone:I920062L09 product:cyclin G2, full insert sequence."
XM_001478379	1.39188	1292.24	1102.38	1100.11	727.033	822.833	971.498	Gm10893	"PREDICTED: Mus musculus similar to T-cell receptor alpha chain (LOC547329), mRNA."
AK129046	1.21661	2275.7	2198.41	2177.92	1906.08	1801.52	1762.08	Ncapd3	Mus musculus mRNA for mKIAA0056 protein.
AK044308	1.30844	692.148	697.328	654.606	537.412	460.847	569.49	Gyk	"Mus musculus adult retina cDNA, RIKEN full-length enriched library, clone:A930006K13 product:glycerol kinase, full insert sequence."
BC022952	1.21296	10738	10431.9	11007.2	8504.18	8934.24	9093.6	Maff	"Mus musculus v-maf musculoaponeurotic fibrosarcoma oncogene family, protein F (avian), mRNA (cDNA clone MGC:30560 IMAGE:5132212), complete cds."
AK011891	1.3047	2973.66	2721.45	2682.97	1981.85	2067.21	2386.28	Pwp1	"Mus musculus 10 days embryo whole body cDNA, RIKEN full-length enriched library, clone:2610205J09 product:similar to 5' of PERIODIC TRYPTOPHAN PROTEIN 1 HOMOLOG (KERATINOCYTE PROTEIN IEF SSP 9502) [Homo sapiens], full insert sequence."
BC052855	1.38209	2261.38	2103.84	2068.83	1368.18	1469.04	1854.9	BC055324	"Mus musculus cDNA sequence BC055324, mRNA (cDNA clone MGC:60834 IMAGE:30058659), complete cds."
NM_053152	1.48669	1843.07	1397.12	1492.76	891.816	1021.28	1284.34	Klra22	"Mus musculus killer cell lectin-like receptor subfamily A, member 22 (Klra22), mRNA."
BC012958	1.43336	1834.55	1948.71	2046.76	1555.1	1469.86	1087.03	Klf5	"Mus musculus Kruppel-like factor 5, mRNA (cDNA clone MGC:13705 IMAGE:4208633), complete cds."
BC012434	1.25661	2465.85	2457.56	2358.82	1809.73	1903.69	2090.97	Ndfip2	"Mus musculus Nedd4 family interacting protein 2, mRNA (cDNA clone IMAGE:3711007), **** WARNING: chimeric clone ****."
AK040931	1.33396	765.69	837.006	739.098	634.077	511.14	615.712	Smoc1	"Mus musculus adult male aorta and vein cDNA, RIKEN full-length enriched library, clone:A530047A09 product:SPARC-RELATED PROTEIN homolog [Mus musculus], full insert sequence."
BC027437	1.23896	8142.41	7555.46	7836.82	6551.19	5960.17	6492.4	Eif1a	"Mus musculus eukaryotic translation initiation factor 1A, mRNA (cDNA clone MGC:36200 IMAGE:4017054), complete cds."
AK137089	1.39085	3115.69	3037.67	3096.14	2159.69	2663.75	1893.16	Isyna1	"Mus musculus 12 days embryo embryonic body between diaphragm region and neck cDNA, RIKEN full-length enriched library, clone:9430070B02 product:myo-inositol 1-phosphate synthase A1, full insert sequence."
BC011302	1.21985	1157.19	1190.59	1095.14	950.952	957.734	912.668	Kctd9	"Mus musculus potassium channel tetramerisation domain containing 9, mRNA (cDNA clone MGC:19381 IMAGE:2650816), complete cds."
BC052529	1.33815	5849.1	5473.41	5813.26	3863.38	4057.5	4954.84	Rnf19b	"Mus musculus ring finger protein 19B, mRNA (cDNA clone IMAGE:5254400), partial cds."
NM_028179	1.23481	10418.4	9825.32	9308.93	7921.13	7804.32	8186.93	2200002D01Rik	"Mus musculus RIKEN cDNA 2200002D01 gene (2200002D01Rik), mRNA."
AK202816	1.29957	4777.96	4293.83	4445.51	3561.88	3116.05	3743.91	Eftud2	"Mus musculus cDNA, clone:Y1G0142M15, strand:minus, reference:ENSEMBL:Mouse-Transcript-ENST:ENSMUST00000021306, based on BLAT search."
AK195902	1.21596	13929.9	13413.7	13883.2	11328.7	10819	11772.2	N/A	"Mus musculus cDNA, clone:Y1G0120A10, strand:plus, reference:ENSEMBL:Mouse-Transcript-ENST:ENSMUST00000069407, based on BLAT search."
AK138848	1.76538	1344.72	1315.84	1288.84	577.217	609.702	1177.78	Ugcg	"Mus musculus 0 day neonate thymus cDNA, RIKEN full-length enriched library, clone:A430090L12 product:UDP-glucose ceramide glucosyltransferase, full insert sequence."
BC027231	1.21235	779.437	830	794.521	649.347	684.527	648.961	BC027231	"Mus musculus cDNA sequence BC027231, mRNA (cDNA clone MGC:27931 IMAGE:3585175), complete cds."
EF662059	1.41072	2511.31	3306.55	2710.56	2260.01	1772.35	2001.5	Aldoa	alt 'Aldo-1#Aldo1#MGC107164'
BC086796	1.30609	36967.3	36696.7	36716.5	26598.1	26150.1	32141.5	Rpl37a	"Mus musculus ribosomal protein L37a, mRNA (cDNA clone MGC:102176 IMAGE:6814308), complete cds."
BC117530	1.34515	653.368	572.312	626.6	403.463	460.426	518.205	Cdr2	"Mus musculus cerebellar degeneration-related 2, mRNA (cDNA clone MGC:144810 IMAGE:40106297), complete cds."
BC132173	1.24065	5837.04	5618.44	5748.54	4411.92	4503.72	4968.5	Fdx1	"Mus musculus ferredoxin 1, mRNA (cDNA clone MGC:163804 IMAGE:40130450), complete cds."
AK173039	1.27376	7134.71	6521.96	7088.92	5455.56	5012.77	5836.52	Gls	Mus musculus mRNA for mKIAA0838 protein.
BC037481	1.22309	3864.2	3797.37	3877.69	3319.69	3131.71	2991.33	Centb1	"Mus musculus centaurin, beta 1, mRNA (cDNA clone MGC:47358 IMAGE:4460639), complete cds."
BC028557	1.36658	1189.4	1142.55	1107.61	994.282	736.73	805.134	Aff4	"Mus musculus AF4/FMR2 family, member 4, mRNA (cDNA clone IMAGE:1378920), with apparent retained intron."
AK156294	1.2394	3565.79	3495.48	3563.08	2889.3	2664.47	3030.04	Ikbkb	"Mus musculus activated spleen cDNA, RIKEN full-length enriched library, clone:F830015F03 product:inhibitor of kappaB kinase beta, full insert sequence."
BC058428	1.29749	2148.96	2055.7	2082.09	1573.88	1473.39	1815.88	Tmem29	Mus musculus cDNA clone IMAGE:5692225.
AJ400622	1.27228	435.465	412.507	471.141	356.154	321.401	359.002	Tmeff1	Mus musculus partial mRNA for tomoregulin-1 (M7365) (TR-1 gene).
BC055064	1.34462	998.288	979.29	897.8	713.607	623.608	811.3	1200016B10Rik	"Mus musculus RIKEN cDNA 1200016B10 gene, mRNA (cDNA clone MGC:62864 IMAGE:6528686), complete cds."
BC032163	1.42744	743.744	887.205	759.155	576.377	649.338	460.176	Dock1	"Mus musculus cDNA clone IMAGE:5345231, containing frame-shift errors."
BC034714	1.23525	687.844	776.99	729.034	589.175	582.897	601.934	Cdc42ep3	"Mus musculus CDC42 effector protein (Rho GTPase binding) 3, mRNA (cDNA clone MGC:11796 IMAGE:3595315), complete cds."
BC027438	1.25963	1871.62	2169.7	1898.72	1561.15	1575.01	1568.99	Gale	"Mus musculus galactose-4-epimerase, UDP, mRNA (cDNA clone MGC:36852 IMAGE:4224021), complete cds."
AK048228	1.85487	434.302	542.76	593.796	231.677	209.594	451.685	Tfrc	"Mus musculus 16 days embryo head cDNA, RIKEN full-length enriched library, clone:C130041J04 product:transferrin receptor, full insert sequence."
AK143198	1.24676	1320.11	1173.5	1281.03	965.268	1023.59	1036.4	Foxo3	"Mus musculus 0 day neonate eyeball cDNA, RIKEN full-length enriched library, clone:E130305O06 product:forkhead box O3, full insert sequence."
BC027373	1.23579	425.342	470.81	462.936	380.36	360.762	357.98	Klhl25	"Mus musculus kelch-like 25 (Drosophila), mRNA (cDNA clone MGC:36331 IMAGE:4948451), complete cds."
AK089525	1.42292	1850.41	1868.55	1964.56	1295.82	1111.98	1636.28	Slamf7	"Mus musculus B6-derived CD11 +ve dendritic cells cDNA, RIKEN full-length enriched library, clone:F730045P10 product:hypothetical ANTIGEN CELL-SURFACE MOLECULE LEUKOCYTE CD84 LY-9 DIFFERENTIATION SIGNAL ISOFORM PRECURSOR containing protein, full insert sequence."
BC156650	1.27714	9316.83	9317.17	10313.8	7061.9	8181.42	7438.91	Lonp1	"Synthetic construct Mus musculus clone IMAGE:100062139, MGC:190379 lon peptidase 1, mitochondrial (Lonp1) mRNA, encodes complete protein."
AK076689	1.35005	550.593	520.413	571.167	359.647	391.255	472.665	Tjp2	"Mus musculus adult male testis cDNA, RIKEN full-length enriched library, clone:4930414K19 product:tight junction protein 2, full insert sequence."
AK037551	1.74213	649.115	630.865	593.337	266.223	311.35	554.405	Pecam1	"Mus musculus 16 days neonate thymus cDNA, RIKEN full-length enriched library, clone:A130026C24 product:platelet/endothelial cell adhesion molecule, full insert sequence."
BC024616	1.21806	4584.09	4363.68	4234.16	3481.93	3659.86	3677.8	Noc4l	"Mus musculus nucleolar complex associated 4 homolog (S. cerevisiae), mRNA (cDNA clone MGC:28606 IMAGE:4218310), complete cds."
U10102	1.30759	1223.66	1166.8	1271.18	826.211	1021.86	961.551	Bcl2l1	"Mus musculus bcl-x transmembrane deleted (bcl-x long) mRNA, complete cds."
BC020134	1.2377	13606.4	13206.8	13158.1	10055.4	10893.5	11384.8	Ddx39	"Mus musculus DEAD (Asp-Glu-Ala-Asp) box polypeptide 39, mRNA (cDNA clone MGC:28113 IMAGE:3969048), complete cds."
BC156441	1.24867	562.87	504.943	528.098	432.57	442.87	402.43	RP23-157O10.7	"Synthetic construct Mus musculus clone IMAGE:100063060, MGC:191012 P140 gene (P140) mRNA, encodes complete protein."
BC013170	1.23616	1346.96	1432.13	1356.09	1159.51	1046.75	1141	Rab17	"Mus musculus RAB17, member RAS oncogene family, mRNA (cDNA clone MGC:6497 IMAGE:2648145), complete cds."
XM_911417	1.38782	516.786	555.346	550.655	463.88	385.609	330.524	Gm7174	"PREDICTED: Mus musculus predicted gene, EG636127 (EG636127), mRNA."
BC063048	1.35441	1571.82	1312.24	1437.97	1103.53	925.923	1168.32	Uba6	"Mus musculus ubiquitin-like modifier activating enzyme 6, mRNA (cDNA clone MGC:66555 IMAGE:6825308), complete cds."
AK020780	1.37485	1656.87	1777.02	1742.53	1201.28	1095.82	1499.72	Yipf6	"Mus musculus 0 day neonate thymus cDNA, RIKEN full-length enriched library, clone:A430107J06 product:hypothetical protein, full insert sequence."
BC019778	1.3459	5602.77	5246.74	4980.92	3891.5	3440.8	4485.28	Ppid	"Mus musculus peptidylprolyl isomerase D (cyclophilin D), mRNA (cDNA clone MGC:25799 IMAGE:4035785), complete cds."
AK160774	1.40028	3645.25	3612.26	3568.97	2402.47	2246.92	3170.75	1500001M20Rik	"Mus musculus 13 days embryo head cDNA, RIKEN full-length enriched library, clone:3110089I09 product:hypothetical protein, full insert sequence."
AK037405	1.30058	4294.32	3999.62	4339.68	3484.52	3383.23	2873.97	Nop56	"Mus musculus 16 days neonate thymus cDNA, RIKEN full-length enriched library, clone:A130015G01 product:NUCLEOLAR PROTEIN NOP56 homolog [Mus musculus], full insert sequence."
AK076615	1.48107	543.351	541.153	566.093	461.432	383.655	289.408	Ywhag	"Mus musculus adult male testis cDNA, RIKEN full-length enriched library, clone:4921535H13 product:3-monooxgenase/tryptophan 5-monooxgenase activation protein, gamma polypeptide, full insert sequence."
AK036275	1.46796	1029.7	964.295	858.708	575.192	821.84	570.197	Mapk10	"Mus musculus 16 days neonate cerebellum cDNA, RIKEN full-length enriched library, clone:9630051C24 product:mitogen activated protein kinase 10, full insert sequence."
AK014960	1.33769	1156.95	1271	1234.54	783.804	992.496	974.923	Setd2	"Mus musculus adult male testis cDNA, RIKEN full-length enriched library, clone:4921524K10 product:hypothetical protein, full insert sequence."
AK145205	1.26859	2905.47	2624.76	2841.58	2231.2	2032.09	2341.09	Kat2a	"Mus musculus mammary gland RCB-0527 Jyg-MC(B) cDNA, RIKEN full-length enriched library, clone:G930019L12 product:GCN5 general control of amino acid synthesis-like 2 (yeast), full insert sequence."
BC156279	1.2007	1505.47	1570.65	1537.12	1314.92	1238.04	1289.78	Prdm2	"Synthetic construct Mus musculus clone IMAGE:100061637, MGC:190264 PR domain containing 2, with ZNF domain (Prdm2) mRNA, encodes complete protein."
BC006884	1.33832	1433.13	1362.03	1465.15	1133.41	1159.96	907.498	Riok1	"Mus musculus RIO kinase 1 (yeast), mRNA (cDNA clone IMAGE:3596221), complete cds."
AK047003	1.29468	752.41	800.587	857.793	628.98	564.395	670.718	Herc1	"Mus musculus 10 days neonate cerebellum cDNA, RIKEN full-length enriched library, clone:B930010L06 product:SIMILAR TO HECT (HOMOLOGOUS TO THE E6-AP (UBE3A) CARBOXYL TERMINUS) DOMAIN AND RCC1 (CHC1)-LIKE DOMAIN (RLD) 1 homolog [Mus musculus], full insert sequence."
AK163444	1.28316	2266.78	2254.21	2326.18	1652.09	1710.01	1991.44	Ttc14	"Mus musculus adult male corpora quadrigemina cDNA, RIKEN full-length enriched library, clone:B230037G03 product:tetratricopeptide repeat domain 14, full insert sequence."
AK173107	1.20916	2501.94	2430.56	2450.49	2135.18	1979.84	1993.95	Atp8b2	Mus musculus mRNA for mKIAA1137 protein.
AK052533	1.2639	1727.91	1542.52	1748.39	1304.25	1264.6	1399.39	Cobll1	"Mus musculus 13 days embryo lung cDNA, RIKEN full-length enriched library, clone:D430044D16 product:weakly similar to KIAA0977 PROTEIN [Homo sapiens], full insert sequence."
AK049228	1.30819	1134.75	1057.74	1072	826.63	744.563	933.799	Rapgef6	"Mus musculus ES cells cDNA, RIKEN full-length enriched library, clone:C330014P03 product:weakly similar to RAP GUANINE NUCLEOTIDE EXCHANGE FACTOR [Homo sapiens], full insert sequence."
AK132187	1.37473	3082.43	3068.01	3159.34	1983.21	2130.62	2721.57	Ankle2	"Mus musculus 17 days embryo head cDNA, RIKEN full-length enriched library, clone:3322402K16 product:Ab2-034 homolog [Rattus norvegicus], full insert sequence."
AK006861	1.3983	642.899	679.989	605.576	420.041	410.984	560.918	Spata6	"Mus musculus adult male testis cDNA, RIKEN full-length enriched library, clone:1700062C23 product:1700062C23RIK PROTEIN homolog [Mus musculus], full insert sequence."
BC054558	1.19759	2905.8	2776.85	2770.08	2365.15	2398.83	2293.63	Tmx4	"Mus musculus thioredoxin domain containing 13, mRNA (cDNA clone MGC:62508 IMAGE:6405599), complete cds."
XM_001472007	1.44691	20498.1	18642.4	18221	11182.3	12359.2	16631.9	Gm14958	"PREDICTED: Mus musculus similar to 40S ribosomal protein S12, transcript variant 1 (LOC100038969), mRNA."
XM_001479245	1.97266	5314.3	7466.09	6649.4	2194.8	2815.75	5561.35	Gm4154	"PREDICTED: Mus musculus similar to cyclic nucleotide gated channel beta 1 (LOC100042992), mRNA."
BC012435	1.24952	1327.82	1291.67	1398.26	1006.04	1144.82	1067.31	Zw10	"Mus musculus ZW10 homolog (Drosophila), centromere/kinetochore protein, mRNA (cDNA clone MGC:11681 IMAGE:3711269), complete cds."
XM_981599	1.50835	2047.06	1491.8	1678.09	1053.11	987.775	1435.54	Gm14594	"PREDICTED: Mus musculus similar to Xlr-related, meiosis regulated (LOC666096), mRNA."
BC057645	1.29899	929.667	950.996	935.137	760.933	780.855	634.809	Rcc1	"Mus musculus regulator of chromosome condensation 1, mRNA (cDNA clone MGC:67907 IMAGE:3591859), complete cds."
XM_001475879	1.31385	1724.88	1909.32	1571.3	1428.6	1225.2	1303.59	Gm15448	"PREDICTED: Mus musculus similar to Leukocyte immunoglobulin-like receptor, subfamily B (with TM and ITIM domains), member 3 (LOC100041146), mRNA."
BC049266	1.27059	1404.81	1377.16	1319.78	1085.53	982.258	1167.4	Pcgf3	"Mus musculus polycomb group ring finger 3, mRNA (cDNA clone MGC:55128 IMAGE:5371040), complete cds."
BC051160	1.2748	9037.66	7872.76	8311.19	6277.36	6408.42	7095.66	Msh6	"Mus musculus mutS homolog 6 (E. coli), mRNA (cDNA clone MGC:56735 IMAGE:4953238), complete cds."
AK144603	1.3147	3326.15	3247.13	3199.64	2251.99	2369.88	2849.49	Ikbkb	"Mus musculus lung RCB-0558 LLC cDNA, RIKEN full-length enriched library, clone:G730008F11 product:inhibitor of kappaB kinase beta, full insert sequence."
AK133314	1.25092	463.508	428.432	428.143	358.1	370.15	327.688	Dgkh	"Mus musculus adult male testis cDNA, RIKEN full-length enriched library, clone:4932432J21 product:diacylglycerol kinase, eta, full insert sequence."
BC106123	1.32197	1073.68	851.28	912.728	681.108	700.53	756.807	Fam72a	"Mus musculus RIKEN cDNA 2700049P18 gene, mRNA (cDNA clone MGC:117955 IMAGE:3995296), complete cds."
AK198984	1.26753	2020.92	1843.69	1921.21	1397.58	1541.35	1631.79	N/A	"Mus musculus cDNA, clone:Y1G0129M12, strand:unspecified."
XM_001475946	1.26467	659.178	629.08	673.773	509.341	564.395	480.507	Ahnak2	"PREDICTED: Mus musculus similar to KIAA2019 protein (LOC100041194), mRNA."
AK145721	1.32414	1602.71	1517.56	1527.58	1027.12	1170.86	1330.69	Tacc2	"Mus musculus blastocyst blastocyst cDNA, RIKEN full-length enriched library, clone:I1C0033J04 product:transforming, acidic coiled-coil containing protein 2, full insert sequence."
BC059862	1.26001	4405.23	4151.85	4234.38	3246.4	3215.72	3708.47	Lrpprc	"Mus musculus leucine-rich PPR-motif containing, mRNA (cDNA clone MGC:69719 IMAGE:6417407), complete cds."
BC007143	1.34788	1230.68	1216.12	1126.19	773.828	866.855	1026.1	Mpa2l	"Mus musculus macrophage activation 2 like, mRNA (cDNA clone MGC:6202 IMAGE:3495728), complete cds."
XM_001479761	1.58108	3237.66	2868.63	3102.87	1377.74	2353.97	2248.2	Gm10237	"PREDICTED: Mus musculus similar to ribosomal protein L35a (LOC100043217), mRNA."
AF359558	1.27415	763.685	813.141	710.604	626.129	616.723	552.448	N/A	"Mus musculus interleukin 4 (Il4) precursor RNA, partial sequence."
AK162942	1.34105	6002.54	5944.03	5748.36	4028.49	4068.25	5188.9	Tmbim4	"Mus musculus adult male spinal cord cDNA, RIKEN full-length enriched library, clone:A330065F19 product:hypothetical protein, full insert sequence."
AK035997	1.24223	1924.37	1768.88	1795.81	1399.54	1563.38	1457.45	Umps	"Mus musculus 16 days neonate cerebellum cDNA, RIKEN full-length enriched library, clone:9630025M18 product:uridine monophosphate synthetase, full insert sequence."
BC050841	1.2346	4425.32	4395.39	4742.26	3481.32	3654	3853.29	Nfkb1	"Mus musculus nuclear factor of kappa light chain gene enhancer in B-cells 1, p105, mRNA (cDNA clone IMAGE:6392793), complete cds."
AK080171	1.27242	1520.52	1452.87	1311.94	1145.1	1049.85	1170.23	Klra4	"Mus musculus adult male aorta and vein cDNA, RIKEN full-length enriched library, clone:A530075N02 product:killer cell lectin-like receptor, subfamily A, member 4, full insert sequence."
BC110357	1.27509	5479.87	5054.88	4565.67	4027.14	3794.43	3992.26	Gm5081	"Mus musculus expressed sequence AU021838, mRNA (cDNA clone MGC:117905 IMAGE:5293637), complete cds."
BC014761	1.32668	4557.64	4455.53	4105.08	3081.39	3051.57	3796.54	Lrrfip2	"Mus musculus leucine rich repeat (in FLII) interacting protein 2, mRNA (cDNA clone MGC:25637 IMAGE:4217995), complete cds."
AK009711	1.23027	889.752	802.912	829.775	684.262	659.054	705.912	Wdr20a	"Mus musculus adult male tongue cDNA, RIKEN full-length enriched library, clone:2310040A13 product:DMR-N9 PROTEIN (FRAGMENT) homolog [Xenopus laevis], full insert sequence."
AK088915	1.2398	5063.86	5378.83	4894.02	4009.78	3990	4372.05	1810032O08Rik	"Mus musculus 2 days neonate thymus thymic cells cDNA, RIKEN full-length enriched library, clone:E430031D18 product:hypothetical protein, full insert sequence."
BC096567	1.29303	12793.2	13192.4	13173.9	9484	9468.1	11453.5	Acot13	"Mus musculus thioesterase superfamily member 2, mRNA (cDNA clone MGC:106970 IMAGE:1314880), complete cds."
BC060204	1.28603	901.548	908.506	908.073	679.393	648.698	793.448	1200016B10Rik	"Mus musculus RIKEN cDNA 1200016B10 gene, mRNA (cDNA clone MGC:73488 IMAGE:6855442), complete cds."
BC039225	1.44733	2498.36	2282.37	2310.22	1517.02	1379.75	2075.86	Tarsl2	"Mus musculus threonyl-tRNA synthetase-like 2, mRNA (cDNA clone MGC:31414 IMAGE:4458085), complete cds."
BC009661	1.24942	6626.2	6603.84	6013.67	4914.97	5029.34	5458.07	Ddb1	"Mus musculus damage specific DNA binding protein 1, mRNA (cDNA clone MGC:6603 IMAGE:3487617), complete cds."
AK170456	1.27699	1576.26	1677.07	1603.42	1306.1	1140.85	1366.02	Mapkapk3	"Mus musculus NOD-derived CD11c +ve dendritic cells cDNA, RIKEN full-length enriched library, clone:F630104E22 product:Similar to mitogen-activated protein kinase-activated protein kinase 3, full insert sequence."
BC057458	1.32066	4785.5	4231.28	4856.48	3111.84	3562.75	3850.74	Ubr5	"Mus musculus ubiquitin protein ligase E3 component n-recognin 5, mRNA (cDNA clone IMAGE:4481326), complete cds."
BC117814	1.31171	579.665	523.688	508.142	460.757	379.337	391.047	Socs4	"Mus musculus suppressor of cytokine signaling 4, mRNA (cDNA clone MGC:143730 IMAGE:40092681), complete cds."
AK171139	1.58606	865.269	685.205	708.874	604.24	347.286	501.976	Impdh1	"Mus musculus NOD-derived CD11c +ve dendritic cells cDNA, RIKEN full-length enriched library, clone:F630227F02 product:inosine 5'-phosphate dehydrogenase 1, full insert sequence."
BC090667	1.2501	1047.92	1047.03	1088.3	842.36	789.823	918.707	Thnsl1	"Mus musculus threonine synthase-like 1 (bacterial), mRNA (cDNA clone MGC:113800 IMAGE:30686917), complete cds."
XM_485921	1.29829	6332.89	5822.58	5986.97	4235.84	4551.36	5232.67	Gm5593	"PREDICTED: Mus musculus predicted gene, EG434175, transcript variant 1 (EG434175), mRNA."
BC024998	1.2199	5685.44	5405.31	5293.62	4264.63	4592.11	4575.79	Nop14	"Mus musculus nucleolar protein 14, mRNA (cDNA clone MGC:32275 IMAGE:5012070), complete cds."
BC094904	1.30197	9709.7	10042.5	9995.83	7192.24	7046.6	8714.11	Clec12a	"Mus musculus C-type lectin domain family 12, member a, mRNA (cDNA clone MGC:107404 IMAGE:30044572), complete cds."
AK161665	1.31239	4225.02	3708.32	3720.82	2730.43	2848.56	3315.9	Nup107	"Mus musculus 8 days embryo whole body cDNA, RIKEN full-length enriched library, clone:5730465A05 product:nucleoporin 107, full insert sequence."
XM_001480721	1.39257	23378.7	23318.4	21701.9	14718	14798.1	20114.3	Gm4604	"PREDICTED: Mus musculus similar to rat ribosomal protein L36 (LOC100043718), mRNA."
BC010719	1.42065	5430.96	5379.22	5151.63	3344.94	3322.64	4722.92	Nfyb	"Mus musculus nuclear transcription factor-Y beta, mRNA (cDNA clone MGC:6315 IMAGE:2811674), complete cds."
BC060372	1.25024	5046.66	5024.71	4855.88	3922.33	3716.04	4322.91	Dph5	"Mus musculus DPH5 homolog (S. cerevisiae), mRNA (cDNA clone MGC:67875 IMAGE:6391546), complete cds."
BC016114	1.2566	1846.74	1795.1	1880.28	1460.65	1351.96	1590.77	Acsl6	"Mus musculus acyl-CoA synthetase long-chain family member 6, mRNA (cDNA clone MGC:28744 IMAGE:4481949), complete cds."
AY665755	1.74324	548.639	949.433	505.392	388.97	438.557	291.319	N/A	"Mus musculus clone HCgp39.DR4-28.0 T cell receptor beta chain (Tcrb) mRNA, partial cds."
AK164799	1.19648	1162.21	1121.94	1163.01	936.572	950.662	994.389	Dcaf8	"Mus musculus 10 days lactation, adult female mammary gland cDNA, RIKEN full-length enriched library, clone:D730050D15 product:Similar to H326 homolog [Mus musculus], full insert sequence."
BC017138	1.23874	1324.66	1205.12	1271.25	974.981	1082.15	1011.9	Atl3	"Mus musculus RIKEN cDNA 5730596K20 gene, mRNA (cDNA clone MGC:28761 IMAGE:4485115), complete cds."
AK078936	1.36606	480.927	565.863	599.626	395.358	356.943	453.601	Samhd1	"Mus musculus adult male cecum cDNA, RIKEN full-length enriched library, clone:9130206B16 product:SAM domain and HD domain, 1, full insert sequence."
AK155221	1.25957	5677.85	5628.99	5612.32	4288.25	4229.18	4949.45	Agfg2	"Mus musculus NOD-derived CD11c +ve dendritic cells cDNA, RIKEN full-length enriched library, clone:F630209B19 product:HIV-1 Rev binding protein-like, full insert sequence."
BC050005	1.22055	21055.3	21834.5	22434.2	17728.7	17070.4	18742.3	Arg1	"Mus musculus arginase 1, liver, mRNA (cDNA clone MGC:58976 IMAGE:3990246), complete cds."
AK049349	1.24512	1501.65	1347.65	1464.7	1118.79	1121.8	1223.48	Rps6ka6	"Mus musculus ES cells cDNA, RIKEN full-length enriched library, clone:C330026J02 product:RIBOSOMAL PROTEIN S6 KINASE ALPHA 6 (EC 2.7.1.-) (S6K-ALPHA 6) (90 KDA RIBOSOMAL PROTEIN S6 KINASE 6) (P90-RSK 6) (RIBOSOMAL S6 KINASE 4) (RSK-4) (PP90RSK4) homolog [Homo sapiens], full insert sequence."
BC010987	1.95419	13208	13102.5	14502.4	4320.73	6528.16	11922.9	Rps28	"Mus musculus ribosomal protein S28, mRNA (cDNA clone MGC:14062 IMAGE:4218716), complete cds."
AK152550	1.21835	3391.15	3430.47	3568.43	2989.89	2716.24	2826.45	Pols	"Mus musculus bone marrow macrophage cDNA, RIKEN full-length enriched library, clone:I830078N12 product:polymerase (DNA directed) sigma, full insert sequence."
BC016450	1.3307	5862.59	5699.1	6356.88	4266.71	4070.37	5190.07	Rrm1	"Mus musculus ribonucleotide reductase M1, mRNA (cDNA clone MGC:25382 IMAGE:4485739), complete cds."
AK013116	1.22763	3201.33	3389.9	3055.78	2722.06	2585.5	2546.79	Gins1	"Mus musculus 10, 11 days embryo whole body cDNA, RIKEN full-length enriched library, clone:2810418N01 product:HYPOTHETICAL PROTEIN KIAA0186 homolog [Homo sapiens], full insert sequence."
BC030169	1.46644	5087.05	4872.32	4983.64	2815.62	3150.32	4415.98	Psmc3ip	"Mus musculus proteasome (prosome, macropain) 26S subunit, ATPase 3, interacting protein, mRNA (cDNA clone MGC:29091 IMAGE:5027493), complete cds."
BC125530	1.24179	4869.35	5160.31	4826.2	3853.94	3828.49	4292.17	Agpat2	"Mus musculus 1-acylglycerol-3-phosphate O-acyltransferase 2 (lysophosphatidic acid acyltransferase, beta), mRNA (cDNA clone MGC:159233 IMAGE:40130045), complete cds."
BC056629	1.18339	7744.37	7689.41	7761.44	6568.59	6347.89	6688.69	Jmjd6	"Mus musculus jumonji domain containing 6, mRNA (cDNA clone MGC:68114 IMAGE:5033487), complete cds."
BC054789	1.26197	1289.93	1252.41	1269.72	952.073	961.731	1114.68	Pnpla6	"Mus musculus patatin-like phospholipase domain containing 6, mRNA (cDNA clone MGC:65634 IMAGE:6831507), complete cds."
BC026127	1.19531	2775.6	2627.8	2722.75	2295.89	2298.78	2203.24	Csnk1e	"Mus musculus casein kinase 1, epsilon, mRNA (cDNA clone MGC:13740 IMAGE:4010696), complete cds."
BC016567	1.26377	1190.82	1287.34	1240.8	957.95	1074.08	915.917	Pgf	"Mus musculus placental growth factor, mRNA (cDNA clone MGC:11485 IMAGE:2649577), complete cds."
BC056958	1.28944	23515.9	25915.5	22678.1	17006	18768.9	20196.7	Rpl27a	"Mus musculus ribosomal protein L27a, mRNA (cDNA clone MGC:66730 IMAGE:6817520), complete cds."
BC060371	1.32077	7270.09	7794.04	8045.25	5611.19	5272.15	6688.28	Pak1ip1	"Mus musculus PAK1 interacting protein 1, mRNA (cDNA clone IMAGE:6310268), partial cds."
AK140224	1.49387	2557.97	3085.98	3348.35	1834.34	1702.15	2539.24	Dnajc21	"Mus musculus adult male corpora quadrigemina cDNA, RIKEN full-length enriched library, clone:B230354J24 product:hypothetical protein, full insert sequence."
BC086614	1.19938	1215.39	1171.29	1209.89	1025.05	960.562	1013.88	Rgp1	"Mus musculus RGP1 retrograde golgi transport homolog (S. cerevisiae), mRNA (cDNA clone MGC:90542 IMAGE:30533256), complete cds."
AK016057	1.21975	8303.92	7752.36	7978.62	6383.11	6412.98	6914.13	Rbm34	"Mus musculus adult male testis cDNA, RIKEN full-length enriched library, clone:4930547K05 product:weakly similar to DJ835G14.2 (KIAA0117 (HAL845) PROTEIN) (FRAGMENT) [Homo sapiens], full insert sequence."
AK159411	1.17948	558.429	582.768	563.77	486.182	481.217	477.92	Ano6	"Mus musculus osteoclast-like cell cDNA, RIKEN full-length enriched library, clone:I420019J15 product:transmembrane protein 16F, full insert sequence."
AK168761	1.32517	1861.18	1587.66	1585.4	1412.7	1230.03	1158.52	Gls2	"Mus musculus 17 days pregnant adult female amnion cDNA, RIKEN full-length enriched library, clone:I920050I17 product:glutaminase 2 (liver, mitochondrial), full insert sequence."
BC052162	1.32452	703.837	717.27	742.673	483.851	630.018	529.316	Kpna4	"Mus musculus karyopherin (importin) alpha 4, mRNA (cDNA clone MGC:59350 IMAGE:6510795), complete cds."
AK037049	1.21622	5195.56	4948.99	4960.5	4147.59	3946.58	4331.29	Rbbp8	"Mus musculus adult female vagina cDNA, RIKEN full-length enriched library, clone:9930104E21 product:similar to RETINOBLASTOMA-BINDING PROTEIN 8 (RBBP-8) (CTBP INTERACTING PROTEIN) (CTIP) (RETINOBLASTOMA-INTERACTING PROTEIN AND MYOSIN-LIKE) (RIM) [Homo sapiens], full insert sequence."
BC125575	1.3476	2804.23	2500.37	2550.04	1787.82	1789.08	2284.16	Nol8	"Mus musculus nucleolar protein 8, mRNA (cDNA clone MGC:159278 IMAGE:40130090), complete cds."
AK143252	1.34236	582.944	511.976	638.426	396.746	412.91	480.853	Edem3	"Mus musculus 2 days pregnant adult female oviduct cDNA, RIKEN full-length enriched library, clone:E230017M11 product:Putative alpha-mannosidase C1orf22 (EC 3.2.1.-) homolog [Homo sapiens], full insert sequence."
AK042996	1.34721	2656.14	2561.36	2533.48	1816.03	1704.95	2276.68	Slc7a1	"Mus musculus 7 days neonate cerebellum cDNA, RIKEN full-length enriched library, clone:A730046J11 product:unclassifiable, full insert sequence."
AK165684	1.28099	2936.22	2912.43	2800.9	2067.55	2187.15	2519.79	Eps8	"Mus musculus colon RCB-0549 Cle-H3 cDNA, RIKEN full-length enriched library, clone:G430142F09 product:epidermal growth factor receptor pathway substrate 8, full insert sequence."
BC034881	1.2693	2577.45	2526.37	2354.7	1890.95	1841.68	2152.96	Arhgap15	"Mus musculus Rho GTPase activating protein 15, mRNA (cDNA clone MGC:41314 IMAGE:3468639), complete cds."
XM_001472951	1.4182	25524.5	25785.6	25689.2	15649.9	16567.5	22861.6	Gm2225	"PREDICTED: Mus musculus similar to ribosomal protein S25, transcript variant 2 (LOC100039422), mRNA."
BC068018	1.35692	569.516	580.306	615.521	377.702	419.689	513.654	Zfp654	"Mus musculus zinc finger protein 654, mRNA (cDNA clone MGC:69963 IMAGE:6336013), complete cds."
BC152358	1.40414	561.403	660.012	565.537	514	396.988	370.949	Tnfrsf26	"Mus musculus tumor necrosis factor receptor superfamily, member 26, mRNA (cDNA clone MGC:165174 IMAGE:40055748), complete cds."
AY219715	1.25524	2383.79	2333.49	2339.2	2066.25	1790.83	1777.96	Il15ra	"Mus musculus interleukin 15 receptor alpha chain isoform 1A (IL15ra) mRNA, complete cds"	http://www.ncbi.nlm.nih.gov/gquery/gquery.fcgi?term=AY219715
BC033469	1.24407	4157.28	3903.79	4221.88	3154.16	3183.76	3543.62	Hiatl1	"Mus musculus hippocampus abundant transcript-like 1, mRNA (cDNA clone MGC:37092 IMAGE:4951631), complete cds."
BC090982	1.7262	10742.4	12159.5	11737.5	5187.2	5475.1	10495.3	Rps28	"Mus musculus ribosomal protein S28, mRNA (cDNA clone MGC:107238 IMAGE:30316901), complete cds."
BC030489	1.21282	5572.62	5264.83	5538.15	4342.89	4450.55	4712.29	Anln	"Mus musculus anillin, actin binding protein (scraps homolog, Drosophila), mRNA (cDNA clone MGC:40907 IMAGE:5373071), complete cds."
BC131634	1.3652	591.552	674.302	683.112	494.912	537.022	402.928	Inpp5j	"Mus musculus phosphatidylinositol (4,5) bisphosphate 5-phosphatase, A, mRNA (cDNA clone MGC:150005 IMAGE:40096940), complete cds."
BC049593	1.21678	2177.57	2186.79	1988.1	1761.41	1714.18	1740.48	Pard6a	"Mus musculus par-6 (partitioning defective 6,) homolog alpha (C. elegans), mRNA (cDNA clone MGC:58236 IMAGE:6771847), complete cds."
AK169793	1.36402	542.178	548.953	518.84	429.456	325.258	435.613	Centb1	"Mus musculus 2 days neonate thymus thymic cells cDNA, RIKEN full-length enriched library, clone:E430024B04 product:centaurin, beta 1, full insert sequence."
XM_001477212	1.22755	1188.7	1096.97	1150.02	898.08	914.826	986.735	Gm3556	"PREDICTED: Mus musculus hypothetical protein LOC100041870 (LOC100041870), mRNA."
AK169473	1.31035	460.211	426.879	443.797	297.407	343.41	379.423	Spata7	"Mus musculus 3 days neonate thymus cDNA, RIKEN full-length enriched library, clone:A630032G24 product:hypothetical protein, full insert sequence."
BC120687	1.26119	1173.69	1314.57	1256.49	1058.83	919.625	992.463	Mcm10	"Mus musculus minichromosome maintenance deficient 10 (S. cerevisiae), mRNA (cDNA clone MGC:155924 IMAGE:40129610), complete cds."
AK139747	1.20817	1719.31	1702.14	1820.23	1500.95	1419.84	1417.39	Scyl2	"Mus musculus 2 cells egg cDNA, RIKEN full-length enriched library, clone:B020014N03 product:hypothetical ARM repeat fold containing protein, full insert sequence."
BC049662	1.20887	2467.5	2391	2608.59	2012.69	2057.83	2103.37	Mpp7	"Mus musculus membrane protein, palmitoylated 7 (MAGUK p55 subfamily member 7), mRNA (cDNA clone IMAGE:6532780), partial cds."
E07271	1.4123	832.939	1123.56	895.667	726.257	576.322	710.914	N/A	"cDNA encoding mouse BNP,proBNP and preproBNP,and ditto."
NM_001110853	1.34196	884.852	882.244	802.072	619.781	562.717	742.9	Crem	"Mus musculus cAMP responsive element modulator (Crem), transcript variant 9, mRNA."
BC010792	1.37422	827.308	867.767	744.652	706.588	528.235	551.898	Rbm25	"Mus musculus RNA binding motif protein 25, mRNA (cDNA clone IMAGE:4218967), complete cds."
NM_001109040	1.23753	1571.14	1477.56	1524.98	1146.18	1303.95	1249.81	Kif21a	"Mus musculus kinesin family member 21A (Kif21a), transcript variant 1, mRNA."
XM_193558	1.27067	1097.28	1082.82	1178.09	807.211	961.418	879.12	Rnf217	"PREDICTED: Mus musculus IBR domain containing 1 (Ibrdc1), mRNA."
AK173161	1.30699	721.985	589.915	733.29	499.81	522.381	535.773	BC031353	Mus musculus premature mRNA for mKIAA1370 protein.
AK165635	1.31244	519.037	517.386	520.158	413.46	437.846	341.316	Usp36	"Mus musculus bladder RCB-0544 MBT-2 cDNA, RIKEN full-length enriched library, clone:G430084E22 product:hypothetical Peptidase C19, ubiquitin carboxyl-terminal hydrolase family 2 containing protein, full insert sequence."
AK009628	1.29666	1288.54	1316.45	1199.66	890.688	952.123	1100.68	2310035C23Rik	"Mus musculus adult male tongue cDNA, RIKEN full-length enriched library, clone:2310035C23 product:hypothetical protein, full insert sequence."
BC024442	1.2764	20932	21445.5	21153.3	15545.9	15730	18673.4	Eif6	"Mus musculus eukaryotic translation initiation factor 6, mRNA (cDNA clone MGC:37280 IMAGE:4973875), complete cds."
NM_001111311	1.55956	8702.01	7468.96	7424.81	4121.81	4417.9	6986.43	Lrrfip1	"Mus musculus leucine rich repeat (in FLII) interacting protein 1 (Lrrfip1), transcript variant 1, mRNA."
BC039746	1.2693	5618.78	5179.53	5374.88	4689.12	3945.49	4134.4	Nedd4l	"Mus musculus neural precursor cell expressed, developmentally down-regulated gene 4-like, mRNA (cDNA clone MGC:49433 IMAGE:3157137), complete cds."
BC003717	1.24308	3358.79	3520.95	3390.14	2961.1	2757.72	2556.02	Dgat1	"Mus musculus diacylglycerol O-acyltransferase 1, mRNA (cDNA clone MGC:5740 IMAGE:3486724), complete cds."
AK080403	1.39524	1765.7	1587.89	1421.99	1364.24	1039.68	1034.9	Me2	"Mus musculus 3 days neonate thymus cDNA, RIKEN full-length enriched library, clone:A630098G22 product:similar to NAD-DEPENDENT MALIC ENZYME, MITOCHONDRIAL PRECURSOR (EC 1.1.1.38) (NAD-ME) [Homo sapiens], full insert sequence."
BC013333	1.215	4465.34	4196.62	4170.98	3649.63	3368.53	3544.64	Ctbp2	"Mus musculus C-terminal binding protein 2, mRNA (cDNA clone MGC:13751 IMAGE:4019572), complete cds."
AK009205	1.19991	2408.73	2580.24	2534.76	2036.18	2095.86	2136.78	N/A	"Mus musculus adult male tongue cDNA, RIKEN full-length enriched library, clone:2310007G06 product:protein phosphatase 1, regulatory (inhibitor) subunit 2, full insert sequence."
AK122389	1.24918	1001.92	967.917	982.019	777.784	858.886	731.345	Cyld	Mus musculus mRNA for mKIAA0849 protein.
AK164069	1.50086	2816.51	2721.68	2430.75	1544.75	1509.27	2364	F730047E07Rik	"Mus musculus 7 days embryo whole body cDNA, RIKEN full-length enriched library, clone:C430044M24 product:hypothetical protein, full insert sequence."
AK141072	1.23385	992.415	960.465	977.753	855.838	771.979	750.968	Eprs	"Mus musculus 0 day neonate cerebellum cDNA, RIKEN full-length enriched library, clone:C230033F19 product:glutamyl-prolyl-tRNA synthetase, full insert sequence."
AK150664	1.24742	4720.55	4044.03	4470.91	3541.95	3443.19	3605.47	Fbxl5	"Mus musculus bone marrow macrophage cDNA, RIKEN full-length enriched library, clone:I830013G08 product:F-box and leucine-rich repeat protein 5, full insert sequence."
BC022953	1.2102	1155.05	1217.61	1274.78	989.461	1021.62	1000.66	Mrps25	"Mus musculus mitochondrial ribosomal protein S25, mRNA (cDNA clone MGC:30559 IMAGE:5126320), complete cds."
BC059269	1.22983	612.793	588.759	614.036	480.908	468.458	528.666	4933427D14Rik	"Mus musculus RIKEN cDNA 4933427D14 gene, mRNA (cDNA clone IMAGE:6412932), partial cds."
BC042898	1.21605	1198.57	1173.57	1148.39	910.119	1007.91	979.238	Slc7a6	"Mus musculus solute carrier family 7 (cationic amino acid transporter, y+ system), member 6, mRNA (cDNA clone IMAGE:4952194), with apparent retained intron."
BC027307	1.29001	3034.98	3108.01	2856.89	2313.89	2093.65	2591.24	Bcl2l13	"Mus musculus BCL2-like 13 (apoptosis facilitator), mRNA (cDNA clone MGC:28321 IMAGE:4014844), complete cds."
DQ055453	1.33665	6174.64	6814.42	5542.28	5049.69	4081.87	4737.53	Sirpb1	"Mus musculus SIRP beta 1 cell surface protein mRNA, complete cds."
BC104360	1.27958	4711.39	4776.64	4614.33	3732.41	3281.25	4047.12	Hddc2	"Mus musculus HD domain containing 2, mRNA (cDNA clone MGC:129436 IMAGE:40049707), complete cds."
AK003294	1.30713	28164	29357.1	26725.7	19578.4	20571.8	24566.1	Ngfrap1	"Mus musculus 18-day embryo whole body cDNA, RIKEN full-length enriched library, clone:1110002F04 product:nerve growth factor receptor (TNFRSF16) associated protein 1, full insert sequence."
BC087552	1.46964	1147.08	1085.6	1066.28	658.314	643.2	987.915	Otud6b	"Mus musculus OTU domain containing 6B, mRNA (cDNA clone MGC:103361 IMAGE:6331952), complete cds."
BC003210	1.26709	2336.17	2555.41	2516.18	1883.68	1827.58	2144.86	Tmem183a	"Mus musculus transmembrane protein 183A, mRNA (cDNA clone MGC:7071 IMAGE:3156957), complete cds."
AK141888	1.29286	459.764	435.948	514.677	330.264	382.216	378.162	Btaf1	"Mus musculus 12 days embryo spinal ganglion cDNA, RIKEN full-length enriched library, clone:D130053C05 product:BTAF1 protein (Fragment) homolog [Homo sapiens], full insert sequence."
XM_001477144	1.25265	479.988	568.626	523.379	425.159	415.203	411.695	Gm3502	"PREDICTED: Mus musculus hypothetical protein LOC100041765 (LOC100041765), mRNA."
AK037697	1.24485	3889.01	4000.94	3811.42	2944.89	3059.58	3411.98	Nrf1	"Mus musculus 16 days neonate thymus cDNA, RIKEN full-length enriched library, clone:A130038J21 product:SIMILAR TO NUCLEAR RESPIRATORY FACTOR 1 homolog [Mus musculus], full insert sequence."
AK038369	1.25368	707.808	649.562	718.124	510.123	580.537	565.816	AW146020	"Mus musculus 16 days neonate thymus cDNA, RIKEN full-length enriched library, clone:A130099G21 product:weakly similar to GC-RICH SEQUENCE DNA-BINDING FACTOR (GCF) (TRANSCRIPTION FACTOR 9) (TCF-9) [Homo sapiens], full insert sequence."
BC006638	1.19129	4792.22	4540.97	4729.99	3921.51	3847.77	4034.89	Rod1	"Mus musculus ROD1 regulator of differentiation 1 (S. pombe), mRNA (cDNA clone MGC:11742 IMAGE:3969488), complete cds."
XM_885282	1.29019	874.002	797.73	826.959	588.907	628.68	725.135	Gm6189	"PREDICTED: Mus musculus predicted gene, EG620899 (EG620899), mRNA."
AK155580	1.24146	17032.9	17029.2	15573.7	14151.2	12601.1	13239.5	Gp49a	"Mus musculus B6-derived CD11 +ve dendritic cells cDNA, RIKEN full-length enriched library, clone:F730001H10 product:glycoprotein 49 A, full insert sequence."
AK163624	1.20353	532.637	544.307	508.269	436.828	453.855	426.351	Col4a3bp	"Mus musculus 4 days neonate male adipose cDNA, RIKEN full-length enriched library, clone:B430320A20 product:procollagen, type IV, alpha 3 (Goodpasture antigen) binding protein, full insert sequence."
XM_001473727	1.26588	495.752	446.25	424.422	350.461	382.882	344.952	Gm14698	"PREDICTED: Mus musculus similar to phosphoserine/threonine/tyrosine interaction protein (LOC100040244), mRNA."
BC045158	1.22054	3373.73	3412.76	3376.41	2780.36	2609.72	2946.57	Smn1	"Mus musculus survival motor neuron 1, mRNA (cDNA clone MGC:54633 IMAGE:6486685), complete cds."
BC023147	1.3069	3386.12	3223.49	2932.95	2573.8	2149.02	2592.91	Rg9mtd1	"Mus musculus RNA (guanine-9-) methyltransferase domain containing 1, mRNA (cDNA clone MGC:28071 IMAGE:3710019), complete cds."
AK008353	1.2535	5245.97	5908.33	5281.4	4375.94	4117.8	4612.44	Isg20	"Mus musculus adult male small intestine cDNA, RIKEN full-length enriched library, clone:2010107M23 product:interferon-stimulated protein (20 kDa), full insert sequence."
BC019800	1.18986	6927.76	7153.29	7228.01	5892.27	6166.13	5852.44	Rabepk	"Mus musculus Rab9 effector protein with kelch motifs, mRNA (cDNA clone MGC:30373 IMAGE:5150243), complete cds."
BC066815	1.38499	3347.54	2886.38	3518.85	2250.84	2048.05	2776.22	Slc38a1	"Mus musculus solute carrier family 38, member 1, mRNA (cDNA clone IMAGE:30103011), complete cds."
BC094252	1.24416	1798.33	1865.84	1956.58	1546.03	1392.56	1583.35	Brip1	"Mus musculus BRCA1 interacting protein C-terminal helicase 1, mRNA (cDNA clone MGC:106602 IMAGE:6401109), complete cds."
BC092237	1.24073	731.422	720.337	775.26	562.073	592.286	642.378	Mtf2	"Mus musculus metal response element binding transcription factor 2, mRNA (cDNA clone MGC:116639 IMAGE:30637248), complete cds."
AK037010	1.31986	1524.69	1586.3	1722	1073.8	1225.01	1377.06	Cobll1	"Mus musculus adult female vagina cDNA, RIKEN full-length enriched library, clone:9930036L19 product:weakly similar to KIAA0977 PROTEIN [Homo sapiens], full insert sequence."
AK046600	1.37048	2909.9	3321.75	2865.64	2577.3	1884.11	2216.03	Clec5a	"Mus musculus 4 days neonate male adipose cDNA, RIKEN full-length enriched library, clone:B430202I07 product:C-type (calcium dependent, carbohydrate-recognition domain) lectin, superfamily member 5, full insert sequence."
AK045929	1.22854	683.765	756.24	671.162	585.163	559.875	571.289	Ptpro	"Mus musculus adult male corpora quadrigemina cDNA, RIKEN full-length enriched library, clone:B230324J24 product:protein tyrosine phosphatase, receptor type, O, full insert sequence."
BC089163	1.1978	8528.35	8444.48	8062.98	7070.25	6723.72	7107.77	Osbpl9	"Mus musculus oxysterol binding protein-like 9, mRNA (cDNA clone MGC:99953 IMAGE:5367603), complete cds."
AK162649	1.40076	1199.2	1328.08	1293.91	862.501	773.841	1123.35	Rlf	"Mus musculus adult male bone cDNA, RIKEN full-length enriched library, clone:9830143C15 product:hypothetical protein, full insert sequence."
BC080691	1.2357	3725.86	3384.02	3459.21	2822.96	2711.53	3019.81	Kdm5a	"Mus musculus jumonji, AT rich interactive domain 1A (Rbp2 like), mRNA (cDNA clone IMAGE:30111462), partial cds."
AK004138	1.31005	749.615	758.023	774.848	548.612	528.988	674.782	Lrrc16a	"Mus musculus 18-day embryo whole body cDNA, RIKEN full-length enriched library, clone:1110037D04 product:leucine rich repeat containing 16, full insert sequence."
BC025628	1.18396	9042.86	8857.31	8740.69	7732.97	7369.09	7402.56	Xpo1	"Mus musculus exportin 1, CRM1 homolog (yeast), mRNA (cDNA clone MGC:38171 IMAGE:5321933), complete cds."
BC036997	1.43387	489.912	552.271	561.221	308.92	356.86	467.23	Zfp292	"Mus musculus zinc finger protein 292, mRNA (cDNA clone IMAGE:5039415), partial cds."
AK048355	1.33384	764.216	575.43	678.248	473.323	517.392	513.223	Atad5	"Mus musculus 16 days embryo head cDNA, RIKEN full-length enriched library, clone:C130052G03 product:weakly similar to ATP/GTP-BINDING PROTEIN [Homo sapiens], full insert sequence."
XM_141816	1.22781	3142.17	3037.07	2917.85	2400.21	2377.35	2636.41	Gm4910	"PREDICTED: Mus musculus predicted gene, EG236844 (EG236844), mRNA."
NM_001103179	1.25566	1559.41	1330.05	1404.12	1094.19	1133.09	1186.48	Brwd1	"Mus musculus bromodomain and WD repeat domain containing 1 (Brwd1), transcript variant 2, mRNA."
BC024630	1.27167	958.623	1005.18	957.318	826.105	793.919	683.932	Ippk	"Mus musculus inositol 1,3,4,5,6-pentakisphosphate 2-kinase, mRNA (cDNA clone MGC:28631 IMAGE:4222376), complete cds."
BC066151	1.34888	641.932	650.3	673.962	509	406.348	554.245	Lcorl	"Mus musculus ligand dependent nuclear receptor corepressor-like, mRNA (cDNA clone IMAGE:30102682), complete cds."
AK016619	1.20641	3687.59	3484	3440.27	2900.45	2848.14	3047.19	Ttc14	"Mus musculus adult male testis cDNA, RIKEN full-length enriched library, clone:4933402I15 product:RIKEN cDNA 2700016E08 gene, full insert sequence."
AK039486	1.43151	499.75	469.805	440.921	412.842	315.119	271.26	Syne1	"Mus musculus adult male spinal cord cDNA, RIKEN full-length enriched library, clone:A330049M09 product:weakly similar to NUANCE (FRAGMENT) [Mus musculus], full insert sequence."
BC038821	1.29904	2331.69	2175.07	2199.6	1708.91	1531.9	1943.9	Tada2a	"Mus musculus transcriptional adaptor 2 (ADA2 homolog, yeast)-like, mRNA (cDNA clone MGC:47112 IMAGE:3990023), complete cds."
BC006727	1.22364	1336.31	1357.49	1412.83	1058.45	1189.39	1111.16	Pycr1	"Mus musculus pyrroline-5-carboxylate reductase 1, mRNA (cDNA clone MGC:11688 IMAGE:3962093), complete cds."
AK164218	1.27444	2969.78	2964.6	2955.04	2217.68	2158.88	2625.24	N/A	"Mus musculus 9 days embryo whole body cDNA, RIKEN full-length enriched library, clone:D030015E08 product:hypothetical protein, full insert sequence."
BC010717	1.30045	1171.28	1015.13	1117.92	905.501	750.967	888.808	Kdm5a	"Mus musculus jumonji, AT rich interactive domain 1A (Rbp2 like), mRNA (cDNA clone IMAGE:3603073), complete cds."
BC052772	1.30327	1176.86	1190.53	1221.34	829.146	1058.39	880.895	6330503K22Rik	"Mus musculus RIKEN cDNA 6330503K22 gene, mRNA (cDNA clone IMAGE:6314542), complete cds."
BC115657	1.23816	6886.54	6376.16	6565.41	5762.3	5153.32	5114.54	Eif2b3	"Mus musculus eukaryotic translation initiation factor 2B, subunit 3, mRNA (cDNA clone MGC:144566 IMAGE:40103205), complete cds."
BC031198	1.23416	2099.76	1922.87	1988.75	1728.03	1536.2	1609.11	Rell1	"Mus musculus RELT-like 1, mRNA (cDNA clone MGC:37691 IMAGE:5059693), complete cds."
BC132366	1.21641	755.29	830.619	756.063	627.721	657.996	638.036	Socs1	"Mus musculus suppressor of cytokine signaling 1, mRNA (cDNA clone MGC:163997 IMAGE:40130643), complete cds."
BC020119	1.29522	10131.5	11016.5	10124	7368.52	7728.28	9132.18	Fam125a	"Mus musculus RIKEN cDNA 1110012M11 gene, mRNA (cDNA clone MGC:28144 IMAGE:3982577), complete cds."
AK161484	1.43189	849.449	882.452	939.903	630.773	496.514	766.264	Lnpep	"Mus musculus adult male testis cDNA, RIKEN full-length enriched library, clone:4932438G09 product:Insulin-regulated membrane aminopeptidase IRAP homolog [Mus musculus], full insert sequence."
BC108967	1.18047	4333.07	4207.03	4405.15	3731.71	3600.86	3632.87	Ccr3	"Mus musculus chemokine (C-C motif) receptor 3, mRNA (cDNA clone MGC:124265 IMAGE:40047217), complete cds."
AK140242	1.23846	449.386	481.932	473.147	362.54	363.67	409.157	Wdr60	"Mus musculus adult male corpora quadrigemina cDNA, RIKEN full-length enriched library, clone:B230364H10 product:hypothetical protein, full insert sequence."
AK053601	1.33052	522.828	487.515	558.066	446.464	341.839	395.696	Hspa4	"Mus musculus 0 day neonate eyeball cDNA, RIKEN full-length enriched library, clone:E130113D20 product:heat shock 70 kDa protein 4, full insert sequence."
BC040381	1.28419	3994	3597.52	3895.69	2680.94	3274.42	3010.79	Map4k5	"Mus musculus mitogen-activated protein kinase kinase kinase kinase 5, mRNA (cDNA clone MGC:25572 IMAGE:3989487), complete cds."
AK020013	1.3848	2261.21	2139.74	2258.39	1438.23	1437.73	1989.92	Ctnnb1	"Mus musculus adult male thymus cDNA, RIKEN full-length enriched library, clone:5830416C23 product:catenin beta, full insert sequence."
BC045616	1.26335	609.91	576.878	525.17	422.28	453.671	478.345	Eftud1	"Mus musculus elongation factor Tu GTP binding domain containing 1, mRNA (cDNA clone MGC:37448 IMAGE:4983234), complete cds."
AK031399	1.19773	862.054	868.27	819.834	697.294	736.087	695.815	Camkk2	"Mus musculus 13 days embryo male testis cDNA, RIKEN full-length enriched library, clone:6030423C20 product:CA+/CALMODULIN-DEPENDENT PROTEIN KINASE KINASE BETA (CAM-KINASE KINASE BETA) homolog [Rattus norvegicus], full insert sequence."
XM_001478498	1.25041	3612.02	3351.59	3439.99	2870.61	2530.76	2932.05	Gm4070	"PREDICTED: Mus musculus similar to very large inducible GTPase-1, transcript variant 1 (LOC100042856), mRNA."
BC008129	1.17913	6437.33	6681.4	6634.31	5509.84	5519.44	5723.3	Ywhag	"Mus musculus 3-monooxygenase/tryptophan 5-monooxygenase activation protein, gamma polypeptide, mRNA (cDNA clone MGC:5794 IMAGE:3498633), complete cds."
BC033459	1.25111	1202.02	1250.53	1271.01	973.9	921.538	1087.02	Numb	"Mus musculus numb gene homolog (Drosophila), mRNA (cDNA clone MGC:28234 IMAGE:3991630), complete cds."
BC048727	1.19751	709.394	658.5	710.495	571.087	583.53	579.963	Narg1l	"Mus musculus NMDA receptor regulated 1-like, mRNA (cDNA clone IMAGE:6508520), complete cds."
AK076797	1.21535	773.898	735.063	748.596	629.757	582.768	646.373	Crem	"Mus musculus adult male testis cDNA, RIKEN full-length enriched library, clone:4930469D11 product:CAMP-RESPONSIVE ELEMENT MODULATOR homolog [Mus musculus], full insert sequence."
AK030086	1.28565	2347.17	2192.79	2386.44	1629.41	1760.22	2015.25	4932438A13Rik	"Mus musculus adult male testis cDNA, RIKEN full-length enriched library, clone:4932438A13 product:hypothetical protein, full insert sequence."
BC140412	1.29455	1700.3	2038.84	1713.53	1487.63	1417.36	1298.6	Fpr1	"Synthetic construct Mus musculus clone IMAGE:100014405, MGC:173272 formyl peptide receptor 1 (Fpr1) mRNA, encodes complete protein."
BC026744	1.23275	1436.54	1530.28	1638.61	1194.76	1270.61	1266.6	Vps37b	"Mus musculus vacuolar protein sorting 37B (yeast), mRNA (cDNA clone MGC:25614 IMAGE:4163734), complete cds."
BC009653	1.21963	4090.52	4106.32	4332.07	3310.59	3321.86	3647.14	Npepps	"Mus musculus aminopeptidase puromycin sensitive, mRNA (cDNA clone MGC:5986 IMAGE:3487224), complete cds."
AK014646	1.25449	1667.13	1499.1	1667.84	1194.42	1369.58	1290.65	Cpsf6	"Mus musculus 10 days neonate skin cDNA, RIKEN full-length enriched library, clone:4733401N12 product:RIKEN cDNA 4733401N12 gene, full insert sequence."
AK040197	1.25218	1416.91	1437.57	1455.4	1071.08	1110.75	1269.13	Mgea5	"Mus musculus 0 day neonate thymus cDNA, RIKEN full-length enriched library, clone:A430076A20 product:unclassifiable, full insert sequence."
AK051045	1.20099	1201.67	1215.81	1218.91	964.073	1060.27	1005.74	Snhg1	"Mus musculus 9 days embryo whole body cDNA, RIKEN full-length enriched library, clone:D030060F23 product:Mus musculus U22 snoRNA host gene (UHG) gene, complete sequence, full insert sequence."
AK053719	1.26874	1848.61	1751.8	1859.79	1419.01	1307	1590.05	Msl1	"Mus musculus 0 day neonate eyeball cDNA, RIKEN full-length enriched library, clone:E130302B09 product:hypothetical protein, full insert sequence."
BC024942	1.22566	1142.37	1056.53	1158.94	880.985	963.519	894.97	Prps2	"Mus musculus phosphoribosyl pyrophosphate synthetase 2, mRNA (cDNA clone MGC:28388 IMAGE:4022452), complete cds."
AK040322	1.299	754.812	746.232	662.849	534.839	510.147	624.276	Ranbp2	"Mus musculus 0 day neonate thymus cDNA, RIKEN full-length enriched library, clone:A430087B05 product:RAN-BINDING PROTEIN 2 homolog [Mus musculus], full insert sequence."
AK014190	1.2961	554.377	490.018	576.312	378.103	417.942	455.02	Pms2	"Mus musculus 13 days embryo head cDNA, RIKEN full-length enriched library, clone:3110048A06 product:postmeiotic segregation increased 2 (S. cerevisiae), full insert sequence."
AK077910	1.3222	1895.06	1737.88	1744.87	1410.99	1162.43	1515.72	Pkn2	"Mus musculus 13 days embryo male testis cDNA, RIKEN full-length enriched library, clone:6030436C20 product:protein kinase N2, full insert sequence."
BC052151	1.19242	2408.47	2330.46	2528.08	2037.58	2036.29	2017.1	Fam33a	"Mus musculus RIKEN cDNA 1110001A07 gene, mRNA (cDNA clone IMAGE:6336253), **** WARNING: chimeric clone ****."
BC065156	1.27359	5423.88	4905.01	5590.57	4147.97	4528.59	3832.79	Nploc4	"Mus musculus nuclear protein localization 4 homolog (S. cerevisiae), mRNA (cDNA clone MGC:90115 IMAGE:5706754), complete cds."
BC022676	1.34498	642.31	661.761	569.136	431.793	421.991	545.676	Slc25a30	"Mus musculus solute carrier family 25, member 30, mRNA (cDNA clone MGC:31367 IMAGE:4238839), complete cds."
AK161530	1.24898	1975.53	1803.36	1985.14	1423.86	1561.69	1632.4	Mga	"Mus musculus 11 days pregnant adult female ovary and uterus cDNA, RIKEN full-length enriched library, clone:5031429C20 product:MAX gene associated, full insert sequence."
XM_001472207	1.80954	1185.11	797.263	907.528	352.959	505.76	810.68	Gm2046	"PREDICTED: Mus musculus hypothetical protein LOC100039100 (LOC100039100), mRNA."
AK032085	1.32812	784.645	681.77	803.677	525.507	534.185	653.741	Elmo1	"Mus musculus adult male medulla oblongata cDNA, RIKEN full-length enriched library, clone:6330578D22 product:engulfment and cell motility 1, ced-12 homolog (C. elegans), full insert sequence."
AK032013	1.2143	1145.29	1186.31	1174.19	1000.45	900.986	988.469	Anxa7	"Mus musculus adult male medulla oblongata cDNA, RIKEN full-length enriched library, clone:6330545A10 product:annexin A7, full insert sequence."
AK155332	1.35517	642.827	646.247	655.206	491.584	558.745	398.176	Sphk1	"Mus musculus NOD-derived CD11c +ve dendritic cells cDNA, RIKEN full-length enriched library, clone:F630220O08 product:sphingosine kinase 1, full insert sequence."
XM_001478306	1.81562	14194	16774.4	18230.3	8331.97	5975.36	14566.7	Gm3511	"PREDICTED: Mus musculus similar to 40S ribosomal protein S28 (LOC100041786), mRNA."
BC006661	1.31987	2324.7	2468.33	2163.01	1690.97	1576.94	2024.37	Dbr1	"Mus musculus debranching enzyme homolog 1 (S. cerevisiae), mRNA (cDNA clone MGC:6384 IMAGE:3501390), complete cds."
BC116298	1.31853	992.878	1001.17	940.163	718.527	656.646	864.088	Cdca2	"Mus musculus cell division cycle associated 2, mRNA (cDNA clone MGC:143921 IMAGE:40095010), complete cds."
AK134415	1.52375	456.345	449.412	415.318	291.614	215.79	382.59	4932441K18Rik	"Mus musculus 13 days embryo male testis cDNA, RIKEN full-length enriched library, clone:6030473M11 product:retinoblastoma binding protein 7, full insert sequence."
BC115580	1.3514	6209.04	6008.22	6473.26	4249.2	4133.01	5571.39	Acbd6	"Mus musculus acyl-Coenzyme A binding domain containing 6, mRNA (cDNA clone MGC:144461 IMAGE:40102241), complete cds."
AK152602	1.21766	2352.7	2209.6	2463.76	1850.57	1958.56	1957.29	Eps15l1	"Mus musculus bone marrow macrophage cDNA, RIKEN full-length enriched library, clone:I830080N08 product:epidermal growth factor receptor pathway substrate 15, related sequence, full insert sequence."
AK089613	1.34167	413.723	400.468	435.563	358.088	262.493	317.899	Cd180	"Mus musculus activated spleen cDNA, RIKEN full-length enriched library, clone:F830005B01 product:lymphocyte antigen 78, full insert sequence."
BC052404	1.42001	536.777	553.389	572.358	480.068	311.021	397.668	Stk32b	"Mus musculus serine/threonine kinase 32B, mRNA (cDNA clone MGC:63434 IMAGE:5715729), complete cds."
BC014872	1.22863	774.282	713.678	697.245	611.43	560.617	606.048	Mettl13	"Mus musculus RIKEN cDNA 5630401D24 gene, mRNA (cDNA clone MGC:11576 IMAGE:3602469), complete cds."
AK039088	1.38068	482.312	407.868	460.961	341.233	269.21	375.051	Prkx	"Mus musculus adult male hypothalamus cDNA, RIKEN full-length enriched library, clone:A230094I17 product:putative serine/threonine kinase, full insert sequence."
BC024320	1.33287	695.732	896.112	806.17	652.884	596.162	545.345	Ceacam2	"Mus musculus CEA-related cell adhesion molecule 2, mRNA (cDNA clone MGC:18435 IMAGE:4241449), complete cds."
XM_001477636	1.25361	10220	9826.75	10186.3	7246.47	8341.17	8590.94	Gm9790	"PREDICTED: Mus musculus similar to hypoxia induced gene 1, transcript variant 1 (LOC100042265), mRNA."
BC026055	1.31795	1881.01	1895.38	1864.22	1530.84	1208.41	1569.45	Shmt1	"Mus musculus serine hydroxymethyltransferase 1 (soluble), mRNA (cDNA clone MGC:14007 IMAGE:4160579), complete cds."
Z36885	1.28938	500.607	462.595	527.178	433.323	363.662	361.41	Elk4	M.musculus sap1A mRNA.
AK039596	1.42947	738.528	677.645	695.35	451.611	416.17	633.891	A330069E16Rik	"Mus musculus adult male spinal cord cDNA, RIKEN full-length enriched library, clone:A330069E16 product:unclassifiable, full insert sequence."
AK156295	1.28191	1528.46	1620.89	1580.27	1375.5	1097.99	1230.59	Cblb	"Mus musculus activated spleen cDNA, RIKEN full-length enriched library, clone:F830015G06 product:Casitas B-lineage lymphoma b, full insert sequence."
AK143202	1.26723	1276.16	1283.79	1405.08	1007.75	972.995	1153.66	Ubr2	"Mus musculus 0 day neonate eyeball cDNA, RIKEN full-length enriched library, clone:E130307M13 product:Ubiquitin ligase E3 alpha-II (Fragment), full insert sequence."
AK136254	1.26402	1997.9	1707.9	1730.12	1519.64	1373.14	1400.86	Ncapg	"Mus musculus in vitro fertilized eggs cDNA, RIKEN full-length enriched library, clone:7420496B13 product:similar to Condensin subunit 3 (Chromosome-associated protein G) (Condensin subunit CAP-G) (hCAP-G) (XCAP-G homolog) (NY-MEL-3 antigen) [Homo sapiens], full insert sequence."
BC071237	1.34988	1717.64	1552.96	1510.6	1053.58	1104.63	1407.58	Ndfip2	"Mus musculus Nedd4 family interacting protein 2, mRNA (cDNA clone MGC:78213 IMAGE:5003738), complete cds."
XM_001474886	1.18658	3586.35	3572.77	3380.66	2960.6	2904.48	3015.22	Gm9791	"PREDICTED: Mus musculus similar to calcium-regulated heat-stable protein (24kD) (LOC100040232), mRNA."
AK030894	1.2221	699.893	704.869	635.756	569.83	565.519	533.228	Lin54	"Mus musculus adult male thymus cDNA, RIKEN full-length enriched library, clone:5830445K23 product:weakly similar to TESMIN (METALLOTHIONEIN-LIKE 5, TESTIS-SPECIFIC) (TESTIS-SPECIFIC METALLOTHIONEIN-LIKE PROTEIN) [Homo sapiens], full insert sequence."
BC052705	1.26693	433.115	486.788	427.286	370.005	369.705	323.852	Dusp8	"Mus musculus dual specificity phosphatase 8, mRNA (cDNA clone MGC:64619 IMAGE:5697787), complete cds."
AK164866	1.28782	765.693	631.79	682.743	538.875	497.538	576.773	Cpeb2	"Mus musculus 15 days embryo head cDNA, RIKEN full-length enriched library, clone:D930030J11 product:cytoplasmic polyadenylation element binding protein 2, full insert sequence."
BC028632	1.28028	2780.55	2786.12	2614.03	2035.09	1964.5	2413.73	4921521F21Rik	"Mus musculus RIKEN cDNA 4921521F21 gene, mRNA (cDNA clone IMAGE:1196292), with apparent retained intron."
BC024862	1.22209	463.249	454.482	460.412	369.81	354.671	404.916	Ccdc58	"Mus musculus coiled-coil domain containing 58, mRNA (cDNA clone MGC:36453 IMAGE:5356370), complete cds."
BC014813	1.31886	5074.92	4981.29	4829.98	4399.01	3655.62	3309.79	Napsa	"Mus musculus napsin A aspartic peptidase, mRNA (cDNA clone MGC:25302 IMAGE:4221844), complete cds."
BC152792	1.18889	15140.6	14646.4	14501.3	12497.4	11971.5	12790.2	Gp49a	"Synthetic construct Mus musculus clone IMAGE:100016030, MGC:184401 glycoprotein 49 A (Gp49a) mRNA, encodes complete protein."
AK018482	1.27804	739.838	742.233	760.12	543.434	552.078	666.471	Fbxo9	"Mus musculus adult male colon cDNA, RIKEN full-length enriched library, clone:9030401P18 product:Mus musculus, Similar to F-box only protein 9, clone MGC:28077 IMAGE:3710611, mRNA, complete cds, full insert sequence."
AK168184	1.24799	696.921	735.859	639.94	562.51	518.905	578.445	G430095P16Rik	"Mus musculus TIB-55 BB88 cDNA, RIKEN full-length enriched library, clone:I730064H13 product:hypothetical protein, full insert sequence."
XM_356549	1.33496	993.689	829.767	748.288	589.348	657.993	668.773	Gm12260	"PREDICTED: Mus musculus similar to histone H3 (LOC382523), mRNA."
BC148400	1.173	1048.03	1069.62	1053.58	925.57	896.877	881.524	Etv4	"Synthetic construct Mus musculus clone IMAGE:100015299, MGC:183236 ets variant gene 4 (E1A enhancer binding protein, E1AF) (Etv4) mRNA, encodes complete protein."
BC049668	1.24302	3843.35	4208.96	3936.81	3162.55	3015.98	3476.35	Tsr2	"Mus musculus TSR2, 20S rRNA accumulation, homolog (S. cerevisiae), mRNA (cDNA clone MGC:58494 IMAGE:6535058), complete cds."
BC016073	1.25507	3194.56	2810.28	2966.65	2395.56	2208.27	2546.59	Cdkal1	"Mus musculus CDK5 regulatory subunit associated protein 1-like 1, mRNA (cDNA clone MGC:27555 IMAGE:4482130), complete cds."
BC131675	1.20161	2480.38	2364.68	2357.99	2078.9	1908.26	2009.41	Slk	"Mus musculus STE20-like kinase (yeast), mRNA (cDNA clone MGC:150210 IMAGE:40110921), complete cds."
AK199756	1.1914	11027.7	11028.3	10928.1	9104.53	8917.86	9679.29	N/A	"Mus musculus cDNA, clone:Y1G0132E18, strand:plus, reference:ENSEMBL:Mouse-Transcript-ENST:ENSMUST00000069407, based on BLAT search."
BC027321	1.35549	1078.11	1279.66	1097.62	831.07	738.603	990.538	Zmynd19	"Mus musculus zinc finger, MYND domain containing 19, mRNA (cDNA clone MGC:28938 IMAGE:3990966), complete cds."
BC095949	1.21102	1164.47	1231.37	1204.8	938.312	1042.43	994.458	Prkd2	"Mus musculus protein kinase D2, mRNA (cDNA clone MGC:106162 IMAGE:4950957), complete cds."
BC145854	1.4521	747.423	670.011	609.499	431.335	387.822	595.912	2610305D13Rik	"Mus musculus RIKEN cDNA 2610305D13 gene, mRNA (cDNA clone MGC:175741 IMAGE:40131157), complete cds."
BC062886	1.23815	1637.7	1675.25	1652.69	1220.96	1367.39	1430.83	Pacs1	"Mus musculus phosphofurin acidic cluster sorting protein 1, mRNA (cDNA clone MGC:86018 IMAGE:5706409), complete cds."
BC063740	1.26635	2196.91	2107.43	2301.58	1561.54	1787.06	1880.34	Wdhd1	"Mus musculus WD repeat and HMG-box DNA binding protein 1, mRNA (cDNA clone MGC:59385 IMAGE:6328626), complete cds."
BC132553	1.25273	3355.63	3253.69	3462.89	2598.39	2497.9	2963.01	Cdk8	"Mus musculus cyclin-dependent kinase 8, mRNA (cDNA clone IMAGE:40130830), complete cds."
BC156380	1.21642	2185.72	2383.69	2379.31	1822.16	1978.66	1910.24	Npat	"Synthetic construct Mus musculus clone IMAGE:100062653, MGC:190932 nuclear protein in the AT region (Npat) mRNA, encodes complete protein."
BC016676	1.31597	6690.42	6872.34	6576.16	4988.18	4472.6	5946.83	Vrk1	"Mus musculus vaccinia related kinase 1, mRNA (cDNA clone MGC:12003 IMAGE:3602292), complete cds."
XM_621774	1.35746	615.886	565.058	575.973	501.06	357.607	447.219	Gm6003	"PREDICTED: Mus musculus predicted gene, EG546954 (EG546954), mRNA."
BC099426	1.36358	6415.95	5924.07	6144.38	4135.23	4019.57	5541.69	Gm6578	"Mus musculus predicted gene, EG625347, mRNA (cDNA clone MGC:117608 IMAGE:30932130), complete cds."
AK144865	1.38267	910.428	921.777	748.845	572.716	558.393	743.403	Zfp644	"Mus musculus lung RCB-0558 LLC cDNA, RIKEN full-length enriched library, clone:G730045D04 product:hypothetical Zn-finger, C2H2 type/Zinc finger C2H2 type domain profile containing protein, full insert sequence."
BC067205	1.20551	1116.69	1080.84	1110.84	862.68	927.952	955.998	AU019823	"Mus musculus expressed sequence AU019823, mRNA (cDNA clone MGC:70122 IMAGE:6335744), complete cds."
AY282800	1.25804	1476.17	1459.01	1315.91	1040.96	1126.44	1213.94	Gabpb1	"Mus musculus GA binding protein subunit beta1 (Gabpb1) mRNA, Gabpb1-1 allele, partial cds"	http://www.ncbi.nlm.nih.gov/gquery/gquery.fcgi?term=AY282800
AK007971	1.20241	2601.38	2615.01	2549.57	2121.24	2063.45	2279.3	9430008C03Rik	"Mus musculus 10 day old male pancreas cDNA, RIKEN full-length enriched library, clone:1810073H09 product:unclassifiable, full insert sequence."
AK084855	1.34357	2937.37	2617.49	2425.61	1931.22	1742.48	2284.98	Stat1	"Mus musculus 13 days embryo lung cDNA, RIKEN full-length enriched library, clone:D430002O20 product:signal transducer and activator of transcription 1, full insert sequence."
AK045200	1.24583	7973.8	7082.89	8224.34	6259.41	6462.09	5938.77	Malt1	"Mus musculus 9.5 days embryo parthenogenote cDNA, RIKEN full-length enriched library, clone:B130046C19 product:similar to mucosa associated lymphoid tissue lymphoma translocation gene 1, full insert sequence."
AK161712	1.2836	819.298	865.208	820.412	592.003	626.981	740.844	Zfp160	"Mus musculus 8 days embryo whole body cDNA, RIKEN full-length enriched library, clone:5730599L16 product:hypothetical DNA-directed DNA polymerase containing protein, full insert sequence."
AF181252	1.21248	504.165	494.617	507.723	416.86	388.655	438.418	Spag1	"Mus musculus testis TPR-containing protein involved in spermatogenesis TPIS (Tpis) mRNA, complete cds."
AK152244	1.29413	1259.97	1119.2	1049.47	795.167	943.376	910.241	Lrrc40	"Mus musculus bone marrow macrophage cDNA, RIKEN full-length enriched library, clone:I830057H11 product:hypothetical Leucine-rich repeat containing protein, full insert sequence."
XM_979793	1.20088	24856.7	23568.7	22458.4	19424	19642.1	19912.7	Gm7816	"PREDICTED: Mus musculus predicted gene, EG665839 (EG665839), mRNA."
AK008944	1.1922	495.452	536.611	503.44	426.765	424.146	436.367	Gprasp1	"Mus musculus adult male stomach cDNA, RIKEN full-length enriched library, clone:2210415K24 product:RIKEN cDNA 2210415K24 gene, full insert sequence."
BC031847	1.20689	1425.06	1430.81	1397.45	1117.88	1161.44	1248.42	Nvl	"Mus musculus nuclear VCP-like, mRNA (cDNA clone MGC:25549 IMAGE:3964470), complete cds."
BC004045	1.27737	5714.59	5608.55	5272.76	4347.37	3876.15	4811.65	Lactb2	"Mus musculus lactamase, beta 2, mRNA (cDNA clone MGC:7674 IMAGE:3496398), complete cds."
AF186373	1.44104	540.748	739.649	809.995	468.973	429.251	537.797	Tgm1	"Mus musculus transglutaminase type 1 (TGase1) mRNA, complete cds."
BC012966	1.18259	4404.23	4175.52	4168.37	3528.42	3664.36	3584.76	Eed	"Mus musculus embryonic ectoderm development, mRNA (cDNA clone MGC:13909 IMAGE:3991086), complete cds."
BC120612	1.22294	3805.19	4123.34	3801.09	3222.13	3015.96	3355.46	Il10	"Mus musculus interleukin 10, mRNA (cDNA clone MGC:155849 IMAGE:40129535), complete cds."
XM_889902	1.49389	34083.5	32154.1	32780	19039.3	18618.2	30397.8	Gm12995	"PREDICTED: Mus musculus similar to Rpl36 protein (LOC625336), mRNA."
BC051949	1.2199	6729.02	6350.45	6400.03	5046.02	5245.74	5691.26	Mogs	"Mus musculus glucosidase 1, mRNA (cDNA clone MGC:62203 IMAGE:5716189), complete cds."
BC027412	1.23868	8890.29	8983.86	8976.07	7270.47	6619.1	7838.43	Acadl	"Mus musculus acyl-Coenzyme A dehydrogenase, long-chain, mRNA (cDNA clone MGC:36219 IMAGE:4236225), complete cds."
AF345952	1.3144	1463.62	1469.3	1445.9	1100.19	1290.81	964.196	Dusp16	"Mus musculus map kinase phosphatase-M A2 isoform mRNA, complete cds."
BC027514	1.31462	582.61	667.572	506.096	458.851	418.72	450.93	Il4	"Mus musculus interleukin 4, mRNA (cDNA clone MGC:41086 IMAGE:3376587), complete cds."
BC011466	1.30579	2034.11	2084.24	2244.68	1852.19	1427.71	1616.34	Necap1	"Mus musculus NECAP endocytosis associated 1, mRNA (cDNA clone MGC:18995 IMAGE:4013043), complete cds."
BC055012	1.30938	2196.83	1907.26	2281.16	1435.54	1686.14	1758.96	Slc39a6	"Mus musculus solute carrier family 39 (metal ion transporter), member 6, mRNA (cDNA clone MGC:62673 IMAGE:6337369), complete cds."
BC012279	1.23132	3707.43	3953.93	3706.49	2840.79	3163.11	3238.89	Siva1	"Mus musculus SIVA1, apoptosis-inducing factor, mRNA (cDNA clone MGC:18759 IMAGE:4013026), complete cds."
AK165800	1.53007	2201.22	2107.21	2155.46	1190.96	1172.22	1999.26	N/A	"Mus musculus 15 days embryo brain cDNA, RIKEN full-length enriched library, clone:G630083O13 product:microtubule-associated protein 1 B, full insert sequence."
BC063749	1.2187	1885.63	2017.23	1837.38	1512.37	1658.14	1539.72	Itprip	"Mus musculus cDNA sequence BC063749, mRNA (cDNA clone MGC:66769 IMAGE:6813779), complete cds."
AK153400	1.2556	4355.62	4221.4	4262.31	3289.73	3159.59	3808.98	Nub1	"Mus musculus bone marrow macrophage cDNA, RIKEN full-length enriched library, clone:I830154L24 product:NEDD8 ultimate buster-1 (BS4 protein), full insert sequence."
AK005012	1.22549	2767.1	2527.95	2648.53	2054.69	2305.82	2124.69	Dnm2	"Mus musculus adult male liver cDNA, RIKEN full-length enriched library, clone:1300015B16 product:dynamin 2, full insert sequence."
XM_620010	1.32351	538.187	446.805	543.751	339.532	398.054	417.298	Gm12372	"PREDICTED: Mus musculus similar to RNA polymerase II TATA box binding protein-associated factor G (LOC545600), mRNA."
BC057962	1.24754	1662.37	1387.87	1462.67	1192.08	1203.19	1211.78	Guf1	"Mus musculus GUF1 GTPase homolog (S. cerevisiae), mRNA (cDNA clone MGC:67689 IMAGE:5353891), complete cds."
AK144213	1.22818	2236.88	1964.33	2189.9	1716.01	1796.14	1685.11	Bub1	"Mus musculus RCB-0545 OHTA cDNA, RIKEN full-length enriched library, clone:G430122O21 product:budding uninhibited by benzimidazoles 1 homolog (S. cerevisiae), full insert sequence."
BC043105	1.27935	4860.98	4343.27	4548.82	3571.52	3224.54	3982.44	Tbl1x	"Mus musculus transducin (beta)-like 1 X-linked, mRNA (cDNA clone MGC:58025 IMAGE:6406579), complete cds."
AK171160	1.2155	591.786	597.48	533.727	464.064	484.185	467.687	Cct3	"Mus musculus NOD-derived CD11c +ve dendritic cells cDNA, RIKEN full-length enriched library, clone:F630229C10 product:chaperonin subunit 3 (gamma), full insert sequence."
AK169071	1.24523	1357.38	1367.09	1587.24	1130.86	1139.51	1183.76	Sfrs13a	"Mus musculus 17 days embryo kidney cDNA, RIKEN full-length enriched library, clone:I920078L09 product:FUS interacting protein (serine-arginine rich) 1, full insert sequence."
BC094021	1.24721	983.2	1092.48	940.888	848.22	805.111	762.799	Haao	"Mus musculus 3-hydroxyanthranilate 3,4-dioxygenase, mRNA (cDNA clone MGC:102665 IMAGE:4163839), complete cds."
BC024693	1.19709	14536.1	13736.8	13348.3	11333.5	11929.1	11492.2	Pfdn1	"Mus musculus prefoldin 1, mRNA (cDNA clone MGC:19010 IMAGE:4020579), complete cds."
XM_001475402	1.38185	886.915	943.844	924.474	646.253	553.571	819.818	N/A	"PREDICTED: Mus musculus hypothetical protein LOC100040518 (LOC100040518), mRNA."
BC059807	1.27173	1359.09	1279.04	1280.47	941.615	991.153	1159.59	Chd6	"Mus musculus chromodomain helicase DNA binding protein 6, mRNA (cDNA clone IMAGE:6819153), partial cds."
BC096043	1.23177	9484.8	9908.91	9176.58	7391.04	7445.2	8386.15	Mrps10	"Mus musculus mitochondrial ribosomal protein S10, mRNA (cDNA clone IMAGE:1245523), partial cds."
BC003902	1.19357	6278.09	6512.62	6219.08	5246.74	5129.07	5557.01	Gde1	"Mus musculus membrane interacting protein of RGS16, mRNA (cDNA clone MGC:6768 IMAGE:3601420), complete cds."
AK157956	1.22035	550.912	572.102	611.194	499.373	465.972	455.511	Nol9	"Mus musculus adult inner ear cDNA, RIKEN full-length enriched library, clone:F930011M11 product:hypothetical Peptidase M14, carboxypeptidase A/C-type lectin containing protein, full insert sequence."
AK138772	1.26925	510.471	459.962	554.209	371.599	413.605	414.063	Npepps	"Mus musculus 0 day neonate thymus cDNA, RIKEN full-length enriched library, clone:A430060G23 product:puromycin-sensitive aminopeptidase, full insert sequence."
AF188017	1.18267	414.491	417.841	421.171	354.026	366.502	339.85	Plec1	"Mus musculus plectin isoform plec 1e,2alpha (Plec1) mRNA, partial cds."
BC020099	1.22575	3255.89	3269.88	3152.68	2680.29	2801.56	2427.12	Pbk	"Mus musculus PDZ binding kinase, mRNA (cDNA clone MGC:28045 IMAGE:3673060), complete cds."
EF200008	1.30145	559.072	614.652	526.35	443.778	383.927	481.59	N/A	"Mus musculus isolate Sp1-B11 transcription factor 1 (Sp1) mRNA, partial sequence, alternatively spliced."
AK033598	1.28223	755.849	874.707	873.159	633.671	602.025	717.818	Slco4a1	"Mus musculus adult male cecum cDNA, RIKEN full-length enriched library, clone:9130022F15 product:ORGANIC ANION TRANSPORTER E homolog [Rattus norvegicus], full insert sequence."
XM_889408	1.2163	10309.8	10169	9713.28	8843.26	7852.93	8149.48	Gm6532	"PREDICTED: Mus musculus predicted gene, EG624862 (EG624862), mRNA."
BC038891	1.28616	5618.19	5977.42	5769.16	4211.02	4171.1	5184.45	2610528E23Rik	"Mus musculus RIKEN cDNA 2610528E23 gene, mRNA (cDNA clone MGC:48272 IMAGE:3371329), complete cds."
BC003767	1.28793	911.236	898.49	852.743	635.703	647.447	794.021	Gyk	"Mus musculus glycerol kinase, mRNA (cDNA clone MGC:5951 IMAGE:3593896), complete cds."
AK028130	1.21176	948.202	854.9	939.989	728.558	767.039	766.309	Magi2	"Mus musculus adult male stomach cDNA, RIKEN full-length enriched library, clone:2210404I19 product:hypothetical protein, full insert sequence."
AK160563	1.24798	653.379	724.636	688.793	604.275	533.903	520.063	Rasgrp2	"Mus musculus ES cells cDNA, RIKEN full-length enriched library, clone:2410096K13 product:RAS, guanyl releasing protein 2, full insert sequence."
BC002032	1.21124	1563.69	1529.89	1428.37	1213.03	1211.7	1308.25	Arhgdig	"Mus musculus Rho GDP dissociation inhibitor (GDI) gamma, mRNA (cDNA clone MGC:5923 IMAGE:3490167), complete cds."
AK167751	1.3702	1431.87	1421.21	1318.82	1191.38	824.255	1062.39	Gp49a	"Mus musculus TIB-55 BB88 cDNA, RIKEN full-length enriched library, clone:I730005M18 product:glycoprotein 49 A, full insert sequence."
AK139752	1.45924	567.085	515.457	578.853	283.212	433.996	443.027	BB287469	"Mus musculus 2 cells egg cDNA, RIKEN full-length enriched library, clone:B020015C12 product:Eukaryotic translation initiation factor 1A homolog [Mus musculus], full insert sequence."
BC025029	1.29891	8977.78	8443.36	8722.33	5969.49	6504.17	7770.43	7-Mar	"Mus musculus membrane-associated ring finger (C3HC4) 7, mRNA (cDNA clone MGC:35882 IMAGE:4935124), complete cds."
BC019934	1.22916	10778.3	10555.2	11413.7	8668.63	8408.13	9593.34	Uqcrfs1	"Mus musculus ubiquinol-cytochrome c reductase, Rieske iron-sulfur polypeptide 1, mRNA (cDNA clone MGC:30985 IMAGE:5249225), complete cds."
BC060169	1.2266	719.09	622.495	701.859	550.224	552.084	560.42	Csgalnact2	"Mus musculus chondroitin sulfate GalNAcT-2, mRNA (cDNA clone MGC:63447 IMAGE:6826555), complete cds."
AK012689	1.17617	7008.69	7308.14	7176.36	6128.18	6231.71	5915.6	Exosc3	"Mus musculus 10, 11 days embryo whole body cDNA, RIKEN full-length enriched library, clone:2810008H01 product:APOPTOSIS-RELATED PROTEIN PNAS-3 (FRAGMENT) homolog [Homo sapiens], full insert sequence."
BC003789	1.17462	2981.2	3037.97	3110.08	2527.05	2590.72	2654.69	Stom	"Mus musculus stomatin, mRNA (cDNA clone MGC:6019 IMAGE:3593052), complete cds."
AK146819	1.40189	3242.99	3192.17	4161.94	2188.08	2393.88	2985.52	Elf2	"Mus musculus 16 days embryo heart cDNA, RIKEN full-length enriched library, clone:I920061H01 product:E74-like factor 2, full insert sequence."
AK079394	1.24131	550.394	506.356	597.457	429.2	461.808	439.214	1810007M14Rik	"Mus musculus adult male bone cDNA, RIKEN full-length enriched library, clone:9830002H18 product:GC-RICH SEQUENCE DNA-BINDING FACTOR HOMOLOG (FRAGMENT) homolog [Mus musculus], full insert sequence."
BC055025	1.20196	509.571	542.495	489.622	435.471	415.89	430.378	Amdhd1	"Mus musculus amidohydrolase domain containing 1, mRNA (cDNA clone IMAGE:5136391), partial cds."
AK132208	1.30567	3014.4	3222.26	3000.78	2406.31	2033.5	2676.08	Rps12	"Mus musculus 10 days embryo whole body cDNA, RIKEN full-length enriched library, clone:3426403C01 product:ribosomal protein S12, full insert sequence."
BC068133	1.33036	3239.28	3037.55	2994.86	2164.89	2076.73	2783.75	Cpsf6	"Mus musculus cleavage and polyadenylation specific factor 6, mRNA (cDNA clone MGC:92946 IMAGE:6813785), complete cds."
BC049931	1.26656	664.97	715.112	680.075	602.463	487.43	542.022	Ido1	"Mus musculus indoleamine-pyrrole 2,3 dioxygenase, mRNA (cDNA clone MGC:54705 IMAGE:5387937), complete cds."
AK201345	1.36706	7073.74	6484.08	7016.3	4786.54	4274.98	6155.78	N/A	"Mus musculus cDNA, clone:Y1G0137P06, strand:plus, reference:ENSEMBL:Mouse-Transcript-ENST:ENSMUST00000043148, based on BLAT search."
AK005213	1.44925	3241.76	3282.37	3095.9	1920.39	1903.6	2960.49	Rsrc2	"Mus musculus adult male cerebellum cDNA, RIKEN full-length enriched library, clone:1500011J06 product:weakly similar to SPLICING FACTOR, ARGININE/SERINE-RICH 6 (PRE-MRNA SPLICING FACTOR SRP55) (FRAGMENT) [Oryctolagus cuniculus], full insert sequence."
AK003073	1.36322	949.786	1000.66	1028.63	644.14	901.388	664.637	1110038B12Rik	"Mus musculus adult male spleen cDNA, RIKEN full-length enriched library, clone:0910001G04 product:unclassifiable, full insert sequence."
AK172131	1.29787	4011.43	4073.88	3864.39	2814.16	2861.5	3587.19	D230037D09Rik	"Mus musculus activated spleen cDNA, RIKEN full-length enriched library, clone:F830043N19 product:hypothetical protein, full insert sequence."
AK135326	1.23079	15957.7	16010.9	15171.7	12031.9	12415.2	13918.1	Psma1	"Mus musculus 12 days embryo male wolffian duct includes surrounding region cDNA, RIKEN full-length enriched library, clone:6720479L22 product:proteasome (prosome, macropain) subunit, alpha type 1, full insert sequence."
BC016226	1.2929	1128.03	1055.48	1104.2	873.44	734.844	947.755	L2hgdh	"Mus musculus L-2-hydroxyglutarate dehydrogenase, mRNA (cDNA clone MGC:28775 IMAGE:4487011), complete cds."
AK160251	1.29264	2965.01	2836.36	2693.54	1998.75	2077.95	2525.11	Yipf6	"Mus musculus adult male testis cDNA, RIKEN full-length enriched library, clone:4930544C05 product:hypothetical protein, full insert sequence."
AY738718	1.29729	787.171	828.22	740.183	578.974	547.847	696.828	Crem	alt 'ICER'
BC006674	1.21697	3632.68	3340.97	3239.21	2779	2696.82	2910.42	Ccdc99	"Mus musculus coiled-coil domain containing 99, mRNA (cDNA clone MGC:7790 IMAGE:3499487), complete cds."
AK149980	1.20259	7972.06	8132.01	7426.71	6761.48	6338.56	6459.17	Dda1	"Mus musculus bone marrow macrophage cDNA, RIKEN full-length enriched library, clone:G530111L19 product:hypothetical protein, full insert sequence."
BC011060	1.20713	5548.7	6019.68	5847.78	4786.04	4599.21	5044.67	Nup43	"Mus musculus nucleoporin 43, mRNA (cDNA clone MGC:19403 IMAGE:3156436), complete cds."
BC055918	1.29266	545.503	580.11	479.64	459.418	390.775	391.41	A930015D03Rik	"Mus musculus RIKEN cDNA A930015D03 gene, mRNA (cDNA clone IMAGE:4013718), partial cds."
AK047270	1.18456	1463.8	1381.98	1413.91	1240.75	1170.35	1185.03	Dlst	"Mus musculus 10 days neonate cerebellum cDNA, RIKEN full-length enriched library, clone:B930044G13 product:hypothetical protein, full insert sequence."
BC010788	1.23196	2800.28	3204.72	3013.23	2431.92	2562.03	2321.11	Tppp3	"Mus musculus tubulin polymerization-promoting protein family member 3, mRNA (cDNA clone MGC:18840 IMAGE:4216285), complete cds."
BC037634	1.22742	1141.51	1080.69	1263.95	950.547	946.437	937.287	Surf6	"Mus musculus surfeit gene 6, mRNA (cDNA clone MGC:46946 IMAGE:4952465), complete cds."
BC028657	1.20882	6207.3	6602.85	6100.83	5010	5137.25	5500.12	Phpt1	"Mus musculus phosphohistidine phosphatase 1, mRNA (cDNA clone MGC:41579 IMAGE:1246740), complete cds."
BC016890	1.28747	2184.43	2322.14	2013.28	1629.34	1542.84	1903.63	Eps8	"Mus musculus epidermal growth factor receptor pathway substrate 8, mRNA (cDNA clone MGC:18488 IMAGE:4240899), complete cds."
BC082605	1.22105	459.225	440.44	471.572	372.538	351.062	400.593	Zfp738	Mus musculus cDNA clone IMAGE:30672537.
AK052312	1.22038	697.481	732.293	799.256	625.565	605.459	593.005	Dgkd	"Mus musculus 13 days embryo heart cDNA, RIKEN full-length enriched library, clone:D330025K09 product:hypothetical protein, full insert sequence."
AK089366	1.27905	11337.6	9014.46	10766.7	7813.98	8133.05	8274.7	Gp49a	"Mus musculus B6-derived CD11 +ve dendritic cells cDNA, RIKEN full-length enriched library, clone:F730015K05 product:glycoprotein 49 A, full insert sequence."
BC014831	1.26284	6415.5	6357.25	6000.71	4840.94	4522.87	5550.28	Pafah1b1	"Mus musculus platelet-activating factor acetylhydrolase, isoform 1b, beta1 subunit, mRNA (cDNA clone MGC:25297 IMAGE:4507474), complete cds."
BC085110	1.27624	2592.33	2412.67	2475.23	1711.49	2128.02	2044.83	B3galnt2	"Mus musculus UDP-GalNAc:betaGlcNAc beta 1,3-galactosaminyltransferase, polypeptide 2, mRNA (cDNA clone MGC:103263 IMAGE:30735904), complete cds."
AK078365	1.29986	902.043	970.333	919.981	802.755	616.049	741.372	Mastl	"Mus musculus 10 days neonate cerebellum cDNA, RIKEN full-length enriched library, clone:6530414K12 product:hypothetical Tyrosine protein kinase/Serine/Threonine protein kinase/Eukaryotic protein kinase containing protein, full insert sequence."
BC024874	1.23163	3460.92	3130.54	3575.91	2843.69	2801.66	2602.88	Nol11	"Mus musculus nucleolar protein 11, mRNA (cDNA clone MGC:28159 IMAGE:3984027), complete cds."
BC028442	1.25425	9060.19	8652.96	8437.3	6549.21	6589.99	7767.47	Mrps18c	"Mus musculus mitochondrial ribosomal protein S18C, mRNA (cDNA clone MGC:41331 IMAGE:1196057), complete cds."
AK028016	1.40345	439.197	526.4	471.11	355.973	272.64	405.973	Lin54	"Mus musculus 18-day embryo whole body cDNA, RIKEN full-length enriched library, clone:1190012C08 product:hypothetical protein, full insert sequence."
AK134836	1.3174	616.065	460.203	550.625	387.651	428.346	411.19	Atp6v0e	"Mus musculus adult male medulla oblongata cDNA, RIKEN full-length enriched library, clone:6330589P19 product:ATPase, H+ transporting, V0 subunit, full insert sequence."
AK204663	1.18802	2366.27	2319.63	2324.66	1869.15	2031.51	2004.05	Polg	"Mus musculus cDNA, clone:Y1G0149D17, strand:minus, reference:ENSEMBL:Mouse-Transcript-ENST:ENSMUST00000036427, based on BLAT search."
BC046275	1.26234	3146.74	3122.54	3417.3	2604.77	2297.66	2789.13	Mtmr9	"Mus musculus myotubularin related protein 9, mRNA (cDNA clone MGC:54783 IMAGE:6307469), complete cds."
BC021630	1.23602	2720.96	2550.7	2703.98	2021.46	2087.12	2355.6	Prkci	"Mus musculus protein kinase C, iota, mRNA (cDNA clone MGC:13807 IMAGE:3980628), complete cds."
AK173188	1.22279	770.782	722.238	813.048	637.777	652.971	594.45	Ccdc88c	Mus musculus premature mRNA for mKIAA1509 protein.
BC085299	1.25432	1212.44	1188.52	1132.34	942.078	849.583	1033.07	Ywhaq	"Mus musculus tyrosine 3-monooxygenase/tryptophan 5-monooxygenase activation protein, theta polypeptide, mRNA (cDNA clone IMAGE:6306967), partial cds."
XM_980826	1.30497	4410.53	4006	4734.83	3093.85	3164.57	3844.91	Gm7256	"PREDICTED: Mus musculus predicted gene, EG638995 (EG638995), mRNA."
AK089264	1.42814	5241.19	5507.47	5069.43	3065.08	3396	4826.39	Dctn4	"Mus musculus NOD-derived CD11c +ve dendritic cells cDNA, RIKEN full-length enriched library, clone:F630109C06 product:RIKEN cDNA 1110001K06 gene, full insert sequence."
BC025093	1.2692	7525.69	7495.14	6850.38	5577.97	5263.15	6437.64	N/A	"Mus musculus brix domain containing 1, mRNA (cDNA clone MGC:35797 IMAGE:4009314), complete cds."
XM_001481175	1.19432	2576.44	2707.53	2585.15	2151.77	2130.31	2309.27	9430008C03Rik	"PREDICTED: Mus musculus RIKEN cDNA 9430008C03 gene, transcript variant 2 (9430008C03Rik), mRNA."
AK188320	1.17161	941.077	917.666	930.451	819.74	775.033	786.43	N/A	"Mus musculus cDNA, clone:Y0G0144M09, strand:plus, reference:ENSEMBL:Mouse-Transcript-ENST:ENSMUST00000052168, based on BLAT search."
AK122543	1.23987	826.297	820.084	821.259	596.81	694.556	704.374	Sh3bp5l	Mus musculus mRNA for mKIAA1720 protein.
AK149912	1.23317	1806.32	1984.12	1789.02	1524.06	1596.46	1405.24	Nploc4	"Mus musculus bone marrow macrophage cDNA, RIKEN full-length enriched library, clone:G530105E16 product:NPL4 homolog [Rattus norvegicus], full insert sequence."
BC065136	1.27125	1906.64	1841.41	1895.29	1319.5	1472	1667.58	Swap70	"Mus musculus SWA-70 protein, mRNA (cDNA clone MGC:86175 IMAGE:30546814), complete cds."
AK042240	1.21686	522.282	541.5	597.72	460.049	458.552	444.718	Itpr1	"Mus musculus 3 days neonate thymus cDNA, RIKEN full-length enriched library, clone:A630074D16 product:hypothetical protein, full insert sequence."
BC031529	1.3377	4849.68	4421.77	4729.49	3683.99	2891.9	3976.95	Acsl3	"Mus musculus acyl-CoA synthetase long-chain family member 3, mRNA (cDNA clone MGC:28272 IMAGE:4009004), complete cds."
AK012150	1.26261	2109.65	1955.15	2106.6	1508.55	1563.57	1830.14	Rps6ka6	"Mus musculus 10 days embryo whole body cDNA, RIKEN full-length enriched library, clone:2610524K04 product:RIBOSOMAL PROTEIN S6 KINASE ALPHA 6 (EC 2.7.1.-) (S6K-ALPHA 6) (90 KDA RIBOSOMAL PROTEIN S6 KINASE 6) (P90-RSK 6) (RIBOSOMAL S6 KINASE 4) (RSK-4) (PP90RSK4) homolog [Homo sapiens], full insert sequence."
BC018560	1.22355	10320.1	10171.4	10411.2	7925.64	8195.87	9184.83	Gnl3	"Mus musculus guanine nucleotide binding protein-like 3 (nucleolar), mRNA (cDNA clone IMAGE:4011233), with apparent retained intron."
BC049270	1.29566	7745.78	7977.99	7548.04	5497.38	5566.38	7008.02	Mphosph10	"Mus musculus M-phase phosphoprotein 10 (U3 small nucleolar ribonucleoprotein), mRNA (cDNA clone MGC:54993 IMAGE:3988645), complete cds."
AB077327	1.24536	2088.36	1861.52	1989.11	1454.47	1691.38	1627.44	Slc6a8	"Mus musculus CRT mRNA for creatine transporter, complete cds."
BC014710	1.2609	3367.8	3155.54	3070.81	2313.87	2494.63	2820.23	Strbp	"Mus musculus spermatid perinuclear RNA binding protein, mRNA (cDNA clone MGC:25337 IMAGE:4502840), complete cds."
U32446	1.18609	582.352	573.893	593.505	500.26	468.628	507.062	Brca1	"Mus musculus putative breast/ovarian cancer susceptibility protein homolog (Brca1) mRNA, complete cds."
BC104364	1.3237	603.675	621.475	528.09	475.709	477.768	375.848	Clec5a	"Mus musculus C-type lectin domain family 5, member a, mRNA (cDNA clone MGC:129446 IMAGE:40049817), complete cds."
XM_486466	1.24944	2060.95	2049.09	1968.4	1640.06	1462.37	1776.96	Gm5630	"PREDICTED: Mus musculus predicted gene, EG434616 (EG434616), mRNA."
AK011316	1.29048	1781.86	1662.24	1652.18	1522.63	1193.37	1253.13	Rnf14	"Mus musculus 10 days embryo whole body cDNA, RIKEN full-length enriched library, clone:2610005D23 product:ring finger protein 14, full insert sequence."
AK019176	1.30459	449.162	494.051	493.51	370.782	418.005	318.233	Csnk1a1	"Mus musculus 10 days embryo whole body cDNA, RIKEN full-length enriched library, clone:2610208K14 product:CASEIN KINASE I-ALPHA (FRAGMENT) homolog [Bos taurus], full insert sequence."
AK198408	1.32507	7369.55	7346.33	6915.97	4895.12	5027.94	6538.68	Nat13	"Mus musculus cDNA, clone:Y1G0128B14, strand:plus, reference:ENSEMBL:Mouse-Transcript-ENST:ENSMUST00000063542, based on BLAT search."
AK075948	1.24084	1418.35	1373.5	1445.97	1138.81	1039.75	1245.22	Cdc23	"Mus musculus ES cells cDNA, RIKEN full-length enriched library, clone:2410024H11 product:CDC23 (cell division cycle 23, yeast, homolog), full insert sequence."
BC006671	1.22279	2138.28	1930.45	1960.15	1601.64	1749.46	1579.4	Exo1	"Mus musculus exonuclease 1, mRNA (cDNA clone MGC:5686 IMAGE:3499406), complete cds."
BC038019	1.24346	2077.55	2089	1921.87	1588.55	1524.01	1791.95	Slain2	"Mus musculus SLAIN motif family, member 2, mRNA (cDNA clone MGC:47019 IMAGE:3597423), complete cds."
BC048235	1.30965	1291.45	1412.39	1271.09	1029.7	870.72	1151.19	Elac2	"Mus musculus elaC homolog 2 (E. coli), mRNA (cDNA clone MGC:54495 IMAGE:6493124), complete cds."
AK032273	1.26779	500.767	429.938	502.217	359.733	410.325	359.488	Yme1l1	"Mus musculus adult male olfactory brain cDNA, RIKEN full-length enriched library, clone:6430514D04 product:YME1-like 1 (S. cerevisiae), full insert sequence."
AK085630	1.36615	564.275	480.14	531.375	405.18	314.014	443.781	Akap7	"Mus musculus 0 day neonate kidney cDNA, RIKEN full-length enriched library, clone:D630049A03 product:A kinase (PRKA) anchor protein 7, full insert sequence."
AK166941	1.34531	2587.17	2474.67	2722.96	1584.09	2046.26	2208.9	Rsrc2	"Mus musculus blastocyst blastocyst cDNA, RIKEN full-length enriched library, clone:I1C0024F07 product:Weakly similar to splicing factor homolog [Mus musculus], full insert sequence."
AK016896	1.44643	2046.8	2154.38	1846.23	1138.55	1291.27	1829.89	Iqgap1	"Mus musculus adult male testis cDNA, RIKEN full-length enriched library, clone:4933424L13 product:IQ motif containing GTPase activating protein 1, full insert sequence."
BC156265	1.20805	2267.16	2146.16	2076.66	1759.54	1723.25	1890.19	Usp32	"Synthetic construct Mus musculus clone IMAGE:100061718, MGC:190284 ubiquitin specific peptidase 32 (Usp32) mRNA, encodes complete protein."
BC024393	1.69402	16541.6	16762.8	16522.2	8156.24	7228.95	15983.5	Rps29	"Mus musculus ribosomal protein S29, mRNA (cDNA clone MGC:36183 IMAGE:4986748), complete cds."
BC099545	1.28401	820.375	867.165	997.648	744.408	711.592	632.918	Eid3	"Mus musculus EP300 interacting inhibitor of differentiation 3, mRNA (cDNA clone MGC:118226 IMAGE:30917551), complete cds."
AK129191	1.23552	1460.19	1532.1	1525.18	1131.01	1194.63	1338.94	Map4k4	Mus musculus mRNA for mKIAA0687 protein.
AK147466	1.16761	1928.79	1966.03	1995.38	1641.32	1680.93	1722.91	Phf17	"Mus musculus cDNA, RIKEN full-length enriched library, clone:M5C1048I08 product:PHD finger protein 17, full insert sequence."
BC006713	1.23183	2333.81	1971.86	2077.53	1745.19	1718.9	1705.1	Dgka	"Mus musculus diacylglycerol kinase, alpha, mRNA (cDNA clone MGC:6705 IMAGE:3584592), complete cds."
BC055806	1.2799	848.846	881.744	918.048	606.78	697.765	774.045	Nhlrc2	"Mus musculus NHL repeat containing 2, mRNA (cDNA clone IMAGE:6414033)."
AK016166	1.33495	459.932	432.203	456.482	284.783	334.606	400.278	Sqrdl	"Mus musculus adult male testis cDNA, RIKEN full-length enriched library, clone:4930557M22 product:weakly similar to SULFIDE QUINONE REDUCTASE-LIKE (YEAST) [Mus musculus], full insert sequence."
AF123611	1.3815	818.252	793.225	760.878	547.534	477.059	717.068	N/A	"Mus musculus phosphatidic acid phosphatase type 2c (Ppap2c) mRNA, complete cds."
BC064060	1.26162	1500.5	1670.81	1538.69	1120.41	1259.44	1361.35	Gjb4	"Mus musculus gap junction protein, beta 4, mRNA (cDNA clone MGC:73616 IMAGE:1498230), complete cds."
AK138649	1.34456	1302.96	1216.81	1309.22	856.989	856.277	1163.7	Cdc42bpa	"Mus musculus adult male spinal cord cDNA, RIKEN full-length enriched library, clone:A330093C21 product:Ser-thr protein kinase PK428 homolog [Homo sapiens], full insert sequence."
AK164261	1.20706	3542.47	3534.57	3281.59	3022.29	2809.08	2751.93	Nipbl	"Mus musculus 9 days embryo whole body cDNA, RIKEN full-length enriched library, clone:D030046K22 product:IDN3-B protein homolog [Homo sapiens], full insert sequence."
BC034844	1.26403	3921.8	3826.16	3546.66	2770.96	2840.75	3347.6	1810029B16Rik	"Mus musculus RIKEN cDNA 1810029B16 gene, mRNA (cDNA clone MGC:41048 IMAGE:1496036), complete cds."
BC016533	1.37169	571.505	579.59	598.106	444.21	506.865	340.935	Dock5	"Mus musculus dedicator of cytokinesis 5, mRNA (cDNA clone IMAGE:3602177), complete cds."
AK028572	1.23724	1956.6	1775.64	2082.74	1646.25	1508.92	1538.03	Usp36	"Mus musculus 10 days neonate skin cDNA, RIKEN full-length enriched library, clone:4732402K19 product:CDNA FLJ12851 FIS, CLONE NT2RP2003401, WEAKLY SIMILAR TO UBIQUITIN CARBOXYL-TERMINAL HYDROLASE DUB-1 (EC 3.1.2.15) homolog [Homo sapiens], full insert sequence."
AK139871	1.22434	1416.01	1470.03	1570.75	1182.35	1301.25	1157.94	N/A	"Mus musculus 2 cells egg cDNA, RIKEN full-length enriched library, clone:B020031F08 product:unclassifiable, full insert sequence."
BC038315	1.2721	1096.55	1282.47	1204.87	1023.75	946.924	849.062	1700012B15Rik	"Mus musculus RIKEN cDNA 1700012B15 gene, mRNA (cDNA clone IMAGE:1399852), partial cds."
BC117848	1.27349	1141.53	1078.78	1234.66	815.495	1003.35	899.728	Rtf1	"Mus musculus Rtf1, Paf1/RNA polymerase II complex component, homolog (S. cerevisiae), mRNA (cDNA clone MGC:143825 IMAGE:40093717), complete cds."
BC050017	1.25237	8289.57	7758.5	8351.45	6674.76	5820.81	7038.09	Narg1	"Mus musculus NMDA receptor-regulated gene 1, mRNA (cDNA clone MGC:60847 IMAGE:30020858), complete cds."
AK170928	1.29256	2339.47	1999.39	2103.33	1885.9	1596.93	1512.73	Zfp295	"Mus musculus NOD-derived CD11c +ve dendritic cells cDNA, RIKEN full-length enriched library, clone:F630210F05 product:zinc finger protein 295, full insert sequence."
BC139818	1.40259	5258.96	4974.31	5054.94	3757.02	2853.27	4470.69	Psme3	"Mus musculus proteaseome (prosome, macropain) 28 subunit, 3, mRNA (cDNA clone MGC:161847 IMAGE:40141268), complete cds."
BC055369	1.23671	6898.72	6058.33	6346.5	5169.28	4881.16	5557.7	Slc25a24	"Mus musculus solute carrier family 25 (mitochondrial carrier, phosphate carrier), member 24, mRNA (cDNA clone MGC:60830 IMAGE:30055307), complete cds."
BC051261	1.22536	38680.8	39420	34889.3	29413.3	30303.3	32439.8	Rpl7	"Mus musculus ribosomal protein L7, mRNA (cDNA clone MGC:60581 IMAGE:30072081), complete cds."
AJ293625	1.35864	717.481	705.043	735.732	474.673	472.609	661.515	1810035L17Rik	"Mus musculus partial mRNA for hypothetical protein, clone Telethon(Italy_B41)_Strait04872_FL313."
BC156226	1.26886	893.792	894.797	1019.95	764.893	788.507	662.057	E2f3	"Synthetic construct Mus musculus clone IMAGE:100061567, MGC:190246 E2F transcription factor 3 (E2f3) mRNA, encodes complete protein."
AK150878	1.34373	3939.43	3426.92	3683.66	2326.29	2706.28	3255.67	Snx10	"Mus musculus bone marrow macrophage cDNA, RIKEN full-length enriched library, clone:I830016J07 product:sorting nexin 10, full insert sequence."
BC015245	1.19349	4399.07	4354.01	4331.38	3823.17	3442.99	3707.29	Slc6a6	"Mus musculus solute carrier family 6 (neurotransmitter transporter, taurine), member 6, mRNA (cDNA clone MGC:18313 IMAGE:4242193), complete cds."
AK081255	1.27226	604.615	530.726	623.056	506.714	425.37	450.421	Cul5	"Mus musculus adult male corpus striatum cDNA, RIKEN full-length enriched library, clone:C030032G03 product:VASOPRESSIN-ACTIVATED CALCIUM-MOBILIZING RECEPTOR (VACM-1) (CULLIN HOMOLOG 5) (CUL-5) homolog [Rattus norvegicus], full insert sequence."
AK155884	1.21035	697.348	659.053	704.761	568.03	534.296	601.902	Igf1r	"Mus musculus B6-derived CD11 +ve dendritic cells cDNA, RIKEN full-length enriched library, clone:F730313B05 product:insulin-like growth factor I receptor, full insert sequence."
AK033209	1.21095	474.108	514.799	498.285	385.522	411.583	431.625	8030462N17Rik	"Mus musculus 15 days embryo male testis cDNA, RIKEN full-length enriched library, clone:8030462N17 product:hypothetical Prenyl group binding site (CAAX box) containing protein, full insert sequence."
U10100	1.28781	3693.15	3732.36	3740.1	2563.88	2806.69	3354.38	Bcl2l1	"Mus musculus bcl-x short (bcl-x long) mRNA, complete cds."
AK016532	1.19838	1185.04	1220.1	1235.23	970.51	992.298	1077.59	Exoc2	"Mus musculus adult male testis cDNA, RIKEN full-length enriched library, clone:4932420E01 product:RSEC5 homolog [Rattus norvegicus], full insert sequence."
AK169334	1.34597	1421.98	1409.95	1412.63	1077.73	864.202	1247.09	Capn7	"Mus musculus 16 days embryo kidney cDNA, RIKEN full-length enriched library, clone:I920185K08 product:calpain 7, full insert sequence."
AK076674	1.44914	406.139	507.274	407.981	336.166	231.582	354.79	4930448K12Rik	"Mus musculus adult male testis cDNA, RIKEN full-length enriched library, clone:4930412B09 product:unclassifiable, full insert sequence."
BC145779	1.35713	603.931	462.051	480.976	376.392	331.75	430.017	Slc7a1	"Mus musculus solute carrier family 7 (cationic amino acid transporter, y+ system), member 1, mRNA (cDNA clone MGC:175666 IMAGE:40131082), complete cds."
AK046723	1.2789	850.599	808.398	859.151	574.22	667.307	737.063	N/A	"Mus musculus adult male cortex cDNA, RIKEN full-length enriched library, clone:B530002E23 product:chloride channel 3, full insert sequence."
XM_001475416	1.60261	919.935	539.614	661.735	337.889	416.792	566.687	Gm16405	"PREDICTED: Mus musculus similar to Xlr-related, meiosis regulated (LOC100040867), mRNA."
AK007695	1.25619	1322.93	1343.06	1233.11	1013.81	945.52	1153.02	Tprkb	"Mus musculus 10 day old male pancreas cDNA, RIKEN full-length enriched library, clone:1810034M08 product:unclassifiable, full insert sequence."
BC049146	1.30721	499.779	537.376	479.4	438.166	397.417	331.003	Lrsam1	"Mus musculus leucine rich repeat and sterile alpha motif containing 1, mRNA (cDNA clone MGC:56830 IMAGE:6306042), complete cds."
BC004656	1.22497	1344.13	1420.02	1368.09	1093.93	1228.13	1057.4	Scarb1	"Mus musculus scavenger receptor class B, member 1, mRNA (cDNA clone MGC:5988 IMAGE:3498018), complete cds."
AK029395	1.26359	767.6	689.161	724.818	640.75	569.286	521.005	Gle1	"Mus musculus 0 day neonate head cDNA, RIKEN full-length enriched library, clone:4833429F02 product:RIKEN cDNA 4933405K21 gene, full insert sequence."
BC004622	1.15772	8443.69	8173.46	8126.77	7095.98	7190.07	7084.29	Gas5	"Mus musculus growth arrest specific 5, mRNA (cDNA clone MGC:6251 IMAGE:3585621), complete cds."
BC031634	1.35949	13274.6	12875.4	12410.3	8309.29	8605.94	11805.1	Txnl4a	"Mus musculus thioredoxin-like 4A, mRNA (cDNA clone MGC:35779 IMAGE:3662554), complete cds."
AK220476	1.26812	2074.05	1884.82	1987.44	1629.09	1377.04	1698.29	Dennd4a	Mus musculus mRNA for mKIAA4082 protein.
BC031357	1.26877	1501.76	1438.93	1472.18	1260.22	1222.84	1010.71	Tubb3	"Mus musculus tubulin, beta 3, mRNA (cDNA clone MGC:35812 IMAGE:5363050), complete cds."
BC040690	1.23434	1927.2	1668.2	1695.83	1410.03	1369.66	1501.12	Wwc2	"Mus musculus WW, C2 and coiled-coil domain containing 2, mRNA (cDNA clone IMAGE:5370439)."
BC013093	1.2624	4310.99	4455.91	4215.13	3077.23	3393.48	3854.13	Gfm1	"Mus musculus G elongation factor, mitochondrial 1, mRNA (cDNA clone MGC:7961 IMAGE:3584730), complete cds."
BC057642	1.28306	2703.87	2530.98	2468.18	1874.89	1845.76	2310.8	2010011I20Rik	"Mus musculus RIKEN cDNA 2010011I20 gene, mRNA (cDNA clone MGC:67851 IMAGE:2655111), complete cds."
BC062139	1.2273	5851.39	5752.82	6354.3	4758.75	4624.75	5257.49	Tollip	"Mus musculus toll interacting protein, mRNA (cDNA clone MGC:69995 IMAGE:6334946), complete cds."
M29881	1.27482	20682.2	20518.8	21070.3	14284	16438.6	18380.5	N/A	"Mouse MHC class I Q8/9d cell surface antigen mRNA, complete cds."
AK155022	1.18756	7502.11	7288.14	7076.85	6192.73	5868.65	6357.07	Eps8	"Mus musculus NOD-derived CD11c +ve dendritic cells cDNA, RIKEN full-length enriched library, clone:F630116G04 product:epidermal growth factor receptor pathway substrate 8, full insert sequence."
BC006698	1.33446	3730.17	3436.19	3844.22	2918.79	2274.6	3123.12	Ctps	"Mus musculus cytidine 5'-triphosphate synthase, mRNA (cDNA clone MGC:5946 IMAGE:3498717), complete cds."
BC058629	1.17216	1574.47	1624.58	1540.05	1375.54	1312.04	1355.27	Msl1	"Mus musculus RIKEN cDNA 4121402D02 gene, mRNA (cDNA clone MGC:64809 IMAGE:6402215), complete cds."
BC003329	1.23863	919.666	1029.09	882.749	760.98	719.72	802.708	Mkrn1	"Mus musculus makorin, ring finger protein, 1, mRNA (cDNA clone MGC:7132 IMAGE:3158135), complete cds."
AK084960	1.32676	824.81	825.178	946.028	622.914	574.319	770.626	Hif1an	"Mus musculus 13 days embryo lung cDNA, RIKEN full-length enriched library, clone:D430019K11 product:similar to FACTOR INHIBITING HIF1 (UNKNOWN) (PROTEIN FOR MGC:12605) [Homo sapiens], full insert sequence."
BC049820	1.31405	499.465	531.038	478.266	342.443	359.026	454.731	Ttll4	"Mus musculus, clone IMAGE:6513813, mRNA."
NM_001100591	1.39221	1291.72	1412.63	1387.36	886.883	840.609	1258.37	Rc3h2	"Mus musculus ring finger and CCCH-type zinc finger domains 2 (Rc3h2), mRNA."
AK156097	1.20346	5333.22	5742.52	5097.33	4562.34	4346.92	4516.14	Birc3	"Mus musculus activated spleen cDNA, RIKEN full-length enriched library, clone:F830007P19 product:baculoviral IAP repeat-containing 3, full insert sequence."
BC071233	1.56553	7095.65	7889.73	7670.94	3720.94	4203.41	7155.86	Psen1	"Mus musculus presenilin 1, mRNA (cDNA clone MGC:78198 IMAGE:3673609), complete cds."
AK157143	1.18596	2302.65	2484.84	2289.25	1992.11	1948.77	2022.73	Pabpn1	"Mus musculus activated spleen cDNA, RIKEN full-length enriched library, clone:F830204I09 product:poly(A) binding protein, nuclear 1, full insert sequence."
AK172946	1.20471	504.622	474.135	442.868	392.987	397.748	387.714	6330503K22Rik	Mus musculus mRNA for mKIAA0419 protein.
AK045214	1.29986	2323.6	2868.01	2686.7	2116.25	2157.19	1785.72	Jarid2	"Mus musculus 9.5 days embryo parthenogenote cDNA, RIKEN full-length enriched library, clone:B130048B16 product:JUMONJI PROTEIN, full insert sequence."
AK014823	1.24881	651.345	688.095	677.229	559.13	581.567	479.29	Rbm4b	"Mus musculus adult male testis cDNA, RIKEN full-length enriched library, clone:4921506I22 product:RNA-BINDING PROTEIN LARK homolog [Oryctolagus cuniculus], full insert sequence."
BC076573	1.22568	943.058	946.505	970.484	709.584	791.779	837.357	Slain2	"Mus musculus RIKEN cDNA 5033405K12 gene, mRNA (cDNA clone IMAGE:30363929), partial cds."
BC021485	1.26122	4831.62	5067.65	5120.37	3548.74	3960.98	4445.83	Exosc2	"Mus musculus exosome component 2, mRNA (cDNA clone MGC:36427 IMAGE:5344620), complete cds."
AK041505	1.1765	578.636	540.791	561.565	488.993	469.598	469.925	Swap70	"Mus musculus 3 days neonate thymus cDNA, RIKEN full-length enriched library, clone:A630017O06 product:SWAP complex protein, full insert sequence."
AK161899	1.31374	2032.44	2230.67	1997.35	1594.73	1361.77	1839.04	2400003C14Rik	"Mus musculus adult male medulla oblongata cDNA, RIKEN full-length enriched library, clone:6330548N18 product:Putative MAPK activating protein homolog [Homo sapiens], full insert sequence."
BC034453	1.2134	5021.44	4745.3	4857.78	3893.62	3826.96	4348.2	Jmjd1c	"Mus musculus jumonji domain containing 1C, mRNA (cDNA clone IMAGE:3673715)."
BC013506	1.33427	7072.88	7684.31	7124.28	5038.82	4855.46	6662.78	1700021F05Rik	"Mus musculus RIKEN cDNA 1700021F05 gene, mRNA (cDNA clone MGC:19173 IMAGE:4224442), complete cds."
AK052680	1.21779	1623.85	1465.61	1574.83	1327.61	1311.71	1191.72	Tns3	"Mus musculus 0 day neonate kidney cDNA, RIKEN full-length enriched library, clone:D630022K11 product:hypothetical protein, full insert sequence."
AK045743	1.25909	4724.22	4842.55	4490.62	3599.2	3402.98	4202.16	Fbxw2	"Mus musculus adult male corpora quadrigemina cDNA, RIKEN full-length enriched library, clone:B230309A20 product:unclassifiable, full insert sequence."
BC046235	1.21021	685.606	708.667	664.79	567.523	604.743	530.968	2700050L05Rik	"Mus musculus RIKEN cDNA 2700050L05 gene, mRNA (cDNA clone MGC:58090 IMAGE:6817045), complete cds."
BC021595	1.41517	33351.7	32612.6	30496.2	19301.6	20286.3	29889.7	Rpl36	"Mus musculus ribosomal protein L36, mRNA (cDNA clone MGC:35943 IMAGE:5100307), complete cds."
BC053526	1.48674	2383.69	2787.37	3510.62	1867.61	1557.7	2439.78	Rpia	"Mus musculus ribose 5-phosphate isomerase A, mRNA (cDNA clone MGC:58958 IMAGE:6528739), complete cds."
AK033374	1.27798	1053.11	972.03	1100.58	785.261	741.093	927.498	Rsbn1l	"Mus musculus 16 days embryo lung cDNA, RIKEN full-length enriched library, clone:8430412F05 product:weakly similar to CDNA FLJ11220 FIS, CLONE PLACE1008129 [Homo sapiens], full insert sequence."
BC064113	1.19999	3473.43	3595.23	3706.93	3182.23	2932.85	2870.42	Sbno2	"Mus musculus strawberry notch homolog 2 (Drosophila), mRNA (cDNA clone IMAGE:3376209), complete cds."
AK038343	1.24294	900.466	889.965	997.853	812.765	739.487	692.891	Ankrd44	"Mus musculus 16 days neonate thymus cDNA, RIKEN full-length enriched library, clone:A130096K20 product:hypothetical Ankyrin repeat profile/Ankyrin-repeat/Ankyrin repeat region circular profile/Yeast DNA-binding domain containing protein, full insert sequence."
AK011140	1.23736	1541.53	1634.98	1355.47	1196.18	1226.5	1229.14	Smu1	"Mus musculus 10 days embryo whole body cDNA, RIKEN full-length enriched library, clone:2600001O03 product:RIKEN cDNA 2610203K23 gene, full insert sequence."
AK052278	1.19984	911.17	942.45	964.338	767.231	749.048	834.227	Mgat4a	"Mus musculus 13 days embryo heart cDNA, RIKEN full-length enriched library, clone:D330018H11 product:UDP-GLCNAC:A-1,3-D-MANNOSIDE B-1,4-N-ACETYLGLUCOSAMINYLTRANSFERASE IV (EC 2.4.1.145) homolog [Homo sapiens], full insert sequence."
AK164343	1.23105	618.553	550.089	645.528	512.565	477.007	481.536	Rapgef6	"Mus musculus 12 days embryo spinal ganglion cDNA, RIKEN full-length enriched library, clone:D130060C11 product:KIA001LB (Fragment) homolog [Homo sapiens], full insert sequence."
AK134050	1.43881	2029.76	2162.42	2333.37	1184.23	1478.88	1963.31	Mdfic	"Mus musculus adult male thymus cDNA, RIKEN full-length enriched library, clone:5830419P18 product:kidney cell line derived transcript 1, full insert sequence."
BC002056	1.33831	13755.1	12283	13358.4	8487.96	9331.01	11888.4	Hspa14	"Mus musculus heat shock protein 14, mRNA (cDNA clone MGC:6095 IMAGE:3493119), complete cds."
AK019137	1.16687	3462.59	3536.82	3507.86	3016.2	2903.13	3087.86	2500002B13Rik	"Mus musculus 13 days embryo liver cDNA, RIKEN full-length enriched library, clone:2500002B13 product:unclassifiable, full insert sequence."
BC116256	1.24436	873.265	822.443	905.263	640.397	686.294	767.757	Fam109b	"Mus musculus RIKEN cDNA C920005C14 gene, mRNA (cDNA clone MGC:143827 IMAGE:40093730), complete cds."
BC006714	1.26256	626.763	671.209	752.45	523.3	588.601	510.64	Dbn1	"Mus musculus drebrin 1, mRNA (cDNA clone MGC:11679 IMAGE:3710497), complete cds."
BC034860	1.306	3256.29	3521.65	3180.87	2813.97	2713.63	2144.44	Mxd1	"Mus musculus MAX dimerization protein 1, mRNA (cDNA clone MGC:41165 IMAGE:1448816), complete cds."
AK089383	1.47427	916.773	669.066	659.582	621.818	398.696	509.29	Impdh1	"Mus musculus B6-derived CD11 +ve dendritic cells cDNA, RIKEN full-length enriched library, clone:F730019B02 product:inosine 5'-phosphate dehydrogenase 1, full insert sequence."
XM_979107	1.76435	1737.88	1265.92	1383.83	733.509	554.944	1361.76	Gm7762	"PREDICTED: Mus musculus RIKEN cDNA C330022B21 gene (LOC665738), mRNA."
BC009167	1.25701	12715.6	12212.1	11844.7	8996.26	9324.53	11039.4	Sugt1	"Mus musculus SGT1, suppressor of G2 allele of SKP1 (S. cerevisiae), mRNA (cDNA clone MGC:6939 IMAGE:2811924), complete cds."
BC087545	1.26705	450.166	488.213	534.493	357.866	378.655	426.169	Stil	"Mus musculus Scl/Tal1 interrupting locus, mRNA (cDNA clone IMAGE:30107440)."
AK076839	1.267	834.456	689.279	852.082	624.496	646.917	596.446	Akap7	"Mus musculus adult male testis cDNA, RIKEN full-length enriched library, clone:4930505B15 product:A-KINASE ANCHOR PROTEIN 7 (A-KINASE ANCHOR PROTEIN 9 KDA) homolog [Mus musculus], full insert sequence."
AK204824	1.23789	4028.95	4176.47	4275.11	3020.39	3486.18	3601.55	N/A	"Mus musculus cDNA, clone:Y1G0149L17, strand:unspecified."
NM_027349	1.18464	3096.66	3062.99	2861.5	2612.66	2507.71	2491.81	Rbm25	"Mus musculus RNA binding motif protein 25 (Rbm25), mRNA."
BC027784	1.17687	8067.76	7449	7726.21	6560.24	6688.21	6492.37	Lsm12	"Mus musculus LSM12 homolog (S. cerevisiae), mRNA (cDNA clone MGC:36610 IMAGE:5343888), complete cds."
AK167737	1.27728	1027.58	990.303	951.421	756.976	690.95	888.312	Slc25a38	"Mus musculus TIB-55 BB88 cDNA, RIKEN full-length enriched library, clone:I730001I09 product:unclassifiable, full insert sequence."
AK165886	1.33947	556.765	428.431	469.763	346.955	323.474	415.453	Polr3b	"Mus musculus lung RCB-0558 LLC cDNA, RIKEN full-length enriched library, clone:G730013K09 product:DNA-directed RNA polymerase III subunit 127.6 kDa polypeptide (EC 2.7.7.6) (RNA polymerase III subunit 2) (RPC2) (Fragments) homolog [Mus musculus], full insert sequence."
BC019205	1.35595	907.55	1168.69	1078.51	778.654	892.779	660.052	1700020C11Rik	"Mus musculus RIKEN cDNA 1700020C11 gene, mRNA (cDNA clone MGC:29077 IMAGE:5051472), complete cds."
AK029298	1.33398	413.589	435.23	417.311	358.528	257.713	342.48	Zfp26	"Mus musculus 0 day neonate head cDNA, RIKEN full-length enriched library, clone:4832416E21 product:zinc finger protein 26, full insert sequence."
BC012704	1.23002	799.032	909.55	918.371	745.729	710.463	676.947	Car4	"Mus musculus carbonic anhydrase 4, mRNA (cDNA clone MGC:13978 IMAGE:4217743), complete cds."
BC031137	1.26822	7977.35	7336.8	7402.7	5615.72	5542.19	6824.65	Acad9	"Mus musculus acyl-Coenzyme A dehydrogenase family, member 9, mRNA (cDNA clone MGC:37218 IMAGE:4971848), complete cds."
AK167684	1.31881	1193.01	1069.59	1072.86	703.875	901.975	940.085	Cdkn2aip	"Mus musculus 15 days pregnant adult female placenta cDNA, RIKEN full-length enriched library, clone:I530028H01 product:hypothetical Double stranded RNA-binding domain (dsRBD) profile/Serine-rich region profile containing protein, full insert sequence."
XM_892890	1.18018	787.533	801.352	769.093	643.565	658.251	697.018	Gm6851	"PREDICTED: Mus musculus predicted gene, EG628161 (EG628161), mRNA."
AK028313	1.30659	1891.14	2072.21	2167.59	1333.62	1625.11	1757.13	Slc25a3	"Mus musculus adult male brain cDNA, RIKEN full-length enriched library, clone:3526402M16 product:solute carrier family 25 (mitochondrial carrier"	http://www.ncbi.nlm.nih.gov/gquery/gquery.fcgi?term=AK028313
AK167694	1.23676	5850.69	6000.11	5718.62	4991.95	4243.88	5009.19	Mbnl2	"Mus musculus 11 days pregnant adult female placenta cDNA, RIKEN full-length enriched library, clone:I530028M09 product:muscleblind-like 2, full insert sequence."
AK082072	1.21408	614.203	602.995	597.942	537.043	499.668	461.158	LOC553095	"Mus musculus 0 day neonate cerebellum cDNA, RIKEN full-length enriched library, clone:C230001G20 product:unclassifiable, full insert sequence."
BC024339	1.58578	19412.8	20306.7	21063.6	13260.1	8667.74	18116.6	Atp5e	"Mus musculus ATP synthase, H+ transporting, mitochondrial F1 complex, epsilon subunit, mRNA (cDNA clone MGC:35685 IMAGE:4981796), complete cds."
AK122259	1.26457	561.366	599.199	536.282	393.935	472.493	479.252	Mcf2l	Mus musculus mRNA for mKIAA0362 protein.
AK143407	1.39196	2044.5	1892.58	1916.19	1215.74	1244.91	1816.42	Usp34	"Mus musculus 2 days pregnant adult female ovary cDNA, RIKEN full-length enriched library, clone:E330029B21 product:Ubiquitin-specific proteinase 34 homolog [Homo sapiens], full insert sequence."
XM_001479111	1.20926	664.388	743.548	734.584	582.43	616.761	571.288	Klhl24	"PREDICTED: Mus musculus hypothetical protein LOC100042938 (LOC100042938), mRNA."
AK142999	1.29853	603.452	489.952	539.975	370.231	427.629	460.55	N/A	"Mus musculus 0 day neonate lung cDNA, RIKEN full-length enriched library, clone:E030031K21 product:unclassifiable, full insert sequence."
AK132060	1.2743	767.915	693.654	838.131	602.241	655.761	546.313	Dbn1	"Mus musculus 12 days embryo head cDNA, RIKEN full-length enriched library, clone:3010022H11 product:drebrin 1, full insert sequence."
BC042506	1.17667	482.632	487.684	480.86	425.678	391.901	416.433	Fastkd3	"Mus musculus FAST kinase domains 3, mRNA (cDNA clone MGC:28398 IMAGE:4023412), complete cds."
BC140381	1.27179	1079.64	957.112	1102.44	763.859	782.846	926.101	Lrrtm2	"Synthetic construct Mus musculus clone IMAGE:100014484, MGC:173252 leucine rich repeat transmembrane neuronal 2 (Lrrtm2) mRNA, encodes complete protein."
BC037593	1.26743	1639.1	1371.8	1508.47	1313.5	1130.84	1121.58	Ythdc1	"Mus musculus YTH domain containing 1, mRNA (cDNA clone IMAGE:5068802), with apparent retained intron."
BC063076	1.325	449.134	518.499	604.248	415.546	352.628	412.812	B3gnt5	"Mus musculus UDP-GlcNAc:betaGal beta-1,3-N-acetylglucosaminyltransferase 5, mRNA (cDNA clone MGC:69592 IMAGE:6848071), complete cds."
BC119495	1.26978	6602.67	6075.45	6082.87	5282.95	5258.7	4290.08	Kras	"Mus musculus v-Ki-ras2 Kirsten rat sarcoma viral oncogene homolog, mRNA (cDNA clone MGC:141101 IMAGE:40052024), complete cds."
XM_001480637	1.42039	32480.7	33203.9	33358.4	19523.5	20726.4	31025.5	Gm14059	"PREDICTED: Mus musculus similar to 40S ribosomal protein S12 (LOC670832), mRNA."
BC116923	1.22124	8888.99	8224.01	7972.88	6695.5	6503.09	7349.3	Lyar	"Mus musculus Ly1 antibody reactive clone, mRNA (cDNA clone MGC:151300 IMAGE:40126242), complete cds."
BC010548	1.22684	12343.6	13163.8	12536.8	9384.75	10913.6	10771.2	Sod2	"Mus musculus superoxide dismutase 2, mitochondrial, mRNA (cDNA clone MGC:6144 IMAGE:3581909), complete cds."
BC152858	1.3085	2608.53	2238.85	2143.1	1731.83	1588.66	2030.49	Klra4	"Synthetic construct Mus musculus clone IMAGE:100016063, MGC:184422 killer cell lectin-like receptor, subfamily A, member 4 (Klra4) mRNA, encodes complete protein."
BC069941	1.18187	10390.1	10325.9	9845.65	8635.8	8277.71	8950.96	Stoml2	"Mus musculus stomatin (Epb7.2)-like 2, mRNA (cDNA clone MGC:78241 IMAGE:5390357), complete cds."
XM_619521	1.17662	418.554	445.092	446.434	372.152	361.369	379.644	Gm5819	"PREDICTED: Mus musculus predicted gene, EG545242 (EG545242), mRNA."
BC091759	1.23817	34673.3	33081.4	30088.6	27008.5	24278	27728.2	Rpl17	"Mus musculus ribosomal protein L17, mRNA (cDNA clone MGC:103267 IMAGE:4982640), complete cds."
AB030504	1.44537	5156.71	5180.14	4554.59	2607.09	3508.23	4405.35	Rdh11	"Mus musculus mRNA for UBE-1b, complete cds."
AK019262	1.49745	10651.4	9119.09	9784.77	5403.03	5630.64	9303.82	Sfpq	"Mus musculus 10, 11 days embryo whole body cDNA, RIKEN full-length enriched library, clone:2810416M14 product:unclassifiable, full insert sequence."
BC120649	1.20621	572.481	564.351	590.89	442.103	503.221	488.952	Ccnc	"Mus musculus cyclin C, mRNA (cDNA clone MGC:155886 IMAGE:40129572), complete cds."
XM_001472037	1.35926	19921.2	21836.3	19422.2	13552	13227.5	18767.3	Gm14958	"PREDICTED: Mus musculus similar to 40S ribosomal protein S12, transcript variant 2 (LOC100038969), mRNA."
AK077350	1.38938	694.62	632.015	639.525	452.812	385.591	599.545	N/A	"Mus musculus adult male pituitary gland cDNA, RIKEN full-length enriched library, clone:5330434I02 product:unclassifiable, full insert sequence."
XM_181420	1.3341	848.585	835.307	809.168	672.478	505.505	710.57	Cgref1	"PREDICTED: Mus musculus cell growth regulator with EF hand domain 1 (Cgref1), mRNA."
BC008233	1.30148	20137.8	20631.6	19681.9	14306.9	14009.4	18506.9	Btf3	"Mus musculus basic transcription factor 3, mRNA (cDNA clone MGC:6799 IMAGE:2648048), complete cds."
BC057864	1.23499	8516.31	9603.04	8708.93	7736.47	7327.24	6670.33	Cd300lf	"Mus musculus CD300 antigen like family member F, mRNA (cDNA clone MGC:67746 IMAGE:5318856), complete cds."
BC010967	1.3051	23126.6	22881	23068.4	16183.3	15988.9	21221.8	Sub1	"Mus musculus SUB1 homolog (S. cerevisiae), mRNA (cDNA clone MGC:13711 IMAGE:4018261), complete cds."
BC054105	1.29893	922.6	933.569	978.725	719.162	628.428	851.093	Akap10	"Mus musculus A kinase (PRKA) anchor protein 10, mRNA (cDNA clone MGC:60489 IMAGE:30022728), complete cds."
BC092535	1.46507	1298.73	1273.01	1116.23	722.551	704.276	1153.24	1700012B09Rik	"Mus musculus RIKEN cDNA 1700012B09 gene, mRNA (cDNA clone MGC:107243 IMAGE:6773440), complete cds."
AK029360	1.37343	2818.37	3335.61	2976.91	2118.8	1855.16	2748.21	Nfe2l2	"Mus musculus 0 day neonate head cDNA, RIKEN full-length enriched library, clone:4833405D16 product:nuclear, factor, erythroid derived 2, like 2, full insert sequence."
AK163372	1.24358	9567.81	8777.02	9125.49	7295.26	6704.65	8146.66	Gtpbp4	"Mus musculus 2 cells egg cDNA, RIKEN full-length enriched library, clone:B020024M03 product:GTP binding protein 4, full insert sequence."
AK148504	1.24471	1916.44	1681.62	1883.26	1486.09	1576.92	1342.99	Syne1	"Mus musculus adult pancreas islet cells cDNA, RIKEN full-length enriched library, clone:C820013D23 product:synaptic nuclear envelope 1, full insert sequence."
AK144909	1.16619	484.121	505.849	478.651	421.587	426.794	410.758	ENSMUSG00000072890	"Mus musculus mammary gland RCB-0526 Jyg-MC(A) cDNA, RIKEN full-length enriched library, clone:G830001I12 product:hypothetical protein, full insert sequence."
AK162579	1.28575	1164.77	1079.74	1118.47	783.109	828.662	1019.81	Abca5	"Mus musculus 16 days neonate cerebellum cDNA, RIKEN full-length enriched library, clone:9630028O18 product:ATP-binding cassette, sub-family A (ABC1), member 5, full insert sequence."
XM_001475210	1.29484	5845.3	5810.87	5349.25	4122.92	3939.39	5152.96	Gm2880	"PREDICTED: Mus musculus similar to 1810029B16Rik protein (LOC100040647), mRNA."
AK154374	1.19237	2559.22	2438.17	2397.09	1953.61	2146.81	2103.74	Ak3l1	"Mus musculus NOD-derived CD11c +ve dendritic cells cDNA, RIKEN full-length enriched library, clone:F630025F03 product:adenylate kinase 4, full insert sequence."
BC022224	1.24996	483.413	530.867	582.379	407.618	410.831	456.986	Dhrs11	"Mus musculus cDNA sequence BC022224, mRNA (cDNA clone MGC:18716 IMAGE:4219994), complete cds."
BC055819	1.20244	651.067	647.708	589.508	548.646	512.215	508.81	Lin54	"Mus musculus lin-54 homolog (C. elegans), mRNA (cDNA clone IMAGE:3709044), **** WARNING: chimeric clone ****."
BC098099	1.34693	1330.84	1246.21	1523.21	832.81	1110.54	1117.79	BC005764	"Mus musculus cDNA sequence BC005764, mRNA (cDNA clone MGC:106510 IMAGE:6813259), complete cds."
BC009087	1.23339	6351.76	6471.62	5872.4	5527.71	4688.56	4964	Smpdl3b	"Mus musculus sphingomyelin phosphodiesterase, acid-like 3B, mRNA (cDNA clone MGC:6556 IMAGE:2810972), complete cds."
AB076079	1.26498	561.484	628.433	614.128	439.057	451.809	539.673	Lcor	"Mus musculus mlr2 mRNA for transcription factor MLR2, complete cds."
BC156287	1.23783	1277.09	1264.63	1127.61	1058.13	996.25	910.87	Met	"Synthetic construct Mus musculus clone IMAGE:100061650, MGC:190268 met proto-oncogene (Met) mRNA, encodes complete protein."
BC010313	1.27448	1389.32	1317.67	1390.12	967.111	1022.97	1242.57	Serpinb11	"Mus musculus serine (or cysteine) peptidase inhibitor, clade B (ovalbumin), member 11, mRNA (cDNA clone MGC:6485 IMAGE:2646766), complete cds."
BC040218	1.25259	3316.07	3127.64	3389.51	2380.89	2553.08	2942.69	Efna5	"Mus musculus ephrin A5, mRNA (cDNA clone MGC:36080 IMAGE:4954352), complete cds."
BC085083	1.19876	3740.25	3702.16	3966.42	2975.96	3291.35	3255.06	Hmgcr	"Mus musculus 3-hydroxy-3-methylglutaryl-Coenzyme A reductase, mRNA (cDNA clone MGC:103269 IMAGE:5320486), complete cds."
BC018523	1.16228	2413.76	2360.18	2370.17	2082.97	1979.78	2085.4	2610027L16Rik	"Mus musculus RIKEN cDNA 2610027L16 gene, mRNA (cDNA clone MGC:27901 IMAGE:3499986), complete cds."
BC088980	1.20599	2059.82	2010.93	2037.58	1611.19	1835.06	1627.47	Ccng2	"Mus musculus cyclin G2, mRNA (cDNA clone MGC:113793 IMAGE:5686564), complete cds."
AK041184	1.19428	2291.75	2188.98	2409.13	1873.79	2012.51	1881.42	Smcr7l	"Mus musculus adult male aorta and vein cDNA, RIKEN full-length enriched library, clone:A530088J19 product:hypothetical protein, full insert sequence."
AK144920	1.23534	516.738	562.195	577.067	425.051	490.791	426.267	Foxp1	"Mus musculus mammary gland RCB-0526 Jyg-MC(A) cDNA, RIKEN full-length enriched library, clone:G830003K13 product:forkhead box P1, full insert sequence."
BC065174	1.16128	2067.5	2040.65	2004.83	1723.68	1809.96	1731.21	Xpnpep1	"Mus musculus X-prolyl aminopeptidase (aminopeptidase P) 1, soluble, mRNA (cDNA clone MGC:90061 IMAGE:6415314), complete cds."
AK144885	1.32387	1084.34	1101.94	1047.58	807.984	685.198	974.443	Morc3	"Mus musculus lung RCB-0558 LLC cDNA, RIKEN full-length enriched library, clone:G730047I15 product:similar to ZCWCC3 protein (Fragment) [Homo sapiens], full insert sequence."
AK080527	1.42529	1189.04	1146.88	1142.02	665.309	741.068	1090.92	Pikfyve	"Mus musculus 7 days neonate cerebellum cDNA, RIKEN full-length enriched library, clone:A730074E01 product:phosphatidylinositol-4-phosphate 5-kinase, type III, full insert sequence."
AK161471	1.17453	2287.65	2134.09	2143.72	1884.18	1885.17	1818.48	Cdc27	"Mus musculus adult male testis cDNA, RIKEN full-length enriched library, clone:4932420I19 product:cell division cycle 27 homolog (S. cerevisiae), full insert sequence."
BC141510	1.24746	2355.04	2498	2708.18	1980.9	1868.76	2217.01	Ipo7	"Synthetic construct Mus musculus clone IMAGE:100014508, MGC:175386 importin 7 (Ipo7) mRNA, encodes complete protein."
AK164910	1.34142	585.099	570.409	510.91	412.522	345.908	495.06	Copa	"Mus musculus 0 day neonate lung cDNA, RIKEN full-length enriched library, clone:E030017D08 product:coatomer protein complex subunit alpha, full insert sequence."
U96682	1.26996	1010.45	869.668	910.598	649.172	753.223	798.995	Pira1	"Mus musculus immunoglobulin-like receptor PIRA1 (6M21) mRNA, complete cds."
AK147877	1.2849	2072.75	2205.3	1890.65	1596.53	1413.32	1805.52	Eps8	"Mus musculus melanocyte cDNA, RIKEN full-length enriched library, clone:G270075M11 product:epidermal growth factor receptor pathway substrate 8, full insert sequence."
XM_001471779	1.64428	1387.59	1136.1	1178.7	470.784	869.425	1021.17	Klra1	"PREDICTED: Mus musculus hypothetical protein LOC100038902 (LOC100038902), mRNA."
BC053727	1.22571	936.37	906.359	815.326	766.247	717.447	683.528	Ccne2	"Mus musculus cyclin E2, mRNA (cDNA clone MGC:60620 IMAGE:30061057), complete cds."
XM_139339	1.32468	542.856	555.794	453.015	360.112	357.006	457.363	Gm4941	"PREDICTED: Mus musculus predicted gene, EG239341 (EG239341), mRNA."
AF148458	1.24555	2367.51	2589.24	2458.67	2227.31	1854.93	1887.88	Raly	alt 'AI663842#Merc'
AK149094	1.42448	8084.53	8882.11	8746.38	5200.24	5167.97	8085.11	Usp34	"Mus musculus 2 days neonate sympathetic ganglion cDNA, RIKEN full-length enriched library, clone:7120482O14 product:Ubiquitin-specific proteinase 34 homolog [Homo sapiens], full insert sequence."
XM_001004384	1.26409	773.061	676.221	624.629	505.432	576.354	554.93	Syde2	"PREDICTED: Mus musculus synapse defective 1, Rho GTPase, homolog 2 (C. elegans) (Syde2), mRNA."
BC019935	1.19521	9699.82	9359.38	9898.93	7557.1	8391.38	8300.05	Rfxap	"Mus musculus regulatory factor X-associated protein, mRNA (cDNA clone MGC:32426 IMAGE:5041039), complete cds."
AK030599	1.20595	1131.57	1056.31	1121.73	895.955	982.602	868.375	Hook2	"Mus musculus adult male pituitary gland cDNA, RIKEN full-length enriched library, clone:5330437A17 product:HOOK2 PROTEIN homolog [Homo sapiens], full insert sequence."
BC103793	1.23976	6554.6	6184.89	6150.1	4714.06	4882.84	5684.31	Nob1	"Mus musculus NIN1/RPN12 binding protein 1 homolog (S. cerevisiae), mRNA (cDNA clone MGC:118441 IMAGE:6328184), complete cds."
BC039795	1.2403	1744.35	1629.1	1657.76	1260.4	1292.59	1515.49	Rnf160	"Mus musculus zinc finger protein 294, mRNA (cDNA clone IMAGE:1329198), complete cds."
BC056473	1.22501	477.505	446.753	463.335	415.918	353.18	366.032	Nanos1	"Mus musculus nanos homolog 1 (Drosophila), mRNA (cDNA clone MGC:67340 IMAGE:5702451), complete cds."
AK171856	1.23529	1751.35	1751.75	1692.63	1367.23	1287.78	1564.64	AI848100	"Mus musculus activated spleen cDNA, RIKEN full-length enriched library, clone:F830015C11 product:similar to Membrane protein CH1 [Homo sapiens], full insert sequence."
BC054080	1.15669	2141.04	2061.11	2075.91	1843.42	1775.46	1808.62	Rbm27	"Mus musculus RNA binding motif protein 27, mRNA (cDNA clone MGC:56960 IMAGE:6390990), complete cds."
BC019817	1.24763	11734.6	11557	10996.6	9388.3	8135.11	10054.5	Hagh	"Mus musculus hydroxyacyl glutathione hydrolase, mRNA (cDNA clone MGC:29966 IMAGE:5123648), complete cds."
AK079857	1.20659	11496.3	11974.3	11260	9501.64	9000.67	10318	AI662270	"Mus musculus 0 day neonate thymus cDNA, RIKEN full-length enriched library, clone:A430093P05 product:unclassifiable, full insert sequence."
AK134268	1.32543	411.408	495.27	423.13	387.2	285.905	334.476	Tmem87a	"Mus musculus 13 days embryo forelimb cDNA, RIKEN full-length enriched library, clone:5930420O21 product:hypothetical Lung seven transmembrane receptor containing protein, full insert sequence."
XM_001479052	1.43016	6695.18	5302.73	6207.57	3223.64	5092.15	4589.7	Gm10063	"PREDICTED: Mus musculus similar to ribosomal protein S12 (LOC671641), mRNA."
BC055399	1.19149	2054.56	2115.66	2207.99	1771.68	1703.69	1879.82	Llgl1	"Mus musculus lethal giant larvae homolog 1 (Drosophila), mRNA (cDNA clone MGC:62651 IMAGE:6308689), complete cds."
BC018165	1.29593	9240.95	9422.53	8588.23	7468.96	5910.22	7783.52	Acot13	"Mus musculus thioesterase superfamily member 2, mRNA (cDNA clone MGC:8048 IMAGE:3587125), complete cds."
AJ575814	1.32651	410.213	457.666	409.213	384.598	312.6	273.767	Trpm4	Mus musculus mRNA for transient receptor potential ion channel melastatin subgroup member 4 protein (trpm4 gene).
BC013094	1.18488	6690.24	6335.56	6422.89	5506.24	5200.75	5714.95	Mcm4	"Mus musculus minichromosome maintenance deficient 4 homolog (S. cerevisiae), mRNA (cDNA clone MGC:6023 IMAGE:3584640), complete cds."
BC119152	1.33395	412.481	517.135	513.191	340.954	322.25	419.74	Btc	"Mus musculus betacellulin, epidermal growth factor family member, mRNA (cDNA clone MGC:155468 IMAGE:8733901), complete cds."
AK014004	1.21141	1719.59	1518.5	1704.87	1330.17	1423.03	1322.93	Srpk2	"Mus musculus 13 days embryo head cDNA, RIKEN full-length enriched library, clone:3110005M20 product:serine/arginine-rich protein specific kinase 2, full insert sequence."
AK042838	1.29195	683.867	712.656	725.375	468.975	551.989	633.282	Etohd2	"Mus musculus 7 days neonate cerebellum cDNA, RIKEN full-length enriched library, clone:A730029C24 product:ethanol decreased 2, full insert sequence."
AK132365	1.18789	544.057	591.922	602.538	495.405	490.757	476.143	Brd8	"Mus musculus 15 days embryo head cDNA, RIKEN full-length enriched library, clone:4022434I21 product:bromodomain containing 8, full insert sequence."
XM_981768	1.67016	2320.67	1762.35	1946.55	1050.22	849.506	1915.37	Gm14595	"PREDICTED: Mus musculus similar to Xlr-related, meiosis regulated (LOC666122), mRNA."
AK028679	1.20262	847.134	806.528	891.246	669.745	702.802	743.768	Asph	"Mus musculus 10 days neonate skin cDNA, RIKEN full-length enriched library, clone:4732433A03 product:aspartate-beta-hydroxylase, full insert sequence."
NR_002888	1.29277	10698.9	10324.9	10873.2	7300.07	7802.94	9759.64	Vmn2r-ps14	"Mus musculus vomeronasal 2, receptor, pseudogene 14 (Vmn2r-ps14) on chromosome 4."
[truncated: 18,303 more rows]
[truncated: 4 more columns]
