# Supplementary material for: Plasmodium infection inhibits tumor angiogenesis through effects on tumor-associated macrophages in a murine implanted hepatoma model
Source: Cell Commun Signal. 2020 Sep 24;18:157. doi: 10.1186/s12964-020-00570-5 (PMC7513281; doi:10.1186/s12964-020-00570-5)
Supplement: Supplementary file 6 — Additional file 5. [file 12964_2020_570_MOESM6_ESM.xls]

## Sheet: Alldata
Probe Set ID	PyT-1	PyT-1.call	PyT-2	PyT-2.call	PyT-3	PyT-3.call	T-1	T-1.call	T-2	T-2.call	T-3	T-3.call		Probe Set ID	BUILD	CHROMOSOME	START	STOP	GENE_ID	TRANSCRIPT_ID	GENE_NAME	DESCRIPTION
AB000096	902.966	P	851.071	P	827.172	P	387.953	A	371.396	A	361.558	A		AB000096	MM9	chr6	88143884	88157023	14461	AB000096	Gata2	"Mus musculus mRNA for GATA-2 protein, complete cds."
AB000490	645.494	P	644.91	P	712.483	P	970.193	P	848.039	P	687.915	P		AB000490	MM9	chr2	38548179	38567754	26423	AB000490	Nr5a1	"Mus musculus mRNA for ELP3, complete cds."
AB001425	255.035	A	268.97	A	295.247	A	365.222	A	419.628	P	356.425	A		AB001425	MM9	chr2	120490678	120504039	668880	AB001425	Stard9	"Mus musculus mRNA for motor domain of KIF16A, partial cds."
AB001435	24.379	A	25.8035	A	29.3674	A	34.804	A	37.5624	A	20.6332	A		AB001435	MM9	chr7	86855740	86858774	16576	AB001435	Kif7	"Mus musculus mRNA for motor domain of KIF7, partial cds."
AB001539	3537.12	P	3656.79	P	3319.6	P	4669.1	P	4541.51	P	3200.82	P		AB001539	MM9	chr7	53080599	53086314	101612	AB001539	Grwd1	"Mus musculus mRNA for A301 protein, complete cds."
AB001750	2788.88	P	2590	P	2728.36	P	2096.58	P	2525.8	P	2655.93	P		AB001750	MM9	chr11	70658426	70754442	54189	AB001750	Rabep1	"Mus musculus mRNA for neurocrescin, complete cds."
AB001926	5370.38	P	4502.93	P	4862.32	P	3531.6	P	3465.11	P	3981.37	P		AB001926	MM9	chr3	40564696	40594287	18415	AB001926	Hspa4l	"Mus musculus mRNA for APG-1B, complete cds."
AB003502	4966.01	P	4614.96	P	4822.12	P	4104.75	P	4626.53	P	4325.48	P		AB003502	MM9	chr16	11220491	11254089	14852	AB003502	Gspt1	"Mus musculus mRNA for Guanine Nucleotide Regulatory Protein, partial cds."
AB004048	37.6718	A	51.2416	A	48.2368	A	43.5621	A	51.1935	A	37.483	A		AB004048	MM9	chr2	157385875	157388255	18111	AB004048	Nnat	"Mus musculus mRNA for neuronatin, complete cds."
AB005662	541.918	P	567.063	P	563.606	P	449.531	P	534.619	P	478.212	P		AB005662	MM9	chr17	25035072	25073907	30957	AB005662	Mapk8ip3	"Mus musculus mRNA for JNK/SAPK-associated protein-1, complete cds."
AB005665	64.2205	A	66.2609	A	60.1194	A	33.2514	A	32.8474	A	40.8672	A		AB005665	MM9	chr5	103336966	103487411	26414	AB005665	Mapk10	"Mus musculus mRNA for JNK3, complete cds."
AB005909	10.061	A	8.6263	A	8.8204	A	9.4988	A	17.0522	A	10.5592	A		AB005909	MM9	chr7	138175589	138265142	12945	AB005909	Dmbt1	"Mus musculus mRNA for vomeroglandin, complete cds."
AB006034	140.036	A	94.1236	A	108.688	A	93.3743	A	73.8133	A	79.9818	A		AB006034	MM9	chr10	126485305	126490062	13115	AB006034	Cyp27b1	"Mus musculus mRNA for 25-hydroxyvitamin D3 1alpha-hydroxylase, partial cds."
AB006103	23.99	A	25.7052	A	27.5807	A	28.0628	A	18.516	A	21.0637	A		AB006103	MM9	chrX	90531860	90543694	11878	AB006103	Arx	"Mus musculus mRNA for Arx homeoprotein, complete cds."
AB007407	53.014	A	46.819	A	55.1613	A	51.7411	A	66.0155	A	32.182	A		AB007407	MM9	chr7	13628498	13639033	109889	AB007407	Mzf1	"Mus musculus mRNA for myeloid zinc finger protein-2, complete cds."
AB008928	298.846	A	299.725	A	315.703	A	220.845	A	245.068	A	265.495	A		AB008928	MM9	chr7	51079927	51087156	19144	AB008928	Klk6	"Mus musculus mRNA for neurosin, complete cds."
AB009369	112.823	A	89.9888	A	102.297	A	101.928	A	65.811	A	103.912	A		AB009369	MM9	chr17	8437922	8449992	12458	AB009369	Ccr6	"Mus musculus mRNA for G protein-coupled receptor KY411, complete cds."
AB010088	20.6439	A	11.4058	A	13.356	A	12.466	A	10.7122	A	14.7613	A		AB010088	MM9	chr5	151755273	151789556	16591	AB010088	Kl	"Mus musculus mRNA for secreted isoform of Klotho protein, complete cds."
AB010122	4862.59	P	4600.43	P	4911.77	P	5087.41	P	4972.61	P	4365.5	P		AB010122	MM9	chr19	34266992	34314818	76630	AB010122	Stambpl1	"Mus musculus mRNA for AMSH-LP, complete cds."
AB011499	728.508	P	642.098	P	756.457	P	856.852	P	740.594	P	612.056	P		AB011499	MM9	chr15	73044844	73173789	14083	AB011499	Ptk2	"Mus musculus mRNA for focal adhesion kinase spliced variant p110FAK, complete cds."
AB011812	5546.2	P	6136.98	P	6298.84	P	7701.93	P	7947.77	P	6734.3	P		AB011812	MM9	chr14	31408554	31423496	18753	AB011812	Prkcd	"Mus musculus mRNA for PKC delta II, complete cds."
AB012265	177.383	A	171.093	A	189.84	A	224.437	A	246.893	A	158.09	A		AB012265	MM9	chr17	32491005	32506361	22404	AB012265	Wiz	"Mus musculus mRNA for wizL, complete cds."
AB012393	416.437	P	550.848	P	574.507	P	483.581	P	397.036	A	742.282	P		AB012393	MM9	chr6	146369939	146450434	16439	AB012393	Itpr2	"Mus musculus TIPR mRNA for inositol 1,4,5 trisphosphate receptor type2, complete cds."
AB012601	925.898	P	848.166	P	843.39	P	630.187	P	717.535	P	843.672	P		AB012601	MM9	chr7	120424163	120457636	11865	AB012601	Arntl	"Mus musculus mRNA for BMAL1b', complete cds."
AB012727	303.808	A	342.99	A	297.955	A	251.202	A	239.813	A	263.537	A		AB012727	MM9	chr19	5728086	5731721	N/A	AB012727	N/A	"Mus musculus C184L-22 mRNA, complete cds."
AB012808	238.637	A	249.106	A	285.14	A	322.525	A	361.004	A	305.528	A		AB012808	MM9	chr14	55525577	55531570	59049	AB012808	Slc22a17	"Mus musculus mRNA for mBOCT, complete cds."
AB013097	43.5236	A	39.5955	A	47.4029	A	81.497	A	94.6584	A	35.0434	A		AB013097	MM9	chr11	61261943	61267388	22671	AB013097	Rnf112	"Mus musculus mRNA for brain finger protein, complete cds."
AB013465	54.8363	A	56.3223	A	55.7984	A	71.0287	A	62.3315	A	47.3204	A		AB013465	MM9	chr11	118054928	118063784	19157	AB013465	Cyth1	"Mus musculus CLM1-B mRNA for cytohesin 1, 5'UTR."
AB013467	100.818	A	122.267	A	89.09	A	81.2744	A	59.1202	A	55.3137	A		AB013467	MM9	chr7	53065496	53069248	19158	AB013467	Cyth2	"Mus musculus CLM2-A mRNA for cytohesin 2, complete cds."
AB013468	112.367	A	126.96	A	116.064	A	114.256	A	87.1597	A	62.9735	A		AB013468	MM9	chr7	53068497	53069248	19158	AB013468	Cyth2	"Mus musculus CLM2-C mRNA for cytohesin 2, 5'UTR."
AB014889	1778.02	P	1885.67	P	1967.07	P	1708.63	P	1810.34	P	1535.98	P		AB014889	MM9	chr2	56960566	56976413	18227	AB014889	Nr4a2	"Mus musculus mRNA for Nurr2, complete cds."
AB015206	124.937	A	148.621	A	148.358	A	143.748	A	103.871	A	116.024	A		AB015206	MM9	chr7	51079913	51087156	19144	AB015206	Klk6	"Mus musculus mRNA for serine protease (BSP), complete cds."
AB015424	563.297	P	588.317	P	576.01	P	551.59	P	502.611	P	458.984	P		AB015424	MM9	chr5	136470746	136508734	74198	AB015424	Dtx2	"Mus musculus mRNA for Deltex2deltaE, complete cds."
AB015727	208.837	A	232.281	A	201.626	A	194.721	A	231.191	A	173.503	A		AB015727	MM9	chr10	79156502	79158005	16904	AB015727	Gzmm	"Mus musculus mRNA for truncated granzyme M, complete cds."
AB016031	28.5735	A	24.1018	A	26.1022	A	30.5559	A	19.7427	A	44.8936	A		AB016031	MM9	chr17	8429076	8449992	12458	AB016031	Ccr6	"Mus musculus mCCR6 mRNA for CC Chemokine LARC specific receptor, complete cds."
AB016227	19.7645	A	17.2745	A	15.8554	A	15.6189	A	12.2303	A	22.9093	A		AB016227	MM9	chr7	51029986	51034632	56538	AB016227	Klk11	"Mus musculus mRNA for hippostasin prostate type, complete cds."
AB016248	3458.84	P	3549.42	P	3457.53	P	3342.39	P	4058.39	P	3200.48	P		AB016248	MM9	chr9	42062259	42072283	235293	AB016248	Sc5d	"Mus musculus mRNA for sterol-C5-desaturase, complete cds."
AB016423	34.8825	A	29.4224	A	23.1181	A	36.5379	A	14.4455	A	38.9907	A		AB016423	MM9	chr9	48917106	48925690	80893	AB016423	Tmprss5	"Mus musculus mRNA for type 1 spinesin, complete cds."
AB016516	31.9137	A	38.1746	A	35.3959	A	24.5702	A	34.7711	A	27.2	A		AB016516	MM9	chr5	98683202	98706049	14176	AB016516	Fgf5	"Mus musculus mRNA for FGF-5S, complete cds."
AB016773	159.465	A	180.967	A	163.558	A	137.891	A	157.817	A	144.252	A		AB016773	MM9	chr17	34363119	34723154	N/A	AB016773	N/A	"Mus musculus mRNA for Truncated Notch4/int3 oncoprotein:Z16, partial cds."
AB017136	486.142	P	461.88	P	447.848	P	675.545	P	435.295	P	673.407	P		AB017136	MM9	chr7	88754613	88851680	26557	AB017136	Homer2	"Mus musculus mRNA for cupidin, complete cds."
AB017344	4910.25	P	5182.22	P	4751.59	P	6105.45	P	5658.57	P	5219.64	P		AB017344	MM9	chr10	75359519	75384333	20587	AB017344	Smarcb1	"Mus musculus Ini1 27deletion mRNA for Integrase interactor, complete cds."
AB017615	92.2904	A	82.5037	A	101.315	A	104.229	A	106.11	A	85.5516	A		AB017615	MM9	chr10	128069470	128081704	22781	AB017615	Ikzf4	"Mus musculus mRNA for Eos protein, complete cds."
AB017785	24.4447	A	21.7763	A	31.4225	A	22.7158	A	28.0628	A	21.9502	A		AB017785	MM9	chr4	115190905	115205309	13117	AB017785	Cyp4a10	"Mus musculus cyp4A10 homolog mRNA for pBS4A5, complete cds."
AB018414	133.798	A	117.658	A	104.351	A	144.451	A	107.685	A	126.861	A		AB018414	MM9	chr7	104230260	104453546	14389	AB018414	Gab2	"Mus musculus mRNA for Gab2, complete cds."
AB018574	743.08	P	706.19	P	730.08	P	677.418	P	672.058	P	559.415	P		AB018574	MM9	chr5	107393340	107413450	12545	AB018574	Cdc7	"Mus musculus muCdc7 mRNA, complete cds."
AB019003	481.788	P	478.392	P	482.933	P	639.205	P	561.513	P	579.933	P		AB019003	MM9	chr16	20331986	20426467	27416	AB019003	Abcc5	"Mus musculus MRP5 mRNA, complete cds."
AB019028	320.488	A	349.474	A	276.893	A	355.98	A	263.178	A	274.455	A		AB019028	MM9	chrX	12320600	12339099	26896	AB019028	Med14	"Mus musculus mRNA, complete cds, similar to 5' region of EXLM1."
AB020063	1447.76	P	1524.67	P	1342.6	P	2152.65	P	1868.61	P	1628.56	P		AB020063	MM9	chr9	21034510	21043380	50868	AB020063	Keap1	"Mus musculus Keap1 mRNA, complete cds."
AB022179	5000.1	P	5405.02	P	5161.79	P	5938.84	P	5681.76	P	5478.43	P		AB022179	MM9	chr1	75207446	75212181	20872	AB022179	Stk16	"Mus musculus mRNA for F5-2, complete cds."
AB022342	132.066	A	112.982	A	119.835	A	147.31	A	133.648	A	218.692	A		AB022342	MM9	chrX	38754690	39031777	53623	AB022342	Gria3	"Mus musculus mRNA for glutamate receptor channel alpha3 subunit, complete cds."
AB022913	30.6491	A	48.5099	A	23.4145	A	43.6415	A	27.4349	A	24.7758	A		AB022913	MM9	chr9	4417896	4795374	14802	AB022913	Gria4	"Mus musculus mRNA for glutamate receptor channel alpha4 subunit, complete cds."
AB023485	4703.66	P	4146.46	P	4216.91	P	4383.97	P	5034.81	P	3984.51	P		AB023485	MM9	chr18	42671140	42735439	56070	AB023485	Tcerg1	"Mus musculus mRNA for transcription factor CA150b, complete cds."
AB024427	3392.04	P	3553.04	P	3416.2	P	3301.34	P	3415.22	P	3478.86	P		AB024427	MM9	chr4	109125461	109149588	29864	AB024427	Rnf11	"Mus musculus mRNA for Sid1669p, complete cds."
AB026551	8363.36	P	8999.85	P	8487.28	P	9347.48	P	8138.94	P	9423.58	P		AB026551	MM9	chr16	55811490	55822251	80859	AB026551	Nfkbiz	"Mus musculus INAP mRNA for IL-1 inducible nuclear ankyrin-repeat protein, complete cds."
AB026810	88.1688	A	85.8848	A	85.9538	A	87.2933	A	156.3	A	77.4129	A		AB026810	MM9	chr3	103379203	103434892	54524	AB026810	Syt6	"Mus musculus mRNA for synaptotagmin VIdeltaTM2, complete cds."
AB026997	8286.08	P	8499.87	P	7980.17	P	6953.05	P	7199.11	P	8700.28	P		AB026997	MM9	chr13	74833338	74946208	12380	AB026997	Cast	"Mus musculus CAST mRNA for calpastatin, complete cds."
AB028736	12206.1	P	12383.7	P	12005	P	11389.1	P	11308.1	P	11180.5	P		AB028736	MM9	chr15	79248942	79272437	27373	AB028736	Csnk1e	"Mus musculus mRNA for casein kinase I epsilon, complete cds."
AB028860	469.945	P	464.272	P	460.781	P	463.057	P	498.556	P	485.706	P		AB028860	MM9	chr10	59342338	59359523	56709	AB028860	Dnajb12	"Mus musculus mRNA for mDj10, complete cds."
AB029144	16034.8	P	15300.3	P	15992.5	P	12894.7	P	13511	P	15425	P		AB029144	MM9	chr3	94836626	94846467	19185	AB029144	Psmd4	"Mus musculus mRNA for pUb-R3, complete cds."
AB029145	579.543	P	677.358	P	685.543	P	630.58	P	622.6	P	533.903	P		AB029145	MM9	chr3	94836844	94846467	19185	AB029145	Psmd4	"Mus musculus mRNA for pUb-R4, complete cds."
AB029146	14431.3	P	14673	P	14668.9	P	18718.2	P	15871.4	P	14924.3	P		AB029146	MM9	chr3	94837554	94846467	19185	AB029146	Psmd4	"Mus musculus mRNA for pUb-R5, complete cds."
AB029482	91.169	A	135.995	A	127.473	A	171.292	A	135.58	A	109.214	A		AB029482	MM9	chr2	119798434	119853132	26390	AB029482	Mapkbp1	"Mus musculus mRNA for JNK-binding protein JNKBP1, complete cds."
AB029502	71.9014	A	66.2287	A	88.3469	A	44.0816	A	92.8496	A	53.0676	A		AB029502	MM9	chr16	94982686	95078297	16522	AB029502	Kcnj6	"Mus musculus mRNA for G-protein-gated inwardly rectifying potassium channel subunit Kir3.2d, complete cds."
AB030204	16661	P	17857.6	P	16462.3	P	26190.4	P	20867.5	P	19830.3	P		AB030204	MM9	chr14	73762038	73768312	16432	AB030204	Itm2b	"Mus musculus mRNA for E25B protein, complete cds, clone:2-79."
AB030442	686.481	P	755.57	P	791.152	P	900.583	P	860.902	P	634.567	P		AB030442	MM9	chr2	32583225	32610514	27387	AB030442	Sh2d3c	"Mus musculus chat cDNA for Cas and HEF1 associated signal transducer, complete cds."
AB030504	5156.71	P	5180.14	P	4554.59	P	2607.09	P	3508.23	P	4405.35	P		AB030504	MM9	chr12	80276537	80291931	17252	AB030504	Rdh11	"Mus musculus mRNA for UBE-1b, complete cds."
AB030647	6447.77	P	6778.83	P	6453.66	P	9629.56	P	10000.5	P	9195.43	P		AB030647	MM9	chr9	60642354	60728177	72565	AB030647	Uaca	"Mus musculus mRNA for nuclear membrane binding protein NUCLING, complete cds."
AB031037	348.669	A	353.105	A	339.478	A	169.855	A	129.673	A	111.396	A		AB031037	MM9	chr9	118387461	118394484	13813	AB031037	Eomes	"Mus musculus mRNA for Tbr2, complete cds."
AB031550	6394.75	P	6844.35	P	6337.94	P	7152.96	P	6627.57	P	7951.32	P		AB031550	MM9	chr7	108465632	108494826	56018	AB031550	Stard10	"Mus musculus PCTP-L mRNA, complete cds."
AB032010	114.278	A	151.521	A	125.251	A	450.13	P	347.217	A	387.963	A		AB032010	MM9	chr9	45178267	45204242	59095	AB032010	Fxyd6	"Mus musculus plp mRNA for PLM-like protein, complete cds."
AB032196	8944.73	P	8507.59	P	8088.76	P	11840.5	P	11221.9	P	8814.61	P		AB032196	MM9	chr11	80196847	80209075	22680	AB032196	Zfp207	"Mus musculus mRNA for zinc finger transcription factor ZNF207, complete cds."
AB032401	174.43	A	187.459	A	165.841	A	199.887	A	180.72	A	151.793	A		AB032401	MM9	chr9	54547190	54564119	58233	AB032401	Dnaja4	"Mus musculus mmDNAJA4 mRNA for mmDj4, complete cds."
AB032764	12.1616	A	9.1477	A	12.3691	A	13.6622	A	26.6119	A	9.7947	A		AB032764	MM9	chrX	80732016	80733263	60600	AB032764	Tsga8	"Mus musculus halap-X mRNA for haploid specific alanine-rich acidic protein, complete cds."
AB033168	5675.37	P	4795.87	P	5227.43	P	4500.66	P	5047.53	P	4963.01	P		AB033168	MM9	chr12	86337270	86411465	56531	AB033168	Ylpm1	"Mus musculus mRNA for nuclear protein ZAP, complete cds."
AB033515	43142	P	42413.2	P	41509.6	P	37727.7	P	40339.7	P	40880.6	P		AB033515	MM9	chr13	109222644	109222726	N/A	AB033515	N/A	"Mus musculus early transposon ETn mRNA, 3' end region, clone:L3-1."
AB033524	8068.5	P	6288.27	P	7424.18	P	7705.34	P	7820.18	P	9453.41	P		AB033524	MM9	chr7	138966146	138966306	N/A	AB033524	N/A	"Mus musculus early transposon ETn mRNA, 5' end region, clone:N5-4."
AB034730	82.3928	A	104.829	A	122.692	A	119.019	A	156.315	A	174.213	A		AB034730	MM9	chr1	152302604	152313295	96875	AB034730	Prg4	"Mus musculus mRNA, complete cds, similar to megakaryocyte stimulating factor precursor and cartilage superficial zone protein."
AB034914	503.545	P	549.86	P	541.481	P	577.883	P	570.14	P	512.202	P		AB034914	MM9	chr11	116033201	116060359	11430	AB034914	Acox1	"Mus musculus muspaox mRNA for peroxisomal acyl-CoA oxidase, complete cds."
AB035509	274.468	A	279.638	A	258.351	A	270.425	A	298.082	A	219.195	A		AB035509	MM9	chr9	43942753	43950805	84004	AB035509	Mcam	"Mus musculus mRNA for s-gicerin/MUC18, complete cds."
AB036514	1710.1	P	1347.19	P	1625.81	P	1515.54	P	1747.97	P	1199.96	P		AB036514	MM9	chr1	136543257	136638553	20980	AB036514	Syt2	"Mus musculus mRNA for synaptotagmin II, partial cds."
AB037111	153.934	A	154.158	A	145.802	A	161.901	A	173.25	A	190.54	A		AB037111	MM9	chr19	32059140	32182658	54447	AB037111	Asah2	"Mus musculus LCDase mRNA for neutral ceramidase, complete cds."
AB037541	36.4538	A	34.3689	A	31.7248	A	32.5695	A	26.9792	A	31.6904	A		AB037541	MM9	chr17	33042014	33054274	64385	AB037541	Cyp4f14	"Mus musculus CYP4F14 mRNA for leukotriene B4 omega-hydroxylase, complete cds."
AB037668	38.2937	A	52.8483	A	49.8229	A	66.5764	A	53.343	A	62.2397	A		AB037668	MM9	chr2	72017749	72046221	56508	AB037668	Rapgef4	"Mus musculus Epac2 mRNA for cAMP-GEFII, partial cds."
AB039882	337.761	A	357.899	A	335.881	A	258.452	A	303.221	A	268.439	A		AB039882	MM9	chr15	76534672	76540906	79456	AB039882	Recql4	"Mus musculus mRNA for RecQ4 homolog, partial cds."
AB040433	512.412	P	589.167	P	503.133	P	764.876	P	811.283	P	564.026	P		AB040433	MM9	chr14	61593196	61656733	29820	AB040433	Tnfrsf19	"Mus musculus mRNA for dTROY, complete cds."
AB040491	206.433	A	186.441	A	173.901	A	182.13	A	180.536	A	247.285	A		AB040491	MM9	chr9	20587237	20619478	53867	AB040491	Col5a3	"Mus musculus asp6 mRNA for adipocyte-specific protein 6, complete cds."
AB041543	270.655	A	290.736	A	324.668	A	435.711	P	252.238	A	206.34	A		AB041543	MM9	chr6	48345664	48366900	77827	AB041543	Krba1	"Mus musculus brain cDNA, clone MNCb-1826."
AB041544	53.5407	A	49.0491	A	42.982	A	40.9819	A	51.7653	A	56.5254	A		AB041544	MM9	chr5	45943802	46030547	N/A	AB041544	N/A	"Mus musculus brain cDNA, clone MNCb-2622, similar to AB033102 KIAA1276 protein (Homo sapiens)."
AB041554	527.135	P	523.755	P	503.661	P	567.805	P	535.94	P	452.207	P		AB041554	MM9	chr2	155890945	155895235	245865	AB041554	Spag4	alt '1700041K21Rik#KIAA4118#MGC130280#MNCb-0953#mKIAA4118'
AB041555	11185.2	P	10708.3	P	10630.5	P	10925.9	P	10553.3	P	9792.3	P		AB041555	MM9	chr4	134479539	134483285	27981	AB041555	D4Wsu53e	"Mus musculus brain cDNA, clone MNCb-0169."
AB041572	1635.57	P	1667.05	P	1675.7	P	1770.81	P	2118.73	P	1539.07	P		AB041572	MM9	chr11	97351385	97363714	58996	AB041572	Arhgap23	"Mus musculus brain cDNA, clone MNCb-1301."
AB041595	634.876	P	644.78	P	748.766	P	749.261	P	660.677	P	686.709	P		AB041595	MM9	chr5	136724004	137041698	13047	AB041595	Cux1	"Mus musculus brain cDNA, clone MNCb-2844, similar to Mus musculus mCASP (cux) mRNA."
AB041602	2587.17	P	2354.8	P	2486.12	P	2586.72	P	2386.46	P	2492.69	P		AB041602	MM9	chr1	192752423	192769617	52477	AB041602	Angel2	"Mus musculus brain cDNA, clone MNCb-4273, similar to Homo sapiens mRNA clone EUROIMAGE 566443."
AB041608	6817.15	P	6536.41	P	6167.95	P	6839.6	P	6614.73	P	5581.39	P		AB041608	MM9	chr1	60133711	60155335	57750	AB041608	Wdr12	"Mus musculus brain cDNA, clone MNCb-5414, similar to Mus musculus nuclear protein Ytm1p mRNA."
AB041613	1379.58	P	1480.91	P	1275.71	P	1766.99	P	1537.19	P	1867.23	P		AB041613	MM9	chr12	88488114	88505673	14874	AB041613	Gstz1	"Mus musculus brain cDNA, clone MNCb-6148, similar to Mus musculus glutathione transferase zeta 1 (maleylacetoacetate isomerase) (Gstz1), mRNA."
AB041654	8908.01	P	8922.49	P	8720.94	P	6909.2	P	8989.72	P	7448.17	P		AB041654	MM9	chr3	90302879	90313365	66511	AB041654	2500003M10Rik	"Mus musculus brain cDNA, clone MNCb-1706."
AB041659	4989.43	P	4794.77	P	4512.53	P	6007.54	P	5720.56	P	5543.06	P		AB041659	MM9	chr15	97620083	97623119	67739	AB041659	Slc48a1	"Mus musculus brain cDNA, clone MNCb-3925."
AB041800	138.645	A	185.9	A	170.988	A	195.733	A	234.818	A	139.638	A		AB041800	MM9	chr5	116081060	116081824	66123	AB041800	1110006O24Rik	"Mus musculus brain cDNA, clone MNCb-0553."
AB041804	249.553	A	250.753	A	240.437	A	169.587	A	213.434	A	218.104	A		AB041804	MM9	chr7	5008798	5012384	232821	AB041804	Ccdc106	"Mus musculus brain cDNA, clone MNCb-2071."
AB043125	501.14	P	473.291	P	542.165	P	427.74	P	450.345	P	394.344	A		AB043125	MM9	chr17	25035815	25073907	30957	AB043125	Mapk8ip3	"Mus musculus Jsap1 mRNA for JNK/SAPK-associated protein 1d, complete cds."
AB047546	8.4731	A	9.6299	A	7.8151	A	10.79	A	10.5145	A	8.6665	A		AB047546	MM9	chr10	3495933	3557971	18390	AB047546	Oprm1	"Mus musculus MOR mRNA for mu opioid receptor, complete cds."
AB047549	13908.4	P	15452.7	P	13952.1	P	16031.2	P	17169.5	P	15815	P		AB047549	MM9	chr16	55811490	55838967	80859	AB047549	Nfkbiz	"Mus musculus mRNA for IkappaB-zeta, complete cds."
AB047758	20.7911	A	21.1025	A	23.8441	A	13.3412	A	11.4618	A	18.5174	A		AB047758	MM9	chr9	110716511	110727027	73336	AB047758	Prss44	"Mus musculus mRNA for serine protease-like 1, complete cds."
AB047782	1095.83	P	1121.09	P	1022.04	P	1000.43	P	992.339	P	961.975	P		AB047782	MM9	chr11	93857404	93987396	70834	AB047782	Spag9	"Mus musculus mRNA for JSAP2a, complete cds."
AB049460	1647.11	P	1569.15	P	1674.53	P	1451.49	P	1623.11	P	1550.28	P		AB049460	MM9	chr9	82787637	82869096	83946	AB049460	Phip	"Mus musculus ndrp mRNA for neuronal differentiaion related protein, complete cds."
AB049605	148.236	A	220.314	A	224.035	A	201.218	A	221.576	A	217.051	A		AB049605	MM9	chr6	17231340	17232684	12390	AB049605	Cav2	"Mus musculus mRNA for caveolin-2 isoform, complete cds."
AB049755	609.274	P	576.17	P	600.003	P	865.491	P	1026.1	P	1002.71	P		AB049755	MM9	chr16	23468435	23520663	17174	AB049755	Masp1	"Mus musculus masp3 mRNA for MBL-associated serine protease-3, complete cds."
AB049956	8435.49	P	8048.23	P	7017.5	P	9423.23	P	8854.93	P	8341.35	P		AB049956	MM9	chr3	95666574	95675407	66292	AB049956	Mrps21	"Mus musculus MRPS21 mRNA for mitochondrial ribosomal protein S21, complete cds."
AB052621	341.132	A	336.018	A	336.317	A	560.537	P	570.795	P	435.587	P		AB052621	MM9	chr9	64949301	64985750	56741	AB052621	Igdcc4	"Mus musculus DDM36E mRNA, complete cds."
AB052829	1388.32	P	1441.11	P	1365.64	P	1353.83	P	1258.28	P	1305	P		AB052829	MM9	chr11	82686566	82704117	19364	AB052829	Rad51l3	"Mus musculus mRNA for Trad-d2, complete cds."
AB052833	1309.4	P	1411.72	P	1363.25	P	1505.2	P	1475.16	P	1320.52	P		AB052833	MM9	chr11	82686566	82704117	19364	AB052833	Rad51l3	"Mus musculus mRNA for Trad-d6, complete cds."
AB055004	1634.29	P	1666.71	P	1510.16	P	2870.76	P	2875.06	P	2868.13	P		AB055004	MM9	chr15	96825253	96861642	69354	AB055004	Slc38a4	"Mus musculus mATA3 mRNA for system A amino acid transporter 3, complete cds."
AB055409	2749.28	P	2969.03	P	2534.23	P	3160.55	P	2925.64	P	3158.25	P		AB055409	MM9	chr19	5603417	5609685	81601	AB055409	Kat5	"Mus musculus mHTATIP mRNA for HIV-1 tat interactive protein, complete cds."
AB055620	79.9817	A	80.3589	A	71.9675	A	66.98	A	72.7222	A	62.8035	A		AB055620	MM9	chr7	28141401	28179525	80297	AB055620	Spnb4	"Mus musculus mRNA for betaIV-spectrin sigma6-B, complete cds."
AB055648	41.8599	A	27.9517	A	29.5985	A	10.4867	A	11.3099	A	33.1096	A		AB055648	MM9	chr15	44289098	44361651	192190	AB055648	Pkhd1l1	"Mus musculus D86 mRNA, complete cds."
AB055781	50.7722	A	43.5324	A	53.5331	A	25.3386	A	41.3518	A	37.82	A		AB055781	MM9	chr9	26541399	26568923	76898	AB055781	B3gat1	"Mus musculus GlcAT-P mRNA for UDP-glucuronyltransferase-P, complete cds."
AB055855	232.981	A	72.9471	A	85.7277	A	36.8782	A	96.353	A	250.892	A		AB055855	MM9	chrX	30598330	30600258	71847	AB055855	Gmcl1l	"Mus musculus mgclh mRNA, Type 2, complete cds."
AB055980	114.388	A	129.598	A	131.054	A	203.572	A	189.135	A	121.467	A		AB055980	MM9	chr4	141023804	141050313	56381	AB055980	Spen	"Mus musculus MINT mRNA for Msx-2 interacting nuclear target protein, complete cds."
AB056442	80.1927	A	43.6317	A	57.652	A	11.3999	A	32.1248	A	81.8904	A		AB056442	MM9	chr19	7938878	8040517	171405	AB056442	AB056442	"Mus musculus OAT6RP mRNA for mOAT6-related protein, complete cds."
AB057663	3599.04	P	3785.23	P	3938.11	P	3150.69	P	3051.91	P	3500.02	P		AB057663	MM9	chr6	115568590	115625876	110157	AB057663	Raf1	"Mus musculus cRAF mRNA for protein kinase raf 1, complete cds."
AB057667	611.904	P	676.521	P	670.072	P	789.777	P	850.423	P	638.34	P		AB057667	MM9	chr1	59030414	59051965	227154	AB057667	Stradb	"Mus musculus mRNA for polyploidy associated protein kinase PAPK-B, complete cds."
AB057754	200.121	A	200.212	A	197.583	A	160.545	A	156.782	A	141.286	A		AB057754	MM9	chr7	97497208	97558949	83671	AB057754	Sytl2	"Mus musculus slp2-a mRNA for synaptotagmin-like protein 2-a, complete cds."
AB059358	26.3595	A	24.5863	A	22.3463	A	17.0845	A	22.1543	A	34.4596	A		AB059358	MM9	chr1	59177778	59215519	227157	AB059358	Mpp4	"Mus musculus mRNA for mDLG6B, complete cds."
AB059633	330.457	A	300.747	A	314.403	A	370.877	A	388.217	A	396.322	A		AB059633	MM9	chr2	130876844	130889550	110751	AB059633	Adam33	"Mus musculus mRNA for ADAM33 beta, complete cds."
AB059643	29.8085	A	31.9588	A	38.1241	A	25.8603	A	33.3229	A	25.4323	A		AB059643	MM9	chr12	106001323	106103286	94040	AB059643	Clmn	"Mus musculus calmin isoform b mRNA for calmin gamma, complete cds."
AB059645	89.694	A	90.1418	A	100.573	A	99.2096	A	79.0549	A	66.3932	A		AB059645	MM9	chr12	106001323	106103286	94040	AB059645	Clmn	"Mus musculus calmin isoform c mRNA for calmin delta, complete cds."
AB059646	27.3498	A	32.3449	A	32.1773	A	39.3023	A	43.6876	A	23.3692	A		AB059646	MM9	chr12	106001323	106103286	94040	AB059646	Clmn	"Mus musculus calmin isoform e mRNA for calmin delta, complete cds."
AB060554	4388.5	P	3800.23	P	4227.94	P	4128.1	P	4086.88	P	3959.49	P		AB060554	MM9	chr7	130422784	130513398	70497	AB060554	Arhgap17	"Mus musculus mRNA for Nadrin2, complete cds."
AB061276	28.4961	A	34.5205	A	28.2698	A	26.6965	A	28.2457	A	49.181	A		AB061276	MM9	chr13	24419272	24562007	12763	AB061276	Cmah	alt '-'
AB061324	855.891	P	737.065	P	852.743	P	90.9795	A	62.0978	A	77.4697	A		AB061324	MM9	chr5	51848892	51945100	19017	AB061324	Ppargc1a	"Mus musculus PGC-1v mRNA for PPAR gamma coactivator variant form, complete cds."
AB061519	31.8023	A	26.8047	A	21.5592	A	25.894	A	40.8279	A	33.2399	A		AB061519	MM9	chr1	184495142	184536657	170725	AB061519	Capn8	"Mus musculus Capn8 mRNA for stomach-specific calpain, splicing variant nCL-2', complete cds."
AB061684	16.0517	A	17.6956	A	15.689	A	18.7144	A	14.4029	A	11.5633	A		AB061684	MM9	chr11	8763885	8771883	171395	AB061684	Pkd1l1	"Mus musculus Pkd1l1 mRNA for polycystin-1L1, partial cds."
AB061769	308.845	A	318.095	A	272.524	A	328.559	A	354.846	A	293.702	A		AB061769	MM9	chr6	97888487	97891296	N/A	AB061769	N/A	"Mus musculus Mitf mRNA for microphtalmia-associated transcription factor, partial cds."
AB063356	166.626	A	160.077	A	181.243	A	314.017	A	334.692	A	269.09	A		AB063356	MM9	chr1	159456277	159498555	89867	AB063356	Sec16b	"Mus musculus mRNA for RGPR-p117, complete cds."
AB064521	201.412	A	255.444	A	207.114	A	190.658	A	199.397	A	226.714	A		AB064521	MM9	chr5	36833252	36873197	100855	AB064521	Tbc1d14	"Mus musculus mRNA for KIAA1322, complete cds."
AB067574	315.248	A	334.851	A	285.351	A	424.176	P	352.765	A	321.077	A		AB067574	MM9	chr5	23670780	23689826	231042	AB067574	Nupl2	"Mus musculus NLP-1 mRNA for nucleoporin-like protein-1 isoformT, complete cds."
AB070852	302.053	A	310.627	A	285.896	A	236.487	A	258.286	A	315.435	A		AB070852	MM9	chr10	5987069	5998773	83397	AB070852	Akap12	"Mus musculus mRNA for germ cell lineage protein Gercelin, complete cds, type-A."
AB071302	91.1669	A	85.3016	A	78.4871	A	103.314	A	107.594	A	47.2793	A		AB071302	MM9	chr2	26828935	26854100	279028	AB071302	Adamts13	"Mus musculus vWF-CP mRNA for von Willebrand factor-cleaving protease homolog, complete cds."
AB073079	56.5593	A	55.2274	A	68.9264	A	67.0264	A	59.2204	A	48.0627	A		AB073079	MM9	chr16	95581810	95751972	13876	AB073079	Erg	"Mus musculus Erg mRNA, mouse homolog of Human ets-related gene ERG, transcript variant 2, complete cds."
AB074008	584.255	P	649.712	P	645.391	P	597.665	P	614.135	P	686.662	P		AB074008	MM9	chr7	150874666	150926258	79196	AB074008	Osbpl5	"Mus musculus Obph1 mRNA for oxysterol binding protein homologue 1, complete cds."
AB075549	211.748	A	230.697	A	237.185	A	382.625	A	309.546	A	255.78	A		AB075549	MM9	chr14	63817751	63864097	14463	AB075549	Gata4	"Mus musculus mRNA for transcription factor GATA-4, complete cds."
AB076079	561.484	P	628.433	P	614.128	P	439.057	P	451.809	P	539.673	P		AB076079	MM9	chr19	41557134	41634271	212391	AB076079	Lcor	"Mus musculus mlr2 mRNA for transcription factor MLR2, complete cds."
AB076722	127.188	A	154.691	A	169.234	A	198.751	A	191.582	A	150.239	A		AB076722	MM9	chr11	22799727	22878996	17846	AB076722	Commd1	"Mus musculus U2/MU mRNA, complete cds."
AB077282	1002.11	P	1016.82	P	941.527	P	1129.45	P	1107.99	P	1167.63	P		AB077282	MM9	chr11	107069205	107332034	71795	AB077282	Pitpnc1	"Mus musculus M-rdgB beta mRNA for retinal degeneration B beta, complete cds."
AB077297	26.5828	A	18.8905	A	22.9871	A	18.3343	A	20.0868	A	26.0417	A		AB077297	MM9	chr4	104488288	104548988	230558	AB077297	C8a	"Mus musculus C8a mRNA for complement component 8 alpha subunit, complete cds, strain:MSM/Ms."
AB077327	2088.36	P	1861.52	P	1989.11	P	1454.47	P	1691.38	P	1627.44	P		AB077327	MM9	chrX	70918488	70927839	102857	AB077327	Slc6a8	"Mus musculus CRT mRNA for creatine transporter, complete cds."
AB078010	440.883	P	536.318	P	518.553	P	485.23	P	525.875	P	425.775	P		AB078010	MM9	chr11	87394632	87404041	18952	AB078010	4-Sep	"Mus musculus mRNA for M-Septin, complete cds."
AB078345	368.716	A	394.818	A	318.35	A	357.675	A	352.036	A	347.849	A		AB078345	MM9	chr5	23957994	23988146	213990	AB078345	Agap3	"Mus musculus mRNA for spidin, complete cds."
AB078609	171.016	A	506.092	P	514.893	P	630.608	P	615.253	P	650.941	P		AB078609	MM9	chr18	24867945	25292002	225288	AB078609	Fhod3	"Mus musculus FHOS2 mRNA for FHOS2S splicing variant, complete cds."
AB079133	1040.46	P	940.788	P	845.337	P	894.935	P	845.185	P	931.258	P		AB079133	MM9	chr16	16312325	16359123	74006	AB079133	Dnm1l	"Mus musculus Drp1 mRNA for Dynamin-related Protein 1, complete cds."
AB080656	25.3883	A	34.5744	A	33.0547	A	43.0453	A	36.0893	A	29.6316	A		AB080656	MM9	chr2	147190729	147192098	18503	AB080656	Pax1	"Mus musculus Pax1 mRNA, partial cds, clone:A430036B21."
AB080658	82.9233	A	92.3168	A	89.2268	A	76.8115	A	73.4677	A	83.0781	A		AB080658	MM9	chr2	147187278	147188529	99041	AB080658	AI646519	"Mus musculus Aspax1 mRNA, partial sequence, IMAGE clone:789910."
AB080741	29.947	A	30.6572	A	33.331	A	32.485	A	36.3648	A	22.448	A		AB080741	MM9	chr11	92959723	93463018	72605	AB080741	Car10	"Mus musculus Car10 mRNA for carbonic anhydrase-related protein X, complete cds."
AB081756	13.8531	A	32.5827	A	20.2488	A	21.9729	A	15.1796	A	21.7688	A		AB081756	MM9	chr3	105820049	105835732	229687	AB081756	Bclp2	"Mus musculus bclp1, bclp2 mRNA for brain chitinase like protein 1, brain chitinase like protein 2, complete cds."
AB083210	196.147	A	239.576	A	239.76	A	250.684	A	210.221	A	176.93	A		AB083210	MM9	chr1	36835828	36839661	22637	AB083210	Zap70	"Mus musculus mRNA for truncated ZAP kinase, complete cds."
AB083477	51.4387	A	28.6337	A	28.225	A	13.0483	A	13.982	A	38.0549	A		AB083477	MM9	chr5	14678166	14860194	26875	AB083477	Pclo	"Mus musculus Pclo mRNA for Piccolo, complete cds."
AB083478	45.3962	A	36.4686	A	36.2406	A	42.078	A	28.3244	A	41.5854	A		AB083478	MM9	chr5	14678166	14796004	26875	AB083478	Pclo	"Mus musculus Pclo mRNA for Piccolo, complete cds."
AB083710	12.9333	A	11.2666	A	15.8977	A	9.3236	A	21.8774	A	12.1623	A		AB083710	MM9	chr13	14318704	14470249	94253	AB083710	Hecw1	"Mus musculus NEDL1 mRNA for HECT type E3 ubiquitin ligase, complete cds."
AB084140	282.379	A	330.386	A	271.616	A	228.977	A	173.346	A	268.893	A		AB084140	MM9	chr17	32550305	32561112	57757	AB084140	Pglyrp2	"Mus musculus mRNA for TagL-alpha, complete cds."
AB084383	115.519	A	140.642	A	152.118	A	147.109	A	142.258	A	115.513	A		AB084383	MM9	chr1	36836498	36839661	22637	AB084383	Zap70	"Mus musculus mRNA for Truncated ZAP Kinase-2, complete cds."
AB085837	39.1687	A	49.9831	A	43.2003	A	39.6868	A	39.0787	A	39.0632	A		AB085837	MM9	chr5	137217633	137358977	140709	AB085837	Emid2	"Mus musculus mRNA for type XXVI collagen, complete cds."
AB086123	42.1911	A	62.246	A	50.7954	A	78.8824	A	75.2254	A	54.0196	A		AB086123	MM9	chr14	30853124	31166672	12289	AB086123	Cacna1d	"Mus musculus mRNA for calcium channel alpha 1D subunit, complete cds."
AB086166	23.2749	A	14.8911	A	19.8489	A	14.5132	A	25.5309	A	24.8101	A		AB086166	MM9	chr13	81716434	81772143	110789	AB086166	Gpr98	"Mus musculus mRNA for neurepin1, complete cds."
AB086167	38.745	A	30.2485	A	31.6098	A	27.3878	A	25.0791	A	48.1398	A		AB086167	MM9	chr13	81699570	81772143	110789	AB086167	Gpr98	"Mus musculus mRNA for neurepin2, complete cds."
AB086437	86.532	A	75.6272	A	101.012	A	64.6168	A	51.6987	A	88.9966	A		AB086437	MM9	chr19	11741949	11765541	170834	AB086437	Oosp1	"Mus musculus IF3 2 mRNA for initiate factor 3 2, complete cds."
AB087504	396.233	A	300.685	A	363.437	A	477.119	P	441.371	P	360.467	A		AB087504	MM9	chr11	115184238	115193617	237987	AB087504	Otop2	"Mus musculus mRNA for hypothetical protein containing ten transmembrane-spanning domain, complete cds."
AB087505	13.9536	A	13.3923	A	13.307	A	13.7993	A	19.1828	A	21.4517	A		AB087505	MM9	chr11	115196047	115208240	69602	AB087505	Otop3	"Mus musculus mRNA for hypothetical protein containing twelve transmembrane-spanning domain, complete cds."
AB087879	722.528	P	616.173	P	555.958	P	548.812	P	496.507	P	604.1	P		AB087879	MM9	chr1	89652645	89688997	77040	AB087879	Atg16l1	"Mus musculus mRNA for Apg16L alpha, complete cds."
AB088370	1546.34	P	1479.77	P	1379.12	P	1547.99	P	1228.4	P	1498.73	P		AB088370	MM9	chrX	71260744	71269260	16179	AB088370	Irak1	"Mus musculus IRAK1-S mRNA for interleukin-1 receptor-associated kinase-1-S, complete cds."
AB088411	2366.93	P	2720.83	P	2158.6	P	3003.91	P	2470.45	P	3546.05	P		AB088411	MM9	chr4	151560314	151645956	70025	AB088411	Acot7	"Mus musculus BACH mRNA for acyl-CoA hydrolase, complete cds, isoform mBACHb."
AB088412	11913	P	12610.7	P	12868.1	P	12335.6	P	11883.9	P	10227.9	P		AB088412	MM9	chr4	151573918	151645956	70025	AB088412	Acot7	"Mus musculus BACH mRNA for acyl-CoA hydrolase, complete cds, isoform mBACHc."
AB091688	9.6373	A	8.6279	A	9.6736	A	8.2807	A	8.7794	A	9.0149	A		AB091688	MM9	chr2	65787005	65861516	77771	AB091688	Csrnp3	"Mus musculus taip-2 mRNA for TGF-beta induced apoptosis protein 2, complete cds."
AB092414	520.416	P	509.216	P	533.003	P	639.612	P	730.958	P	706.169	P		AB092414	MM9	chr9	47338434	47622123	54725	AB092414	Cadm1	"Mus musculus mRNA for a secretion form of SgIGSF/TSLC1, complete cds."
AB092695	1779.21	P	1719.96	P	1843.29	P	1658.64	P	1737.89	P	1669.59	P		AB092695	MM9	chr5	111093391	111199736	75560	AB092695	Ep400	"Mus musculus mRNA for mDomino-S, complete cds."
AB093209	308.911	A	302.149	A	328.142	A	384.395	A	338.053	A	268.459	A		AB093209	MM9	chr11	107409273	107533601	78455	AB093209	Helz	Mus musculus mRNA for mKIAA0054 protein.
AB093212	4241.46	P	3566.06	P	4009.64	P	3898.95	P	4622.38	P	3930.8	P		AB093212	MM9	chr11	45695898	45724125	216705	AB093212	Clint1	Mus musculus mRNA for mKIAA0171 protein.
AB093218	1200.24	P	1103.69	P	1152.47	P	1251.54	P	1204.36	P	1075.87	P		AB093218	MM9	chr1	74611701	74634602	77264	AB093218	Zfp142	Mus musculus mRNA for mKIAA0236 protein.
AB093224	601.298	P	565.231	P	624.083	P	596.381	P	639.146	P	542.173	P		AB093224	MM9	chr7	26070841	26079165	71722	AB093224	Cic	Mus musculus mRNA for mKIAA0306 protein.
AB093225	106.248	A	117.222	A	112.998	A	207.146	A	208.456	A	157.54	A		AB093225	MM9	chr7	91394788	91519412	11864	AB093225	Arnt2	Mus musculus mRNA for mKIAA0307 protein.
AB093229	4912.79	P	5134.74	P	4922.83	P	5995.53	P	6042.16	P	4689.99	P		AB093229	MM9	chr15	88985978	88997196	140570	AB093229	Plxnb2	Mus musculus mRNA for mKIAA0315 protein.
AB093231	1177.76	P	1064.05	P	1090.19	P	1461.43	P	1660.75	P	1359.26	P		AB093231	MM9	chr9	67065942	67178457	70549	AB093231	Tln2	Mus musculus mRNA for mKIAA0320 protein.
AB093235	4907.35	P	4946.92	P	4981.34	P	5828.39	P	6368.45	P	4644.43	P		AB093235	MM9	chr7	133245232	133296569	74204	AB093235	Xpo6	Mus musculus mRNA for mKIAA0370 protein.
AB093242	421.985	P	395.655	A	363.781	A	461.501	P	571.333	P	345.846	A		AB093242	MM9	chr4	138970384	139007888	69116	AB093242	Ubr4	Mus musculus mRNA for mKIAA0462 protein.
AB093248	72.8081	A	116.48	A	106.356	A	143.743	A	107.685	A	99.0435	A		AB093248	MM9	chr12	16684493	16713094	268527	AB093248	Greb1	Mus musculus mRNA for mKIAA0575 protein.
AB093249	393.171	A	340.856	A	370.776	A	329.608	A	395.572	A	322.339	A		AB093249	MM9	chr17	90435064	91103707	18189	AB093249	Nrxn1	Mus musculus mRNA for mKIAA0578 protein.
AB093257	538.667	P	579.641	P	578.337	P	616.058	P	670.783	P	552.356	P		AB093257	MM9	chr17	26125981	26205806	215445	AB093257	Rab11fip3	Mus musculus mRNA for mKIAA0665 protein.
AB093269	12091.5	P	11550.4	P	11460	P	11508.1	P	11922	P	10646.3	P		AB093269	MM9	chr11	59565991	59589722	26936	AB093269	Mprip	Mus musculus mRNA for mKIAA0864 protein.
AB093272	1461	P	1477.31	P	1591.11	P	1436.42	P	1611.61	P	1578.87	P		AB093272	MM9	chr16	90936345	91010414	104015	AB093272	Synj1	Mus musculus mRNA for mKIAA0910 protein.
AB093274	155.295	A	164.043	A	173.807	A	163.157	A	158.111	A	216.248	A		AB093274	MM9	chr19	37095780	37281998	208922	AB093274	Cpeb3	Mus musculus mRNA for mKIAA0940 protein.
AB093278	1164.2	P	1082.54	P	1154.74	P	1307.6	P	1217.61	P	1286.99	P		AB093278	MM9	chr12	87165659	87394850	320244	AB093278	Ttll5	Mus musculus mRNA for mKIAA0998 protein.
AB093281	964.684	P	972.918	P	964.745	P	1023.26	P	921.014	P	1089.1	P		AB093281	MM9	chr11	62130191	62190263	20185	AB093281	Ncor1	Mus musculus mRNA for mKIAA1047 protein.
AB093282	1369.3	P	1356.37	P	1437.9	P	1709.43	P	1816.58	P	1306.74	P		AB093282	MM9	chr17	25034498	25073907	30957	AB093282	Mapk8ip3	Mus musculus mRNA for mKIAA1066 protein.
AB093284	2049.83	P	2086.33	P	2211.83	P	2789.5	P	3040.36	P	2565.34	P		AB093284	MM9	chr2	165609653	165703068	228880	AB093284	Zmynd8	Mus musculus mRNA for mKIAA1125 protein.
AB093285	101.511	A	134.882	A	131.624	A	176.855	A	163.34	A	107.662	A		AB093285	MM9	chr9	45478078	45561796	114873	AB093285	Dscaml1	Mus musculus mRNA for mKIAA1132 protein.
AB093290	22.6994	A	12.8982	A	11.534	A	12.6063	A	13.7151	A	27.122	A		AB093290	MM9	chr5	64040341	64200772	319807	AB093290	3110047P20Rik	Mus musculus mRNA for mKIAA1239 protein.
AB093295	324.174	A	315.541	A	331.834	A	444.363	P	450.958	P	354.88	A		AB093295	MM9	chr5	144956217	144984447	70381	AB093295	Tecpr1	Mus musculus mRNA for mKIAA1358 protein.
AB093303	1861.96	P	1804.09	P	1872.96	P	1464.34	P	1517.34	P	1482.85	P		AB093303	MM9	chr2	79475696	79513121	70599	AB093303	Ssfa2	Mus musculus mRNA for mKIAA1927 protein.
AB094663	115.566	A	138.223	A	162.409	A	136.968	A	146.907	A	120.744	A		AB094663	MM9	chr5	110768830	110772231	231602	AB094663	P2rx2	"Mus musculus mRNA for P2X2e purinergic receptor, complete cds."
AB094664	39.0807	A	52.4558	A	56.031	A	44.7133	A	32.6433	A	43.8569	A		AB094664	MM9	chr5	110768830	110772231	231602	AB094664	P2rx2	"Mus musculus mRNA for P2X2b purinergic receptor, complete cds."
AB096078	56.1905	A	54.3304	A	43.9427	A	34.3074	A	28.5095	A	25.5674	A		AB096078	MM9	chr5	103336966	103487411	26414	AB096078	Mapk10	"Mus musculus JNK3B1 mRNA for JNK3 beta1 protein kinase, complete cds."
AB098161	78.0919	A	70.0554	A	75.765	A	86.3159	A	82.9439	A	114.05	A		AB098161	MM9	chrX	9462747	9571669	236643	AB098161	Sytl5	"Mus musculus slp5 mRNA for synaptotagmin-like protein 5 delta 5S-I, complete cds."
AB099695	65.7089	A	53.6293	A	57.8869	A	108.315	A	93.1741	A	32.8098	A		AB099695	MM9	chr7	151361424	151582336	210274	AB099695	Shank2	"Mus musculus Shank2 mRNA, partial cds."
AB100433	2339.79	P	2085.29	P	2035.38	P	1771.76	P	1721.49	P	2347.38	P		AB100433	MM9	chr19	9947166	9969961	16319	AB100433	Incenp	"Mus musculus INCENP mRNA for inner centromere protein-B, complete cds."
AB101295	81.5928	A	127.266	A	102.996	A	131.47	A	90.3499	A	72.0967	A		AB101295	MM9	chr2	144130911	144157122	107586	AB101295	Ovol2	"Mus musculus MOVO mRNA for MOVO-B zinc finger protein, complete cds."
AB101616	20.957	A	19.003	A	21.2701	A	15.6386	A	14.5232	A	20.2492	A		AB101616	MM9	chrX	57309135	57400820	109904	AB101616	Mcf2	"Mus musculus mRNA for Mcf2 proto-oncogene protein, complete cds."
AB101626	321.091	A	299.296	A	375.177	A	156.99	A	152.835	A	344.877	A		AB101626	MM9	chr2	26320869	26322314	18128	AB101626	Notch1	"Mus musculus abnormal Notch1 cDNA, clone:70-6."
AB101633	595.353	P	419.341	P	486.483	P	415.908	P	464.147	P	536.391	P		AB101633	MM9	chr2	26320869	26322218	N/A	AB101633	N/A	"Mus musculus abnormal Notch1 cDNA, clone:425-1U."
AB101637	103.36	A	94.5503	A	91.4541	A	121.753	A	120.152	A	84.2437	A		AB101637	MM9	chr2	26325320	26326018	18128	AB101637	Notch1	"Mus musculus abnormal Notch1 cDNA, clone:462-3U."
AB101658	1277.69	P	1198.9	P	1216.01	P	1178.4	P	1124.98	P	949.345	P		AB101658	MM9	chr3	103718042	103770536	229675	AB101658	Rsbn1	"Mus musculus mRNA for ROSBIN, complete cds."
AB104633	45.9654	A	55.8879	A	71.9055	A	78.1761	A	53.0458	A	50.7123	A		AB104633	MM9	chr13	117088488	117099893	16392	AB104633	Isl1	"Mus musculus isl1-beta mRNA for transcription factor islet-1 isoform beta, complete cds."
AB106541	50.6763	A	55.8934	A	53.9541	A	35.3224	A	45.5959	A	29.9424	A		AB106541	MM9	chr11	11870425	11926327	14783	AB106541	Grb10	"Mus musculus Grb10 mRNA for growth factor receptor-bound protein 10, partial cds."
AB106871	123.795	A	125	A	139.274	A	200.153	A	212.892	A	117.658	A		AB106871	MM9	chr6	39370376	39371293	621427	AB106871	Gm10244	"Mus musculus AnMKRN1 mRNA for hypothetical protein, complete cds."
AB107918	911.201	P	947.208	P	925.758	P	834.543	P	789.898	P	884.385	P		AB107918	MM9	chr12	4840598	4848401	14226	AB107918	Fkbp1b	"Mus musculus FKBP1b-B mRNA for FK506-binding protein, complete cds."
AB109391	33.1675	A	40.3048	A	35.7269	A	36.7827	A	31.1226	A	30.1551	A		AB109391	MM9	chr10	80342560	80353455	432478	AB109391	Tmprss9	"Mus musculus mRNA for Serase-1B, complete cds."
AB112023	5042.26	P	4926.32	P	4702.33	P	4094.2	P	3761.87	P	3388.4	P		AB112023	MM9	chr3	15503101	15748487	320832	AB112023	Sirpb1	"Mus musculus SIRP-beta mRNA for SIRP-beta A-type, partial cds, strain: C57BL/6."
AB112024	9623.37	P	9876.03	P	8967.18	P	7966.75	P	6611.12	P	6659.02	P		AB112024	MM9	chr3	15371826	15738959	320832	AB112024	Sirpb1	"Mus musculus SIRP-beta mRNA for SIRP-beta B-type, complete cds, strain: BALB/c."
AB112025	8790.68	P	9769.56	P	8830.87	P	6725.55	P	6054.35	P	6601.36	P		AB112025	MM9	chr3	15371826	15548947	320832	AB112025	Sirpb1	"Mus musculus SIRP-beta mRNA for SIRP-beta A-type, partial cds, strain: BALB/c."
AB117932	900.89	P	878.619	P	699.562	P	1039.93	P	770.745	P	938.457	P		AB117932	MM9	chr13	64197617	64230638	70484	AB117932	Slc35d2	"Mus musculus mUGTrel8 mRNA for UDP-glucuronic acid/UDP-N-acetylgalactosamine transporter transcript variant2, complete cds."
AB117937	1305.92	P	1220.78	P	1224.12	P	1291.48	P	1354.86	P	1324.88	P		AB117937	MM9	chr4	116486923	116491985	70603	AB117937	Mutyh	"Mus musculus Mutyh mRNA for mutY homolog beta, complete cds."
AB117939	601.645	P	770.745	P	669.955	P	861.698	P	781.131	P	783.766	P		AB117939	MM9	chr4	116480348	116488959	70603	AB117939	Mutyh	"Mus musculus Mutyh mRNA for mutY homolog alpha, partial cds."
AB117943	48.7596	A	53.7452	A	55.2965	A	99.014	A	74.309	A	56.2565	A		AB117943	MM9	chr2	120281728	120330235	N/A	AB117943	N/A	"Mus musculus Capn3 mRNA for mUp76, complete cds."
AB117944	13.9964	A	15.7308	A	14.081	A	41.6637	A	26.5115	A	13.7428	A		AB117944	MM9	chr2	120281728	120330235	N/A	AB117944	N/A	"Mus musculus Capn3 mRNA for mUp48, complete cds."
AB117975	2794.22	P	2880	P	2597.99	P	3145.23	P	3014.36	P	3498.84	P		AB117975	MM9	chr6	4624349	4697100	20392	AB117975	Sgce	"Mus musculus Sgce mRNA for brain epsilon-sarcoglycan, complete cds."
AB118159	46.2261	A	44.1131	A	45.8887	A	59.9628	A	60.2741	A	23.9555	A		AB118159	MM9	chr7	57165517	57215448	104245	AB118159	Slc6a5	"Mus musculus GlyT2 mRNA for glycine transporter type-2, complete cds."
AB120363	1607.82	P	1650.55	P	1485.13	P	2103.16	P	2252.03	P	2045.16	P		AB120363	MM9	chr11	75345199	75388543	215113	AB120363	Slc43a2	"Mus musculus slc43a2 mRNA for L-type amino acid transporter 4, complete cds."
AB124611	6553.94	P	7666.91	P	6608.59	P	4869.74	P	5259.12	P	5561.37	P		AB124611	MM9	chr9	21330720	21349237	382062	AB124611	AB124611	"Mus musculus hide1 mRNA for HIDE1, complete cds."
AB125594	743.631	P	579.318	P	713.146	P	718.517	P	561.463	P	808.588	P		AB125594	MM9	chr2	20431673	20732162	208618	AB125594	Etl4	"Mus musculus Skt-a mRNA for Sickle tail-a, complete cds."
AB160986	39.7127	A	46.171	A	46.5727	A	62.6694	A	56.0991	A	54.8835	A		AB160986	MM9	chr4	82543830	82698243	329872	AB160986	Frem1	"Mus musculus qbrick mRNA for extracellular matrix protein QBRICK, complete cds."
AB164616	190.588	A	180.971	A	221.55	A	112.405	A	74.1332	A	109.38	A		AB164616	MM9	chr13	63644391	63665843	19206	AB164616	Ptch1	"Mus musculus PTCH mRNA for tumor suppressor patched short isoform, partial cds."
AB166747	238.821	A	286.808	A	252.315	A	608.202	P	595.532	P	503.316	P		AB166747	MM9	chr10	77371909	77432599	28240	AB166747	Trpm2	"Mus musculus Trpm2 mRNA for transient receptor potential cation channel, subfamily M, member 2, complete cds."
AB175685	97.7106	A	111.624	A	118.968	A	182.233	A	97.564	A	112.628	A		AB175685	MM9	chr7	118615174	118923491	233733	AB175685	Galntl4	"Mus musculus mpp-GalNAc-T18(O18) mRNA for UDP-N-acetyl-alpha-D-galactosamine:polypeptide N-acetylgalactosaminyltransferase, complete cds."
AB178900	18.1042	A	18.2323	A	14.2307	A	12.6476	A	11.9064	A	16.0505	A		AB178900	MM9	chrX	131479069	131499293	83454	AB178900	Nxf2	"Mus musculus NXF2 mRNA for nuclear export factor 2, complete cds."
AB178901	17.4866	A	14.1374	A	18.3068	A	20.2049	A	18.861	A	18.4604	A		AB178901	MM9	chrX	132114325	132133316	170722	AB178901	Nxf7	"Mus musculus NXF7 mRNA for nuclear export factor 7, complete cds."
AB179842	280.658	A	381.013	A	348.928	A	389.504	A	412.463	P	249.807	A		AB179842	MM9	chr5	8072351	8116659	11496	AB179842	Adam22	"Mus musculus ADAM22 mRNA for ADAM22-G01, partial cds."
AB179844	246.813	A	381.395	A	295.845	A	297.07	A	301.501	A	217.622	A		AB179844	MM9	chr5	8072351	8116659	11496	AB179844	Adam22	"Mus musculus ADAM22 mRNA for ADAM22-G06, partial cds."
AB179846	213.911	A	205.335	A	180.403	A	270.385	A	266.933	A	204.512	A		AB179846	MM9	chr5	8072351	8116659	11496	AB179846	Adam22	"Mus musculus ADAM22 mRNA for ADAM22-G08, partial cds."
AB179854	288.289	A	265.039	A	254.149	A	249.411	A	269.501	A	294.149	A		AB179854	MM9	chr5	8092259	8116659	11496	AB179854	Adam22	"Mus musculus ADAM22 mRNA for ADAM22-A13, partial cds."
AB179856	253.93	A	243.702	A	290.025	A	247.87	A	230.252	A	260.91	A		AB179856	MM9	chr5	8092339	8116659	11496	AB179856	Adam22	"Mus musculus ADAM22 mRNA for ADAM22-A15, partial cds."
AB179862	22.4046	A	25.8409	A	21.2732	A	35.6071	A	26.2881	A	27.8853	A		AB179862	MM9	chr5	8092259	8116659	11496	AB179862	Adam22	"Mus musculus ADAM22 mRNA for ADAM22-A16, partial cds."
AB182640	306.858	A	305.42	A	307.058	A	471.991	P	348.822	A	324.93	A		AB182640	MM9	chr2	181572607	181592155	245867	AB182640	Pcmtd2	Mus musculus mRNA for mKIAA3003 protein.
AB183189	2253.59	P	2898.45	P	2449.88	P	3216.47	P	2522.72	P	2845.09	P		AB183189	MM9	chr14	54285614	54286182	21473	AB183189	Tcra	"Mus musculus TCR-alpha chain mRNA for T cell receptor alpha chain, complete cds."
AB185113	423.714	P	374.55	A	437.708	P	469.434	P	443.295	P	347.232	A		AB185113	MM9	chr9	62985982	62994818	207667	AB185113	Lbxcor1	"Mus musculus mRNA for transcriptional corepressor Corl1, complete cds."
AB185844	917.583	P	829.913	P	998.672	P	825.29	P	525.198	P	930.95	P		AB185844	MM9	chr15	57743753	57791037	210544	AB185844	Wdr67	"Mus musculus 4-B-3 mRNA for hypothetical protein 4-B-3, complete cds."
AB188811	2099.49	P	1777.57	P	1777.99	P	1316.93	P	1295.04	P	1509.66	P		AB188811	MM9	chr5	124818710	124864536	243272	AB188811	Sbno1	"Mus musculus mSno1 mRNA for strawberry notch homolog 1, partial cds."
AB189441	212.089	A	232.279	A	222.598	A	146.286	A	128.656	A	147.287	A		AB189441	MM9	chr13	63644391	63666582	19206	AB189441	Ptch1	"Mus musculus patched c isoform mRNA for tumor suppressor patched short isoform, partial cds."
AB190257	2555.17	P	2365.1	P	2306.94	P	2801.37	P	2547.96	P	2220.64	P		AB190257	MM9	chr4	34516551	34562193	50793	AB190257	Orc3l	"Mus musculus Orc3l mRNA for origin recognition complex subunit 3 isoform B, complete cds."
AB190911	241.925	A	259.902	A	280.608	A	255.157	A	271.389	A	218.787	A		AB190911	MM9	chr14	70580274	70605829	20410	AB190911	Sorbs3	"Mus musculus mRNA for vinexin-g, complete cds."
AB193068	1487.41	P	1352.85	P	1047.92	P	1503.18	P	1187.18	P	1120.82	P		AB193068	MM9	chr17	53815384	53828637	72415	AB193068	Sgol1	"Mus musculus Sgo1 mRNA for shugoshin 1B protein, complete cds."
AB193832	10.9993	A	7.9565	A	10.4399	A	19.7446	A	9.1939	A	11.723	A		AB193832	MM9	chr6	129781462	129824950	170733	AB193832	Klra17	"Mus musculus klra17 mRNA for lectin-like transmembrane protein, Ly49q1 isoform (CDR-2), complete cds."
AB194411	55.7746	A	49.3481	A	44.3567	A	68.1453	A	79.3075	A	58.961	A		AB194411	MM9	chr6	93631471	94233898	14924	AB194411	Magi1	"Mus musculus MAGI1 mRNA for MAGI1a, complete cds."
AB194412	191.637	A	235.53	A	205.638	A	262.405	A	187.702	A	207.719	A		AB194412	MM9	chr6	93625448	94233898	14924	AB194412	Magi1	"Mus musculus MAGI1 mRNA for MAGI1c, complete cds."
AB196497	3171.52	P	3194.99	P	2938.67	P	3180.64	P	3078.2	P	3213.46	P		AB196497	MM9	chr16	55817858	55818628	80859	AB196497	Nfkbiz	"Mus musculus IkappaB-zeta mRNA for IkappaB-zeta(D), partial cds."
AB199795	40.72	A	62.023	A	52.0682	A	45.8034	A	39.7549	A	24.7369	A		AB199795	MM9	chr18	61654075	61683653	328967	AB199795	4933429F08Rik	"Mus musculus mRNA for hypothetical protein, complete cds."
AB200281	4141.8	P	4260.72	P	3942.14	P	4671.69	P	4706.06	P	4873.85	P		AB200281	MM9	chr6	4624349	4697100	20392	AB200281	Sgce	"Mus musculus Sgce mRNA for epsilon-Sarcoglycan splicing variant 3A, complete cds."
AB201453	2632.53	P	2914.55	P	2569.82	P	3481.28	P	3419.36	P	3236.19	P		AB201453	MM9	chr14	31408554	31421008	18753	AB201453	Prkcd	"Mus musculus Prkcd mRNA for protein kinase C, delta IV, complete cds."
AB201454	2140.23	P	2324.64	P	2233.44	P	2289.68	P	1686.27	P	2448.98	P		AB201454	MM9	chr14	31408554	31421008	18753	AB201454	Prkcd	"Mus musculus Prkcd mRNA for protein kinase C, delta V, complete cds."
AB201455	1791.99	P	1990.76	P	1773.46	P	1905.23	P	1715.14	P	1977.89	P		AB201455	MM9	chr14	31411592	31421008	18753	AB201455	Prkcd	"Mus musculus Prkcd mRNA for protein kinase C, delta VI, complete cds."
AB201456	949.506	P	1131.01	P	1056.45	P	936.737	P	932.366	P	1091.4	P		AB201456	MM9	chr14	31411592	31421008	18753	AB201456	Prkcd	"Mus musculus Prkcd mRNA for protein kinase C, delta VII, complete cds."
AB206383	19.7931	A	16.1152	A	17.8291	A	8.3318	A	10.8861	A	21.0915	A		AB206383	MM9	chrX	130642271	130646393	237038	AB206383	Nox1	alt 'GP91-2#MOX1#NOH-1#NOH1#NOX1a#NOX1alpha#Nox-1'	http://www.ncbi.nlm.nih.gov/gquery/gquery.fcgi?term=AB206383
AB206385	24.8662	A	26.3597	A	31.4349	A	35.2247	A	22.9925	A	24.5935	A		AB206385	MM9	chrX	130642271	130756495	237038	AB206385	Nox1	alt 'GP91-2#MOX1#NOH-1#NOH1#NOX1a#NOX1alpha#Nox-1'	http://www.ncbi.nlm.nih.gov/gquery/gquery.fcgi?term=AB206385
AB206708	4318.51	P	4007.54	P	4326.88	P	4168.54	P	4040.46	P	4110.21	P		AB206708	MM9	chr2	27303336	27319713	67382	AB206708	Brd3	"Mus musculus Orfx mRNA, complete cds."
AB207233	877.383	P	939.758	P	878.133	P	794.652	P	950.131	P	937.463	P		AB207233	MM9	chr10	75813998	75905657	18541	AB207233	Pcnt	"Mus musculus PCNT2 mRNA for pericentrin-360, complete cds."
AB207883	390.197	A	330.575	A	384.129	A	283.558	A	360.373	A	370.109	A		AB207883	MM9	chr17	34734806	34737371	11596	AB207883	Ager	"Mus musculus rage mRNA for endogenous secretory receptor for advanced glycation endproducts, complete cds."
AB211986	699.688	P	700.326	P	678.009	P	466.125	P	454.835	P	528.236	P		AB211986	MM9	chr9	57454839	57468568	235416	AB211986	Lman1l	"Mus musculus slamp mRNA for sublingual acinar membrane protein, complete cds."
AB212272	31.9844	A	35.3395	A	35.9786	A	26.1993	A	28.5486	A	32.5989	A		AB212272	MM9	chr2	27314799	27319713	67382	AB212272	Brd3	"Mus musculus Orfx mRNA for open reading frame X, complete cds."
AB214501	590.202	P	538.017	P	618.57	P	637.402	P	565.792	P	519.873	P		AB214501	MM9	chr13	63634571	63641220	19206	AB214501	Ptch1	"Mus musculus Ptch1 mRNA for Ptch1 protein +12b, partial cds."
AB219977	616.399	P	634.706	P	592.508	P	594.527	P	458.865	P	570.841	P		AB219977	MM9	chr14	34195194	34224210	26419	AB219977	Mapk8	"Mus musculus mRNA for JNK1 beta1 protein kinase, complete cds."
AB220919	217.755	A	158.538	A	176.295	A	160.947	A	170.535	A	262.301	A		AB220919	MM9	chr5	35399461	35423613	231134	AB220919	Dok7	"Mus musculus Dok-7 mRNA for downstream of tyrosine kinase 7, complete cds."
AB221576	9433.98	P	8852.2	P	8937.65	P	8494.64	P	8561.14	P	8200.26	P		AB221576	MM9	chr17	15082013	15093869	72057	AB221576	Phf10	"Mus musculus cDNA pooled tissues:(tissue_type=brain,dev_stage=8-12 days neonate,strain=BALB/c),(tissue_type=testis,dev_stage=adult, strain=C57BL/6J), clone:V01X007K15."
AB221584	182.156	A	178.54	A	187.477	A	207.52	A	217.109	A	144.733	A		AB221584	MM9	chr2	180986155	181012826	229004	AB221584	Gmeb2	"Mus musculus cDNA pooled tissues:(tissue_type=brain,dev_stage=8-12 days neonate,strain=BALB/c),(tissue_type=testis,dev_stage=adult, strain=C57BL/6J), clone:V01X010G17."
AB221601	972.936	P	846.473	P	998.73	P	1177.17	P	1027.16	P	919.981	P		AB221601	MM9	chr6	98880083	99113023	108655	AB221601	Foxp1	"Mus musculus cDNA pooled tissues:(tissue_type=brain,dev_stage=8-12 days neonate,strain=BALB/c),(tissue_type=testis,dev_stage=adult, strain=C57BL/6J), clone:V01X014A13."
AB221604	308.612	A	300.858	A	255.216	A	193.363	A	191.84	A	171.385	A		AB221604	MM9	chr4	34750424	34756745	30046	AB221604	Zfp292	"Mus musculus cDNA pooled tissues:(tissue_type=brain,dev_stage=8-12 days neonate,strain=BALB/c),(tissue_type=testis,dev_stage=adult, strain=C57BL/6J), clone:V01X015M13."
AB221641	374.7	A	240.942	A	241.163	A	164.423	A	164.321	A	436.678	P		AB221641	MM9	chrX	34847000	34976789	664610	AB221641	Rhox4d	"Mus musculus cDNA pooled tissues:(tissue_type=brain,dev_stage=8-12 days neonate,strain=BALB/c),(tissue_type=testis,dev_stage=adult, strain=C57BL/6J), clone:V01Y038I07."
AB221678	1673.57	P	1644.19	P	1628.77	P	1139.81	P	1349.78	P	1622.05	P		AB221678	MM9	chr14	21319261	21365766	19056	AB221678	Ppp3cb	"Mus musculus cDNA pooled tissues:(tissue_type=brain,dev_stage=8-12 days neonate,strain=BALB/c),(tissue_type=testis,dev_stage=adult, strain=C57BL/6J), clone:V01Y045G15."
AB222602	1305.62	P	1043.19	P	1217.15	P	1796.16	P	894.979	P	1201.01	P		AB222602	MM9	chr19	10969781	10980021	28000	AB222602	Prpf19	"Mus musculus prp19 beta mRNA, complete cds."
AB231294	22.6853	A	25.2052	A	27.4666	A	23.5988	A	15.9602	A	26.4913	A		AB231294	MM9	chr4	41452041	41464366	73721	AB231294	1110017D15Rik	"Mus musculus smrp1 mRNA for spermatid specific manchette related protein 1, complete cds."
AB232341	649.149	P	541.955	P	559.424	P	629.421	P	594.163	P	619.94	P		AB232341	MM9	chr11	74726463	74739205	27364	AB232341	Srr	"Mus musculus Srr mRNA for serine racemase isoform 2, partial cds."
AB232343	18.1716	A	22.8455	A	16.8495	A	25.9757	A	26.2855	A	23.6829	A		AB232343	MM9	chr11	74726463	74726813	27364	AB232343	Srr	"Mus musculus Srr mRNA for serine racemase isoform 4, partial cds."
AB235396	660.553	P	695.675	P	638.763	P	726.978	P	608.081	P	624.384	P		AB235396	MM9	chr11	74726463	74739205	27364	AB235396	Srr	"Mus musculus Srr mRNA for serine racemase isoform 5, partial cds."
AB235902	13.5363	A	20.0583	A	18.8179	A	15.4203	A	15.7567	A	18.971	A		AB235902	MM9	chr11	121691574	121704743	74675	AB235902	Ptchd3	"Mus musculus mRNA for RNDEu-3, complete cds."
AB236331	582.98	P	593.302	P	506.801	P	522.009	P	352.688	A	354.514	A		AB236331	MM9	chr7	26246720	26262644	26365	AB236331	Ceacam1	"Mus musculus CEACAM1-2C1 mRNA for hypothetical protein, complete cds."
AB236332	497.229	P	670.76	P	544.565	P	419.395	P	344.045	A	302.204	A		AB236332	MM9	chr7	26246720	26262644	26365	AB236332	Ceacam1	"Mus musculus CEACAM1-4C1 mRNA for hypothetical protein, complete cds."
AB241120	798.378	P	806.536	P	774.441	P	524.613	P	569.112	P	637.495	P		AB241120	MM9	chr2	151368234	151387427	14225	AB241120	Fkbp1a	"Mus musculus FKBP12-T1 mRNA for FK506 Binding Protein12-T1, complete cds."
AB241121	12774.8	P	11671.4	P	11947.7	P	11189.2	P	11253.8	P	12269.2	P		AB241121	MM9	chr2	151368234	151387427	14225	AB241121	Fkbp1a	"Mus musculus FKBP12-T2 mRNA for FK506 binding protein12-T2, complete cds."
AB241122	13170.2	P	13774.4	P	12628.5	P	13604.7	P	12408.7	P	13347.2	P		AB241122	MM9	chr2	151368234	151387427	14225	AB241122	Fkbp1a	"Mus musculus FKBP12-Exip3 mRNA for FK506 binding protein12, complete cds."
AB243064	72.947	A	94.5598	A	86.5481	A	88.9432	A	82.8935	A	76.609	A		AB243064	MM9	chr11	101902861	101916931	52685	AB243064	Cd300lg	"Mus musculus mRNA for nepmucin isoform B, complete cds."
AB246391	103.509	A	74.1913	A	81.5953	A	70.0993	A	76.8016	A	96.8617	A		AB246391	MM9	chr5	21847888	21850523	19699	AB246391	Reln	"Mus musculus Reln mRNA for reelin splicing isoform MR-1A, complete cds."
AB250383	2190.44	P	2309.21	P	1985.05	P	2806.29	P	2614.36	P	2274.34	P		AB250383	MM9	chr19	46108451	46110855	16825	AB250383	Ldb1	"Mus musculus Ldb1 mRNA for LIM-domain-binding protein 1b (Ldb1b), complete cds."
AB251963	4651.32	P	4429.64	P	4974.31	P	4230.39	P	5376.7	P	4460.16	P		AB251963	MM9	chr1	157853910	157883425	208263	AB251963	Tor1aip1	"Mus musculus Lap1B mRNA for lamina-associated polypeptide 1B, complete cds."
AB253944	821.32	P	866.999	P	696.995	P	1041.92	P	927.609	P	1154.58	P		AB253944	MM9	chr15	100183630	100192271	393082	AB253944	Mettl7a2	"Mus musculus UbiE2 mRNA for UbiE2, complete cds."
AB255388	178.547	A	170.819	A	125.467	A	177.878	A	116.125	A	135.142	A		AB255388	MM9	chr17	32491005	32524762	22404	AB255388	Wiz	"Mus musculus wiz mRNA for widely-interspaced zinc finger motifs, complete cds."
AB255881	94.8536	A	85.1635	A	81.0434	A	87.8234	A	75.3437	A	121.14	A		AB255881	MM9	chr11	109886947	109952934	217258	AB255881	Abca8a	"Mus musculus abca8a mRNA for ABC transporter A subfamily member, A8a, complete cds."
AB256662	111.514	A	73.3116	A	107.709	A	140.235	A	105.847	A	73.8581	A		AB256662	MM9	chr6	133714016	133717420	545886	AB256662	Gm5886	"Mus musculus smarp mRNA for submandibular androgen-repressed protein, complete cds."
AB257853	73.4216	A	71.5011	A	70.4657	A	82.4334	A	79.4985	A	80.25	A		AB257853	MM9	chr12	104187068	104422208	217843	AB257853	Unc79	"Mus musculus KIAA1409 mRNA for KIAA1409, complete cds."
AB257855	205.42	A	217.781	A	245.842	A	255.767	A	272.908	A	266.142	A		AB257855	MM9	chr11	120098012	120153596	268515	AB257855	Bahcc1	"Mus musculus KIAA1447 mRNA for KIAA1447, complete cds."
AB258534	895.605	P	861.734	P	902.745	P	1680.43	P	1573.84	P	1179.15	P		AB258534	MM9	chr9	14506801	14545177	330890	AB258534	Piwil4	"Mus musculus piwiL4 mRNA for PiwiL4, complete cds."
AB259051	113.681	A	116.339	A	146.619	A	76.6784	A	109.708	A	87.3413	A		AB259051	MM9	chr6	118663274	118701583	12288	AB259051	Cacna1c	"Mus musculus CaV1.2-d mRNA for voltage-dependent calcium channel, partial cds."
AB259692	1022.22	P	1076.66	P	1040.87	P	993.673	P	780.967	P	1174.52	P		AB259692	MM9	chr18	21119972	21142349	67664	AB259692	Rnf125	"Mus musculus rnf125 mRNA for RNF125 protein, complete cds."
AB262964	197.904	A	180.363	A	158.839	A	192.243	A	223.611	A	187.445	A		AB262964	MM9	chr4	102543153	102643782	73094	AB262964	Sgip1	"Mus musculus SGIP1alpha mRNA for SH3-domain GRB2-like interacting protein 1 alpha, complete cds."
AB264771	839.707	P	668.518	P	756.812	P	971.052	P	762.567	P	823.488	P		AB264771	MM9	chr2	73448801	73498423	108699	AB264771	Chn1	"Mus musculus Chn1 mRNA for alpha1-chimerin, complete cds, mutant: mfy."
AB264772	720.284	P	678.069	P	726.136	P	696.58	P	744.784	P	742.247	P		AB264772	MM9	chr2	73448801	73613155	108699	AB264772	Chn1	"Mus musculus Chn1 mRNA for alpha2-chimerin, complete cds, mutant: mfy."
AB264774	11.3747	A	10.6148	A	9.6788	A	10.0384	A	9.2362	A	15.1801	A		AB264774	MM9	chr2	73448801	73463726	108699	AB264774	Chn1	"Mus musculus Chn1 mRNA for alpha3-chimerin, complete cds, wild type."
AB271907	2104.33	P	2008.44	P	2241.83	P	1553.48	P	1720.72	P	1369.92	P		AB271907	MM9	chr11	35652679	35793591	211652	AB271907	Wwc1	"Mus musculus mRNA for KIBRA, complete cds."
AB275281	515.864	P	465.627	P	510.837	P	540.485	P	497.503	P	525.395	P		AB275281	MM9	chrX	148578810	148659779	245666	AB275281	Iqsec2	"Mus musculus mRNA for ARF6 guanine nucleotide exchange factor IQArfGEF, complete cds."
AB281678	727.501	P	755.462	P	798.778	P	905.026	P	730.03	P	855.907	P		AB281678	MM9	chr9	67688202	67721721	320528	AB281678	Vps13c	"Mus musculus vps13c 5' variant III mRNA for chorein, partial cds."
AB281685	375.698	A	351.15	A	358.366	A	430.923	P	402.697	P	309.346	A		AB281685	MM9	chr9	67823588	67843441	320528	AB281685	Vps13c	"Mus musculus Vps13c 3' variant I mRNA for chorein, partial cds."
AB281697	381.635	A	317.057	A	368.777	A	344.035	A	411.49	P	352.635	A		AB281697	MM9	chr19	16707046	16715190	271564	AB281697	Vps13a	"Mus musculus Vps13a 3' variant IV mRNA for hypothetical protein, partial cds."
AB286960	609.595	P	611.029	P	656.443	P	698.494	P	573.939	P	675.038	P		AB286960	MM9	chr4	125735808	125766578	230751	AB286960	Oscp1	"Mus musculus OSCP1 mRNA for organic solute carrier protein 1 isoform, complete cds."
AB288231	45.3956	A	28.8224	A	30.1828	A	43.9532	A	19.9542	A	24.752	A		AB288231	MM9	chr11	99226187	99236217	70843	AB288231	Krt28	"Mus musculus domesticus Krt28 mRNA for Keratin 28, complete cds."
AB288871	356.087	A	269.727	A	238.39	A	215.22	A	304.694	A	279.87	A		AB288871	MM9	chr11	119868631	119908361	11302	AB288871	Aatk	"Mus musculus aatyk1 mRNA for apoptosis-associated tyrosine kinase 1B, complete cds."
AB289606	489.526	P	402.539	P	527.175	P	410.226	P	568.832	P	382.362	A		AB289606	MM9	chr7	17621082	17647742	53417	AB289606	Hif3a	"Mus musculus nepas mRNA for hypoxia inducible factor 3 alpha, complete cds."
AB291950	29.3688	A	22.5413	A	27.0609	A	22.7312	A	35.4382	A	25.9735	A		AB291950	MM9	chr6	23377097	23789300	320405	AB291950	Cadps2	"Mus musculus CAPS2e mRNA for Ca2+-dependent activator protein for secretion 2 isoform e, complete cds."
AB294520	106.954	A	80.0416	A	73.2349	A	103.127	A	78.1054	A	68.0529	A		AB294520	MM9	chr5	112650867	112657718	N/A	AB294520	N/A	"Mus musculus RNA, mRNA-like noncoding RNA, partial sequence, clone: Gomafu isofom#1."
AB294521	91.6736	A	72.8925	A	73.6753	A	110.782	A	91.6373	A	55.8429	A		AB294521	MM9	chr5	112650867	112657718	N/A	AB294521	N/A	"Mus musculus RNA, mRNA-like noncoding RNA, partial sequence, clone: Gomafu isofom#2."
AB294522	69.3013	A	61.3188	A	57.8056	A	87.8934	A	57.6672	A	78.5784	A		AB294522	MM9	chr5	112650867	112657718	N/A	AB294522	N/A	"Mus musculus RNA, mRNA-like noncoding RNA, partial sequence, clone: Gomafu isofom#3."
AB294523	45.3606	A	47.622	A	40.5678	A	73.0997	A	53.0406	A	33.9689	A		AB294523	MM9	chr5	112650867	112657718	N/A	AB294523	N/A	"Mus musculus RNA, mRNA-like noncoding RNA, partial sequence, clone: Gomafu isofom#4."
AB294526	50.9072	A	66.8171	A	73.3304	A	121.33	A	95.9867	A	60.2572	A		AB294526	MM9	chr5	112649944	112657718	N/A	AB294526	N/A	"Mus musculus RNA, mRNA-like noncoding RNA, partial sequence, clone: Gomafu isofom#7."
AB294528	55.4532	A	46.2334	A	58.6028	A	117.545	A	90.445	A	40.0945	A		AB294528	MM9	chr5	112649944	112657718	N/A	AB294528	N/A	"Mus musculus RNA, mRNA-like noncoding RNA, partial sequence, clone: Gomafu isofom#9."
AB359227	51.6133	A	60.8015	A	46.1822	A	50.1847	A	49.0932	A	66.1728	A		AB359227	MM9	chr17	36192758	36195333	15013	AB359227	H2-Q2	"Mus musculus gs14-2 mRNA for MHC classIb like protein GS14-2, complete cds."
AB359228	49.0169	A	35.1453	A	33.0316	A	24.4112	A	47.1001	A	43.2222	A		AB359228	MM9	chr17	37123799	37126449	240095	AB359228	H2-M5	"Mus musculus H2-M5 mRNA for MHC classIb protein M5, complete cds."
AB359229	8934.64	P	9922.06	P	8797.06	P	12721.2	P	11872.5	P	10571.5	P		AB359229	MM9	chr17	36175353	36179405	15039	AB359229	H2-T22	"Mus musculus H2-T22 mRNA for MHC classIb T22, complete cds."
AF000428	4463.33	P	4520.69	P	4263.16	P	3924.96	P	4238.29	P	4604.16	P		AF000428	MM9	chr17	35322048	35325385	16988	AF000428	Lst1	"Mus musculus B144 mRNA, m21r splice variant, complete cds."
AF000581	629.269	P	657.535	P	618.968	P	636.655	P	670.905	P	635.632	P		AF000581	MM9	chr2	165884663	165896966	17979	AF000581	Ncoa3	"Mus musculus p300/CBP/Co-Integrator protein mRNA, complete cds."
AF000968	2461.86	P	2516.47	P	2469.58	P	1755.11	P	1538.25	P	1633.92	P		AF000968	MM9	chr2	29747705	29778058	18286	AF000968	Odf2	"Mus musculus outer dense fiber protein (Odf2) mRNA, complete cds."
AF001287	100.48	A	89.2245	A	118.232	A	22.6853	A	39.2966	A	93.9124	A		AF001287	MM9	chr16	81201015	81624530	17968	AF001287	Ncam2	"Mus musculus OCAM-TM protein precursor mRNA, complete cds."
AF004109	21.2421	A	33.5373	A	38.5491	A	41.8813	A	31.1419	A	24.9295	A		AF004109	MM9	chr11	116457374	116458858	11298	AF004109	Aanat	"Mus musculus arylalkylamine N-acetyltransferase mRNA, complete cds."
AF004110	19.4123	A	17.991	A	22.6252	A	39.8881	A	31.6642	A	15.689	A		AF004110	MM9	chr11	116455000	116458858	11298	AF004110	Aanat	"Mus musculus arylalkylamine N-acetyltransferase mRNA, complete cds."
AF004225	405.589	P	395	A	416.904	P	396.336	A	536.376	P	384.666	A		AF004225	MM9	chr5	136750114	136849329	13047	AF004225	Cux1	alt 'AA407197#CDP#Cutl1#Cux#Cux-1#KIAA4047#MGC102214#Phox2#mKIAA4047'
AF004294	19.3358	A	10.7847	A	12.8226	A	13.4792	A	11.6438	A	14.5861	A		AF004294	MM9	chr2	181531011	181562473	17932	AF004294	Myt1	"Mus musculus myelin transcription factor 1 mRNA, complete cds."
AF005051	5403.72	P	5837.32	P	5111.54	P	7097.32	P	6323.09	P	6464.61	P		AF005051	MM9	chr1	75304470	75313582	13437	AF005051	Dnpep	"Mus musculus aspartyl aminopeptidase mRNA, complete cds."
AF005936	119.858	A	119.842	A	122.017	A	149.185	A	103.809	A	102.247	A		AF005936	MM9	chr17	44744853	44951530	12393	AF005936	Runx2	"Mus musculus PEBP2alphaA major til-1 isoform mRNA, complete cds."
AF006467	1990.26	P	1963	P	2028.74	P	1789.53	P	1759.71	P	1820.91	P		AF006467	MM9	chr19	4100179	4113961	18739	AF006467	Pitpnm1	"Mus musculus membrane-associated phosphatidylinositol transfer protein (mpt1) mRNA, complete cds."
AF007110	746.548	P	817.216	P	729.539	P	665.418	P	702.943	P	720.273	P		AF007110	MM9	chr1	134886421	134921925	17248	AF007110	Mdm4	"Mus musculus MDM2-like p53-binding protein (Mdmx) mRNA, complete cds."
AF008222	166.596	A	208.713	A	217.256	A	304.653	A	286.523	A	230.62	A		AF008222	MM9	chr7	73170113	73195228	18553	AF008222	Pcsk6	"Mus musculus endoprotease PACE4 (PACE4) mRNA, partial cds."
AF009328	33.4794	A	46.4158	A	34.3274	A	50.1573	A	47.1004	A	25.0527	A		AF009328	MM9	chr1	173144100	173148975	12355	AF009328	Nr1i3	"Mus musculus orphan nuclear hormone receptor isoform mCAR2 mRNA, complete cds."
AF009366	604.336	P	709.818	P	629.766	P	561.221	P	534.173	P	554.402	P		AF009366	MM9	chr13	41406804	41582662	18003	AF009366	Nedd9	"Mus musculus neural precursor cell expressed developmentally downregulated Nedd9 (Nedd9) mRNA, complete cds."
AF010135	737.02	P	684.514	P	649.068	P	681.384	P	676.741	P	660.481	P		AF010135	MM9	chr2	17986262	18134017	17354	AF010135	Mllt10	"Mus musculus maf10 (mAF10) mRNA, complete cds."
AF010452	224.045	A	277.124	A	190.715	A	355.501	A	287.523	A	317.845	A		AF010452	MM9	chr1	156975007	156993910	15064	AF010452	Mr1	"Mus musculus MHC class I related protein 1 isoform E (MR1E) pseudogene mRNA, complete sequence."
AF011358	169.913	A	132.217	A	125.117	A	120.645	A	178.19	A	170.143	A		AF011358	MM9	chr11	109096346	109159495	19739	AF011358	Rgs9	"Mus musculus regulator of G-protein signaling 9 (RGS9) mRNA, complete cds."
AF011413	24.5381	A	14.8863	A	19.6139	A	7.6998	A	14.6458	A	50.187	A		AF011413	MM9	chr14	52030675	52039052	669149	AF011413	Vmn2r88	"Mus musculus putative pheromone receptor (VR3) mRNA, partial cds."
AF011426	225.793	A	151.918	A	157.015	A	96.3328	A	106.614	A	203.142	A		AF011426	MM9	chr5	109422430	109435455	22307	AF011426	Vmn2r10	"Mus musculus putative pheromone receptor (VR16) mRNA, complete cds."
AF011758	974.219	P	854.134	P	926.609	P	992.779	P	840.35	P	848.949	P		AF011758	MM9	chr7	117205215	117238906	20841	AF011758	Zfp143	"Mus musculus selenocysteine tRNA gene transcription activating factor (m-Staf) mRNA, complete cds."
AF012151	1270.64	P	1254.53	P	1075.29	P	709.751	P	735.602	P	766.598	P		AF012151	MM9	chr6	41483110	41483210	N/A	AF012151	N/A	"Mus musculus T-cell receptor beta chain mRNA, partial sequence."
AF012155	444.028	P	582.506	P	439.307	P	1088.4	P	953.223	P	959.425	P		AF012155	MM9	chr6	41492087	41493270	N/A	AF012155	N/A	"Mus musculus T-cell receptor beta chain (TCRB) mRNA, partial cds."
AF012171	66.8267	A	52.1371	A	64.9114	A	102.739	A	97.7333	A	53.1788	A		AF012171	MM9	chr14	53048304	53048551	N/A	AF012171	N/A	"Mus musculus T-cell receptor alpha chain (TCRA) mRNA, partial cds."
AF012834	8.6817	A	8.51	A	8.5371	A	10.2553	A	9.0973	A	10.0327	A		AF012834	MM9	chr9	32180077	32206779	56379	AF012834	Kcnj1	"Mus musculus inwardly rectifying potassium channel ROMK-2 mRNA, complete cds."
AF013118	520.648	P	495.533	P	564.99	P	704.597	P	585.58	P	472.301	P		AF013118	MM9	chr8	97623727	97634324	16582	AF013118	Kifc3	"Mus musculus kinesin motor protein KIFC3 mRNA, complete cds."
AF014117	52.4427	A	51.4944	A	64.8194	A	109.022	A	102.404	A	68.721	A		AF014117	MM9	chr19	58311181	58529849	N/A	AF014117	N/A	"Mus musculus GDNF receptor alpha (GDNFR-alpha) mRNA, complete cds."
AF015172	52.1995	A	78.8492	A	59.6574	A	121.73	A	77.5416	A	63.0806	A		AF015172	MM9	chr19	58311181	58529084	14585	AF015172	Gfra1	"Mus musculus GDNF receptor beta (GDNFR-beta) mRNA, complete cds."
AF015729	19.5372	A	22.4235	A	14.3953	A	11.0626	A	8.9405	A	17.9899	A		AF015729	MM9	chr13	27437557	27446073	13529	AF015729	Prl8a2	"Mus musculus decidual/trophoblast prolactin-related protein (d/tPRP) mRNA, complete cds."
AF016313	262.738	A	252.439	A	228.32	A	322.184	A	278.112	A	318.614	A		AF016313	MM9	chr2	84282062	84298290	21788	AF016313	Tfpi	"Mus musculus TFPIbeta (TFPIbeta) mRNA, partial cds."
AF016630	26.1361	A	30.8139	A	24.4503	A	28.4865	A	41.3095	A	46.3862	A		AF016630	MM9	chrX	97170944	97506635	13607	AF016630	Eda	"Mus musculus ectodysplasin-A isoform Ta B (Ta) mRNA, complete cds."
AF016695	15.6201	A	9.4265	A	12.2805	A	12.486	A	10.4163	A	8.6467	A		AF016695	MM9	chr7	148876262	148879261	17831	AF016695	Muc2	"Mus musculus colonic mucin (MUC2) mRNA, partial cds."
AF017182	389.448	A	342.984	A	374.091	A	397.244	A	318.719	A	249.531	A		AF017182	MM9	chr15	78985735	78995670	20665	AF017182	Sox10	"Mus musculus putative transcription factor (Sox10) mRNA, partial cds."
AF019663	48.4537	A	33.9892	A	36.6904	A	36.9416	A	39.2416	A	28.2981	A		AF019663	MM9	chr3	53960025	54122392	22066	AF019663	Trpc4	"Mus musculus putative capacitative calcium entry channel Trp4 mRNA, complete cds."
AF020681	101.566	A	87.7149	A	93.461	A	87.2736	A	92.888	A	100.831	A		AF020681	MM9	chr17	44951117	44951576	12393	AF020681	Runx2	"Mus musculus core binding factor alpha1 subunit isoform (Cbfa-1) mRNA, partial cds."
AF020946	944.95	P	1104.14	P	1045.83	P	979.51	P	930.194	P	1088.27	P		AF020946	MM9	chr7	4456264	4467577	21955	AF020946	Tnnt1	"Mus musculus slow skeletal muscle troponin T (Tnnt1) mRNA, complete cds."
AF021031	3473.29	P	3958.04	P	3524.28	P	4628.08	P	4567.89	P	4525.83	P		AF021031	MM9	chr16	18066594	18071435	13353	AF021031	Dgcr6	"Mus musculus Dgcr6 protein (Dgcr6) mRNA, partial cds."
AF021836	54.2033	A	59.5623	A	66.4137	A	49.8009	A	34.3161	A	37.5653	A		AF021836	MM9	chr15	101262224	101318414	53622	AF021836	Krt85	"Mus musculus hair keratin basic 5 (Hb5) mRNA, complete cds."
AF022078	20.3565	A	21.8057	A	21.5394	A	14.99	A	34.5162	A	21.0288	A		AF022078	MM9	chr6	6813333	6817970	13396	AF022078	Dlx6	"Mus musculus Dlx-6 mRNA, partial cds."
AF023529	27.8209	A	28.3886	A	20.3133	A	42.9403	A	37.1466	A	28.7878	A		AF023529	MM9	chr2	79737221	79878772	18573	AF023529	Pde1a	"Mus musculus calmodulin-stimulated 3'5' cyclic nucleotide phosphodiesterase (PDE1A1A) mRNA, partial cds."
AF024638	114.392	A	157.356	A	125.689	A	152.811	A	127.054	A	120.612	A		AF024638	MM9	chr5	34064954	34079712	14184	AF024638	Fgfr3	alt 'Fgfr-3#HBGFR'
AF026259	535.581	P	516.498	P	544.265	P	751.04	P	765.07	P	545.208	P		AF026259	MM9	chr17	35818511	35837497	12305	AF026259	Ddr1	"Mus musculus receptor-like tyrosine kinase (Nep) mRNA, complete cds."
AF026274	3673.55	P	3501.31	P	3565.93	P	3386.78	P	3499.91	P	3533.82	P		AF026274	MM9	chr12	103707344	103736117	27277	AF026274	Golga5	"Mus musculus Sumiko (sumiko) mRNA, complete cds."
AF026537	126.942	A	117.146	A	126.133	A	119.573	A	112.442	A	122.127	A		AF026537	MM9	chr2	129513736	129525674	18610	AF026537	Pdyn	"Mus musculus prodynorphin mRNA, complete cds."
AF026565	66.6932	A	89.9588	A	100.761	A	146.102	A	124.53	A	102.279	A		AF026565	MM9	chrX	166266090	166427361	17318	AF026565	Mid1	"Mus musculus ring finger protein (Fxy) mRNA, complete cds."
AF027570	3757.25	P	3704.06	P	3535.59	P	3984.48	P	3863.17	P	3491.71	P		AF027570	MM9	chr2	25373501	25394574	22030	AF027570	Traf2	"Mus musculus tumor necrosis factor receptor associated factor 2A (TRAF2A) mRNA, complete cds."
AF029748	9.3428	A	11.9053	A	11.6981	A	16.2451	A	18.7861	A	8.52	A		AF029748	MM9	chr12	114498144	114503328	16061	AF029748	Igh-VJ558	"Mus musculus hypothetical I alpha polypeptide (Igh-A (1g2)) mRNA, partial cds."
AF030113	10.1111	A	8.2118	A	8.803	A	10.4663	A	10.0701	A	7.7314	A		AF030113	MM9	chr14	69790009	69793597	18092	AF030113	Nkx2-6	"Mus musculus homeobox protein Nkx2.6 (Nkx2.6) mRNA, partial cds."
AF031128	3974.94	P	3897.28	P	3476.33	P	3783.73	P	3881.13	P	4174.22	P		AF031128	MM9	chr3	5560511	5576128	19302	AF031128	Pxmp3	"Mus musculus peroxisome membrane protein PEX2 mRNA, complete cds."
AF031955	76.7344	A	74.6983	A	64.0343	A	110.157	A	73.6771	A	74.4694	A		AF031955	MM9	chr5	144016581	144017885	54201	AF031955	Zfp316	"Mus musculus krupple-related zinc finger protein (Emzf1) mRNA, complete cds."
AF032968	139.272	A	160.77	A	149.991	A	167.515	A	152.466	A	168.342	A		AF032968	MM9	chr4	88881605	88918491	N/A	AF032968	N/A	Mus musculus strain C3H/HeN mRNA preferentially expressed in LPS-normoresponsive macrophages.
AF033112	7074.86	P	8277.99	P	7933.43	P	6359.42	P	5405.57	P	7328.41	P		AF033112	MM9	chr12	113883122	113887356	30954	AF033112	Siva1	"Mus musculus Siva-2 mRNA, complete cds."
AF033195	237.885	A	308.075	A	252.425	A	379.808	A	346.971	A	256.858	A		AF033195	MM9	chr10	128350646	128356353	19682	AF033195	Rdh5	"Mus musculus IMAGE 776350 9-cis-retinol dehydrogenase mRNA, complete cds."
AF033201	3053.05	P	3327.9	P	2823.58	P	3154.31	P	3209.43	P	2978.25	P		AF033201	MM9	chr5	145928092	145939744	54188	AF033201	Cpsf4	"Mus musculus clipper/cleavage and polyadenylation specificity factor 30 kDa subunit homolog mRNA, partial cds."
AF033585	42.7157	A	68.4085	A	74.6647	A	54.6395	A	55.2148	A	53.9648	A		AF033585	MM9	chr5	135724806	135727100	14371	AF033585	Fzd9	"Mus musculus frizzled-9 protein (Mfz9) mRNA, partial cds."
AF034136	136.744	A	55.9721	A	64.9627	A	237.09	A	77.8065	A	71.9295	A		AF034136	MM9	chr1	92698668	92740349	12835	AF034136	Col6a3	"Mus musculus collagen alpha3(VI) (Col6a3) mRNA, partial cds."
AF034160	674.718	P	574.943	P	573.067	P	646.419	P	552.708	P	653.026	P		AF034160	MM9	chr14	54793364	54840456	N/A	AF034160	N/A	"Mus musculus T cell receptor V1J36 alpha chain mRNA, partial cds."
AF034165	899.944	P	1063.71	P	877.587	P	597.881	P	485.637	P	586.669	P		AF034165	MM9	chr6	41493212	41497103	N/A	AF034165	N/A	"Mus musculus T cell receptor V8.2D2J2.3 beta chain mRNA, partial cds."
AF034745	112.1	A	124.002	A	107.846	A	214.48	A	186.856	A	128.808	A		AF034745	MM9	chr5	74993128	75098911	16924	AF034745	Lnx1	"Mus musculus LNXp80 (LNX) mRNA, complete cds."
AF034762	94.9459	A	114.851	A	101.502	A	126.824	A	98.7221	A	82.1708	A		AF034762	MM9	chr5	23825406	23835409	16511	AF034762	Kcnh2	"Mus musculus ERG B K+ channel isoform (MERG) mRNA, complete cds."
AF035399	71.9366	A	64.9992	A	71.0936	A	68.0612	A	39.2974	A	68.3928	A		AF035399	MM9	chr7	85594510	85722861	18213	AF035399	Ntrk3	"Mus musculus neurotrophin-3 receptor non-catalytic isoform 1 (trkC) mRNA, complete cds."
AF035527	79.1149	A	55.6002	A	50.8544	A	68.5845	A	73.4542	A	97.8189	A		AF035527	MM9	chr2	103103589	103123917	13661	AF035527	Ehf	"Mus musculus EHF (Ehf) mRNA, complete cds."
AF037205	4479.94	P	3884.72	P	4063.46	P	5428.72	P	5485.86	P	4329.48	P		AF037205	MM9	chr3	57539987	57639041	24017	AF037205	Rnf13	"Mus musculus RING zinc finger protein (Rzf) mRNA, complete cds."
AF038896	227.315	A	225.259	A	242.587	A	242.893	A	229.178	A	175.316	A		AF038896	MM9	chr13	110051005	110724169	238871	AF038896	Pde4d	"Mus musculus cyclic AMP specific phosphodiesterase PDE4D5A mRNA, partial cds."
AF038935	1617.76	P	2107.01	P	1765.58	P	1834.15	P	1668.71	P	1737.5	P		AF038935	MM9	chr1	182157136	182175888	19165	AF038935	Psen2	"Mus musculus presenilin 2 mRNA, complete cds."
AF039025	1346.49	P	1475.11	P	1305.72	P	1492.79	P	1497.58	P	1465.45	P		AF039025	MM9	chr6	129541824	129548670	16643	AF039025	Klrd1	"Mus musculus CD94 antigen (CD94) mRNA, complete cds."
AF039663	15.7092	A	8.2027	A	10.7914	A	9.9627	A	9.3649	A	26.1778	A		AF039663	MM9	chr5	44384860	44492920	19126	AF039663	Prom1	"Mus musculus AC133 antigen homolog mRNA, complete cds."
AF041341	30.1552	A	19.4831	A	24.9827	A	22.4865	A	22.6252	A	33.5087	A		AF041341	MM9	chr4	109877098	110024514	15572	AF041341	Elavl4	alt 'Elav#Hud#PNEM'
AF041861	290.368	A	362.204	A	279.449	A	430.591	P	439.708	P	313.015	A		AF041861	MM9	chr17	6024983	6038555	20975	AF041861	Synj2	"Mus musculus synaptojanin 2 isoform zeta mRNA, partial cds."
AF041866	618.687	P	720.07	P	651.193	P	757.141	P	737.513	P	828.329	P		AF041866	MM9	chr10	115614481	115711985	19279	AF041866	Ptprr	"Mus musculus protein tyrosine phosphatase PC12-PTP1/PTPBR7/PTP-SL gamma isoform mRNA, complete cds."
AF041915	164.73	A	173.723	A	149.496	A	174.713	A	148.464	A	109.267	A		AF041915	MM9	chr6	41485082	41488591	N/A	AF041915	N/A	"Mus musculus infected mouse E seq 3, day 7, T cell receptor beta chain mRNA, partial cds."
AF041937	1144.51	P	1211.27	P	1056.64	P	1544.56	P	1431.14	P	1417.89	P		AF041937	MM9	chr6	41493450	41497103	N/A	AF041937	N/A	"Mus musculus infected mouse B seq 10, day 10, T cell receptor beta chain mRNA, partial cds."
AF042159	955.759	P	909.614	P	937.89	P	1250.96	P	1318.84	P	1204.68	P		AF042159	MM9	chr16	10480164	10527657	12265	AF042159	Ciita	"Mus musculus MHC class II transactivator CIITA mRNA clone 4b, complete cds CIITA form IV."
AF043276	12.5705	A	16.4039	A	10.0048	A	18.2059	A	14.7109	A	15.3026	A		AF043276	MM9	chr2	181449748	181455352	18389	AF043276	Oprl1	"Mus musculus kappa3 related opioid receptor isoform A mRNA, complete cds."
AF043277	45.6733	A	45.7542	A	45.8563	A	35.5815	A	51.7896	A	31.3272	A		AF043277	MM9	chr2	181450394	181454073	18389	AF043277	Oprl1	"Mus musculus kappa3 related opioid receptor isoform B mRNA, complete cds."
AF049617	19.9605	A	26.6754	A	18.3957	A	24.7723	A	21.1115	A	17.0998	A		AF049617	MM9	chr15	100787459	100862753	20273	AF049617	Scn8a	"Mus musculus neuronal voltage-gated sodium channel alpha subunit (Scn8a) mRNA, complete cds."
AF051348	22.366	A	31.5317	A	31.113	A	42.9963	A	54.412	A	18.1956	A		AF051348	MM9	chr4	146346050	146426699	19715	AF051348	Rex2	"Mus musculus putative REX-2 mRNA, complete cds."
AF052466	1864.79	P	1835.28	P	1691.78	P	1959.59	P	1541.94	P	1970.09	P		AF052466	MM9	chr11	49667714	49699598	26420	AF052466	Mapk9	"Mus musculus protein kinase JNK2 alpha 1 (Jnk2) mRNA, complete cds."
AF052469	1038.23	P	985.984	P	943.577	P	1070.08	P	920.588	P	925.718	P		AF052469	MM9	chr11	49667714	49699598	26420	AF052469	Mapk9	"Mus musculus protein kinase JNK2 beta 2 (Jnk2) mRNA, complete cds."
AF053955	311.894	A	323.186	A	287.692	A	284.479	A	270.84	A	263.493	A		AF053955	MM9	chr17	44776613	44951241	12393	AF053955	Runx2	"Mus musculus Cbfa1/Osf2 transcription factor isoform-2 mRNA, partial sequence."
AF053956	365.577	A	396.447	A	334.395	A	307.135	A	352.688	A	317.089	A		AF053956	MM9	chr17	44744853	44872567	12393	AF053956	Runx2	"Mus musculus Cbfa1/Osf2 transcription factor isoform-3 mRNA, partial cds."
AF054819	1603.47	P	2142.98	P	1778.81	P	1953.67	P	1509.86	P	1614.42	P		AF054819	MM9	chr6	129561589	129573859	27007	AF054819	Klrk1	"Mus musculus NKG2-D (Nkg2d) mRNA, complete cds."
AF054842	58.9574	A	38.5404	A	42.379	A	33.3003	A	31.5735	A	76.3985	A		AF054842	MM9	chr4	102690477	102699447	23919	AF054842	Insl5	"Mus musculus relaxin/insulin-like factor variant a mRNA, complete cds."
AF056323	4708.9	P	4836.49	P	4446.7	P	4276	P	4806.16	P	4649.2	P		AF056323	MM9	chr10	23869135	23908765	53331	AF056323	Stx7	"Mus musculus syntaxin 7 (Syn7) mRNA, complete cds."
AF057285	253.04	A	220.867	A	249.001	A	310.156	A	330.224	A	205.207	A		AF057285	MM9	chr7	5047244	5049778	13854	AF057285	Epn1	"Mus musculus intersectin-EH binding protein Ibp1 mRNA, partial cds."
AF057287	5059.5	P	4764.12	P	4812.29	P	4616.42	P	4840.51	P	5008.74	P		AF057287	MM9	chr1	82876582	82892850	15463	AF057287	Agfg1	"Mus musculus RAB/Rip protein mRNA, partial cds."
AF059029	2939.89	P	2827.59	P	2833.59	P	2257.99	P	2884.54	P	2621.1	P		AF059029	MM9	chr3	126513548	126544491	108058	AF059029	Camk2d	"Mus musculus calcium/calmodulin-dependent protein kinase II delta mRNA, partial cds."
AF059177	140.391	A	99.6859	A	129.783	A	76.8739	A	98.807	A	130.65	A		AF059177	MM9	chr1	68089014	68118262	13869	AF059177	Erbb4	"Mus musculus EGF-like growth factor receptor ErbB4 intracellular domain mRNA, partial cds."
AF059485	4043.67	P	4484.01	P	4673.53	P	3879.99	P	3593.04	P	4624.73	P		AF059485	MM9	chr7	103698521	104057064	23966	AF059485	Odz4	"Mus musculus DOC4 (Doc4) mRNA, complete cds."
AF060570	34.8911	A	44.9975	A	48.0028	A	42.3559	A	41.8442	A	27.0231	A		AF060570	MM9	chr9	37224281	37237719	19649	AF060570	Robo3	"Mus musculus rig-1 protein mRNA, complete cds."
AF060946	118.487	A	152.043	A	162.712	A	225.833	A	127.387	A	138.531	A		AF060946	MM9	chr8	4238828	4246108	26400	AF060946	Map2k7	"Mus musculus MAP kinase kinase 7 gamma 1 mRNA, complete cds."
AF061270	272.814	A	298.663	A	287.394	A	253.356	A	251.827	A	246.638	A		AF061270	MM9	chr17	31701703	31744629	18771	AF061270	Pknox1	"Mus musculus homeobox protein PKNOX1 (Pknox1) mRNA, complete cds."
AF062755	20.18	A	23.1913	A	22.9246	A	20.1723	A	18.2079	A	17.9078	A		AF062755	MM9	chr10	3496433	3587948	18390	AF062755	Oprm1	"Mus musculus MOR-1G mRNA, complete cds."
AF063230	35.9569	A	34.4076	A	32.5216	A	27.1908	A	45.968	A	36.5196	A		AF063230	MM9	chr6	5675811	5977627	13426	AF063230	Dync1i1	"Mus musculus cytoplasmic dynein intermediate chain 1B (Dncic1) mRNA, complete cds."
AF064071	703.049	P	758.073	P	723.468	P	714.396	P	565.611	P	659.933	P		AF064071	MM9	chr10	90452055	90545488	11783	AF064071	Apaf1	"Mus musculus apoptotic protease activating factor 1 mRNA, complete cds."
AF064553	292.998	A	328.616	A	344.18	A	247.544	A	240.218	A	263.504	A		AF064553	MM9	chr13	55314564	55419686	N/A	AF064553	N/A	"Mus musculus NSD1 protein mRNA, complete cds."
AF064781	122.342	A	115.93	A	111.864	A	105.175	A	132.066	A	132.332	A		AF064781	MM9	chr4	57722683	57770555	677884	AF064781	Palm2-Akap2	"Mus musculus clone pEN70 unknown mRNA, partial cds."
AF065902	549.485	P	674.256	P	621.882	P	644.011	P	694.505	P	618.075	P		AF065902	MM9	chr7	134439861	134477412	16408	AF065902	Itgal	"Mus musculus strain DBA/2J integrin alpha L (Itgal) mRNA, complete cds."
AF068748	492.875	P	525.192	P	524.929	P	387.035	A	398.518	A	319.877	A		AF068748	MM9	chr11	116393224	116397984	20698	AF068748	Sphk1	"Mus musculus sphingosine kinase (SPHK1a) mRNA, partial cds."
AF070066	311.173	A	299.053	A	322.296	A	370.36	A	324.428	A	318.518	A		AF070066	MM9	chr5	116358646	116456350	12704	AF070066	Cit	"Mus musculus Citron-K kinase mRNA, partial cds."
AF071000	19.3758	A	19.2462	A	19.8904	A	19.5772	A	18.9516	A	13.6254	A		AF071000	MM9	chr7	107792409	107805467	27276	AF071000	Plekhb1	alt 'AI315628#PHR1#Phret1#evt-1'
AF071070	4924.02	P	4458.56	P	4896.95	P	3993.65	P	4222.76	P	4240.81	P		AF071070	MM9	chr3	103547595	103595486	15257	AF071070	Hipk1	alt '1110062K04Rik#Myak'
AF071084	519.821	P	540.807	P	479.699	P	456.652	P	438.836	P	467.905	P		AF071084	MM9	chr11	96678912	96689537	18023	AF071084	Nfe2l1	"Mus musculus Nrf1 splice variant D (Nrf1) mRNA, complete cds."
AF071310	917.583	P	858.15	P	954.103	P	789.91	P	858.682	P	863.608	P		AF071310	MM9	chrX	98470234	98493789	59024	AF071310	Med12	"Mus musculus OPA-containing protein 1 mRNA, complete cds."
AF071506	2298.2	P	2294.18	P	2228.65	P	1777.33	P	1843.45	P	2196.93	P		AF071506	MM9	chr10	127669144	127689990	21853	AF071506	Timeless	"Mus musculus TIMELESS protein mRNA, complete cds."
AF072544	1768.49	P	1865.86	P	1664.57	P	2185.3	P	2067.36	P	1906.22	P		AF072544	MM9	chr2	129419339	129457964	19261	AF072544	Sirpa	"Mus musculus inhibitory receptor SHPS-1 short isoform (Shps1) mRNA, complete cds."
AF074460	1548.63	P	1387.99	P	1289.69	P	1191.87	P	1143.46	P	1442.77	P		AF074460	MM9	chr6	130241178	130256499	16631	AF074460	Klra13	"Mus musculus strain C57BL/6 natural killer cell receptor Ly49M (Ly49M) mRNA, complete cds."
AF074972	40.378	A	42.0895	A	41.2629	A	42.8792	A	37.3206	A	35.7667	A		AF074972	MM9	chr10	3308331	3587948	18390	AF074972	Oprm1	"Mus musculus MOR-1M mRNA, complete cds."
AF074973	14.1503	A	15.5847	A	12.5637	A	16.9529	A	14.3308	A	11.0654	A		AF074973	MM9	chr10	3308331	3557797	18390	AF074973	Oprm1	alt 'MOP-R#MOR-1#MOR-1O#Oprm#mor#muOR'
AF074974	14.9685	A	16.4162	A	15.3939	A	18.6587	A	35.1335	A	16.0567	A		AF074974	MM9	chr10	3308331	3557797	18390	AF074974	Oprm1	alt 'MOP-R#MOR-1#MOR-1O#Oprm#mor#muOR'
AF075263	11.7673	A	13.2565	A	14.0412	A	20.018	A	18.5982	A	10.8273	A		AF075263	MM9	chr13	73801484	73815449	22598	AF075263	Slc6a18	alt 'D630001K16Rik#XT2#Xtrp2'
AF075265	12.8274	A	10.9267	A	13.0633	A	19.4667	A	13.7019	A	12.0956	A		AF075265	MM9	chr13	73801484	73815449	22598	AF075265	Slc6a18	alt 'D630001K16Rik#XT2#Xtrp2'
AF075266	10.1787	A	9.2283	A	10.0149	A	14.3914	A	10.4659	A	9.2455	A		AF075266	MM9	chr13	73801484	73815449	22598	AF075266	Slc6a18	alt 'D630001K16Rik#XT2#Xtrp2'
AF075434	141.505	A	123.529	A	125.361	A	87.1938	A	101.9	A	133.391	A		AF075434	MM9	chr16	25684277	25877229	22061	AF075434	Trp63	"Mus musculus TA*p63 gamma mRNA, complete cds."
AF075435	17.9053	A	16.6455	A	20.4429	A	16.0659	A	12.2071	A	24.3697	A		AF075435	MM9	chr16	25684277	25892166	22061	AF075435	Trp63	"Mus musculus TA*p63 beta mRNA, complete cds."
AF075436	87.257	A	79.1231	A	88.7187	A	69.8919	A	86.7272	A	90.8798	A		AF075436	MM9	chr16	25684277	25892166	22061	AF075436	Trp63	"Mus musculus TA*p63 alpha mRNA, complete cds."
AF075437	90.6981	A	65.1895	A	84.2471	A	53.107	A	67.7587	A	64.1925	A		AF075437	MM9	chr16	25802027	25877229	22061	AF075437	Trp63	"Mus musculus DN p63 gamma mRNA, complete cds."
AF075438	63.3576	A	50.0353	A	62.7944	A	39.905	A	47.2966	A	47.4978	A		AF075438	MM9	chr16	25802027	25892166	22061	AF075438	Trp63	"Mus musculus DN p63 beta mRNA, complete cds."
AF075462	2343.7	P	2064.74	P	2260.23	P	2197.4	P	2843.94	P	2252.65	P		AF075462	MM9	chr15	63920100	64214481	13196	AF075462	Asap1	"Mus musculus ADP-ribosylation factor-directed GTPase activating protein isoform b (Shag1) mRNA, complete cds."
AF075605	53.5782	A	57.8412	A	52.3475	A	52.6454	A	33.051	A	49.9194	A		AF075605	MM9	chr2	181450394	181454073	18389	AF075605	Oprl1	alt 'KOR3#LC132#MOR-C#ORL1#Oprl#XOR1#morc'
AF076623	2046.44	P	2073.01	P	2144.72	P	2229.2	P	2291.61	P	1800.78	P		AF076623	MM9	chr3	87775014	87784370	18008	AF076623	Nes	"Mus musculus intermediate filament protein nestin (Nes) mRNA, complete cds."
AF079097	1999.2	P	2012.96	P	1973.99	P	2142.35	P	1745.03	P	1844.69	P		AF079097	MM9	chr7	137535007	137663053	11907	AF079097	Ate1	alt 'AI225793#AW547406'
AF079107	267.994	A	219.209	A	225.22	A	262.017	A	206.199	A	293.84	A		AF079107	MM9	chr14	71289936	71379645	14586	AF079107	Gfra2	"Mus musculus glial cell line derived neurotrophic factor family receptor alpha 2b (Gfra2) mRNA, complete cds."
AF079108	174.797	A	260.545	A	230.58	A	289.421	A	256.063	A	148.238	A		AF079108	MM9	chr14	71289936	71379645	14586	AF079108	Gfra2	"Mus musculus glial cell line derived neurotrophic factor family receptor alpha 2c (Gfra2) mRNA, complete cds."
AF080090	202.535	A	213.942	A	210.185	A	351.085	A	292.998	A	276.852	A		AF080090	MM9	chr9	107583832	107607922	20350	AF080090	Sema3f	"Mus musculus semaphorin IV isoform b mRNA, complete cds."
AF080584	24.8789	A	35.9845	A	25.18	A	47.1422	A	28.7424	A	21.6849	A		AF080584	MM9	chr7	148881607	148883152	17831	AF080584	Muc2	"Mus musculus mucin MUC2 mRNA, partial cds."
AF081568	785.97	P	706.678	P	730.206	P	830.842	P	871.318	P	877.21	P		AF081568	MM9	chr11	86358492	86380862	56427	AF081568	Tubd1	"Mus musculus delta-tubulin mRNA, complete cds."
AF082803	974.617	P	1025.45	P	992.49	P	760.364	P	664.116	P	650.596	P		AF082803	MM9	chr1	173489323	173508381	18106	AF082803	Cd244	"Mus musculus NK cell receptor 2B4 splice variant mRNA, complete cds."
AF084459	593.201	P	610.775	P	482.468	P	540.105	P	481.636	P	440.676	P		AF084459	MM9	chr19	5989007	6014476	12333	AF084459	Capn1	"Mus musculus calpain I large subunit (Capn1) mRNA, complete cds."
AF085144	259.353	A	238.355	A	247.315	A	324.702	A	226.746	A	275.051	A		AF085144	MM9	chr19	32694494	32741677	23972	AF085144	Papss2	"Mus musculus ATP sulfurylase/APS kinase 2 (Atpsk2) mRNA, complete cds."
AF085809	112.273	A	135.478	A	120.583	A	131.543	A	153.954	A	109.983	A		AF085809	MM9	chrX	20437644	20498022	N/A	AF085809	N/A	"Mus musculus synapsin Ib (SynI) mRNA, complete cds."
AF086823	196.52	A	213.092	A	212.435	A	257.153	A	229.743	A	174.442	A		AF086823	MM9	chr5	116295664	116375713	12704	AF086823	Cit	"Mus musculus rho/rac-interacting citron kinase short isoform (Crik-sk) mRNA, complete cds."
AF086830	3821.89	P	4021.2	P	3708.02	P	4585.5	P	4972.41	P	3981.71	P		AF086830	MM9	chr10	80600778	80614402	16969	AF086830	Zbtb7a	"Mus musculus leukemia/lymphoma related factor LRF (Lrf) mRNA, complete cds."
AF087578	207.797	A	168.822	A	191.988	A	130.712	A	78.4256	A	247.875	A		AF087578	MM9	chr19	28967524	28988450	N/A	AF087578	N/A	"Mus musculus antisense product of high-affinity glutamate transporter EAAC1 and EAAC2 (ASEC1) mRNA, complete cds."
AF087672	3430.07	P	3239.86	P	3100.78	P	2742.97	P	2938.59	P	3074.28	P		AF087672	MM9	chr10	21027156	21061785	56422	AF087672	Hbs1l	"Mus musculus eRFS mRNA, complete cds."
AF088983	28.0313	A	31.2748	A	30.0178	A	36.3032	A	25.7367	A	22.5603	A		AF088983	MM9	chr4	42963721	42971604	56323	AF088983	Dnajb5	"Mus musculus heat shock protein hsp40-3 mRNA, complete cds."
AF089734	999.465	P	1051.43	P	1051.59	P	1497.73	P	1526.58	P	1294.52	P		AF089734	MM9	chr7	31836726	31840674	56188	AF089734	Fxyd1	"Mus musculus phospholemman precursor, mRNA, complete cds."
AF089752	2252.05	P	2500.81	P	2341.54	P	3609.64	P	3824.95	P	3528.18	P		AF089752	MM9	chr5	123157565	123179051	18438	AF089752	P2rx4	"Mus musculus ATP receptor P2X4 subunit isoform a mRNA, complete cds."
AF090402	3323.39	P	3138.12	P	3082.83	P	3144.43	P	3073.11	P	3010.03	P		AF090402	MM9	chr17	10401470	10511758	19317	AF090402	Qk	"Mus musculus KH domain RNA binding protein QKI-5A mRNA, complete cds."
AF090696	1364.87	P	1248.64	P	1325.76	P	1805.94	P	1661.21	P	1851.31	P		AF090696	MM9	chr2	6464475	7317627	14007	AF090696	Cugbp2	"Mus musculus apoptosis-related RNA binding protein (Napor-1) mRNA, complete cds."
AF091628	2459.7	P	2153.41	P	2271.6	P	2269.32	P	2635.1	P	2656.39	P		AF091628	MM9	chr3	95127446	95161095	84505	AF091628	Setdb1	"Mus musculus ERG-associated protein ESET mRNA, complete cds."
AF091846	49.4951	A	54.5181	A	78.1092	A	101.943	A	139.258	A	42.5897	A		AF091846	MM9	chr15	65707618	65733127	18256	AF091846	Oc90	"Mus musculus otoconin-90 (Oc90) mRNA, partial cds."
AF093258	1027.51	P	963.871	P	1027.39	P	901.198	P	1012.78	P	932.297	P		AF093258	MM9	chr13	94074753	94174078	26556	AF093258	Homer1	"Mus musculus homer-1b mRNA, complete cds."
AF093261	2452.75	P	2521.99	P	2353.69	P	2857.97	P	3112.42	P	2028.57	P		AF093261	MM9	chr8	72809132	72818251	26558	AF093261	Homer3	"Mus musculus homer-3 mRNA, partial cds."
AF093671	1476	P	1703.47	P	1447.39	P	1922.68	P	1841.79	P	1901.74	P		AF093671	MM9	chr3	96439554	96448649	18632	AF093671	Pex11b	"Mus musculus peroxisomal biogenesis factor (Pex11b) mRNA, complete cds."
AF093858	149.699	A	168.502	A	161.521	A	139.938	A	124.576	A	120.724	A		AF093858	MM9	chr14	54787265	54840456	N/A	AF093858	N/A	"Mus musculus clone 14S3 T cell receptor alpha V-J region mRNA, partial cds."
AF093862	570.621	P	614.948	P	551.468	P	290.202	A	297.542	A	301.401	A		AF093862	MM9	chr6	41153439	41497103	N/A	AF093862	N/A	"Mus musculus clone 14S4 T cell receptor beta V-D-J region mRNA, partial cds."
AF095458	1094.26	P	1053.58	P	1146.36	P	1158.98	P	1055.27	P	1092.56	P		AF095458	MM9	chr1	167805604	167810606	18986	AF095458	Pou2f1	"Mus musculus transcription factor Oct-1 isoform 8 (Pou2f1) mRNA, partial cds."
AF095722	7025.45	P	7080.61	P	6196.21	P	6452.6	P	6112.15	P	6391.76	P		AF095722	MM9	chr4	116273656	116300102	50927	AF095722	Nasp	"Mus musculus somatic histone binding protein NASP mRNA, complete cds."
AF099020	2162.46	P	2222.85	P	2048.66	P	2519.32	P	2180.34	P	2924.98	P		AF099020	MM9	chr7	30043445	30066996	20733	AF099020	Spint2	"Mus musculus hepatocyte growth factor activator inhibitor type 2 splice variant 2 (Hai2) mRNA, complete cds."
AF100613	29.4032	A	35.0201	A	39.2502	A	64.3222	A	49.4673	A	25.0262	A		AF100613	MM9	chr7	107792409	107805467	27276	AF100613	Plekhb1	alt 'AI315628#PHR1#Phret1#evt-1'
AF102817	2825.01	P	2793.81	P	2630.88	P	2857.21	P	2360.63	P	2721.68	P		AF102817	MM9	chr3	143851493	143865271	16911	AF102817	Lmo4	"Mus musculus nuclear LIM-only 4 protein (Lmo4) mRNA, complete cds."
AF103797	30.0653	A	22.6945	A	27.6862	A	22.2304	A	18.4505	A	24.8369	A		AF103797	MM9	chr10	127427991	127444660	N/A	AF103797	N/A	"Mus musculus trans-retinol/estrogen dehydrogenase (Rdh8) mRNA, complete cds."
AF103877	4422.27	P	4731.9	P	4031.48	P	5040.1	P	4894.57	P	5777.24	P		AF103877	MM9	chr6	4624349	4697100	20392	AF103877	Sgce	alt 'e-SG'
AF104414	101.863	A	120.784	A	137.951	A	127.935	A	134.308	A	107.07	A		AF104414	MM9	chr10	7421407	7433067	16798	AF104414	Lats1	"Mus musculus large tumor suppressor 1 (Lats1) mRNA, partial cds."
AF106279	13.5759	A	15.0486	A	16.8475	A	22.5311	A	13.7867	A	12.2462	A		AF106279	MM9	chr1	154973230	154974045	16782	AF106279	Lamc2	"Mus musculus laminin gamma2 chain mRNA, partial cds."
AF107298	1154.67	P	1371.57	P	1306.51	P	1741.54	P	1963.76	P	1449.25	P		AF107298	MM9	chr19	55816759	56007727	21416	AF107298	Tcf7l2	"Mus musculus HMG-box transcription factor TCF4B (Tcf4) mRNA, complete cds."
AF107299	457.165	P	600.615	P	625.795	P	501.57	P	584.349	P	563.467	P		AF107299	MM9	chr19	55991843	56007727	21416	AF107299	Tcf7l2	"Mus musculus HMG-box transcription factor TCF4E (Tcf4) mRNA, partial cds."
AF107352	152.439	A	147.704	A	146.005	A	179.163	A	158.023	A	165.776	A		AF107352	MM9	chr17	35165549	35183690	17687	AF107352	Msh5	"Mus musculus MSH5 (Msh5) mRNA, complete cds."
AF108397	19.0143	A	18.8001	A	23.9572	A	47.4542	A	44.9503	A	17.6298	A		AF108397	MM9	chr17	81841112	81844312	20541	AF108397	Slc8a1	"Mus musculus sodium/calcium exchanger isoform NaCa2 (Ncx1) mRNA, partial cds."
AF108398	20.7899	A	20.8752	A	20.8726	A	24.281	A	20.8331	A	20.3592	A		AF108398	MM9	chr17	81831983	81844312	N/A	AF108398	N/A	"Mus musculus sodium/calcium exchanger isoform NaCa7 (Ncx1) mRNA, partial cds."
AF108718	51.6387	A	60.7139	A	54.8816	A	113.46	A	91.3842	A	56.5801	A		AF108718	MM9	chr11	5876767	5878515	12323	AF108718	Camk2b	"Mus musculus calmodulin-dependent protein kinase II beta M isoform mRNA, partial cds."
AF110802	81.9757	A	75.182	A	84.0708	A	74.5594	A	108.658	A	73.2646	A		AF110802	MM9	chr7	109163828	109167204	16068	AF110802	Il18bp	"Mus musculus interleukin-18 binding protein c precursor (IL18BP) mRNA, complete cds."
AF111107	75.7274	A	84.3684	A	92.3861	A	96.2428	A	67.2704	A	86.7921	A		AF111107	MM9	chr7	109224310	109244930	22064	AF111107	Trpc2	"Mus musculus transient receptor potential 2 (Trp2) mRNA, complete cds."
AF112855	2273.68	P	2099.96	P	2308.35	P	1697.58	P	1881.03	P	1976.01	P		AF112855	MM9	chr19	47654508	47716945	20874	AF112855	Slk	"Mus musculus Ste20-related kinase SMAK (SMAK) mRNA, complete cds."
AF113001	689.004	P	620.511	P	678.133	P	699.803	P	732.64	P	641.078	P		AF113001	MM9	chr5	125497524	125605350	20602	AF113001	Ncor2	"Mus musculus silencing mediator of retinoic acid and thyroid hormone receptor alpha mRNA, complete cds."
AF114266	4649.96	P	4333.31	P	4388.31	P	4274.41	P	4206.18	P	5064.29	P		AF114266	MM9	chr2	157942823	157972128	21817	AF114266	Tgm2	"Mus musculus Gh/tissue transglutaminase (Tgm2) mRNA, complete cds."
AF115376	96.3578	A	119.972	A	110.92	A	69.661	A	58.0252	A	53.4073	A		AF115376	MM9	chr2	60436348	60514123	16420	AF115376	Itgb6	"Mus musculus integrin beta-6 subunit mRNA, complete cds."
AF115848	29.1135	A	36.8382	A	29.3155	A	49.9211	A	39.3428	A	35.5102	A		AF115848	MM9	chr4	43071855	43277745	22249	AF115848	Unc13b	"Mus musculus renal munc13 mRNA, complete cds."
AF118847	44.7237	A	37.8353	A	47.2654	A	40.3178	A	27.8407	A	74.2109	A		AF118847	MM9	chr11	116613480	116619197	193217	AF118847	BC018473	"Mus musculus Hitchhiker locus mRNA, complete sequence."
AF121215	9.7886	A	13.6566	A	10.2708	A	27.6208	A	18.0704	A	7.3676	A		AF121215	MM9	chr7	148885090	148887282	17831	AF121215	Muc2	"Mus musculus muc2 mRNA, partial cds."
AF122905	1840.66	P	2003.16	P	1840.58	P	2126.56	P	1814.95	P	1688.55	P		AF122905	MM9	chr7	31202730	31204873	23900	AF122905	Hcst	"Mus musculus membrane protein DAP10 (Dap10) mRNA, splice variant, complete cds."
AF123386	48.0643	A	60.7111	A	69.4194	A	66.2666	A	32.9609	A	45.0494	A		AF123386	MM9	chr9	107449640	107453650	114602	AF123386	Zmynd10	"Mus musculus Blu mRNA, partial sequence."
AF123611	818.252	P	793.225	P	760.878	P	547.534	P	477.059	P	717.068	P		AF123611	MM9	chr10	78990070	78996532	N/A	AF123611	N/A	"Mus musculus phosphatidic acid phosphatase type 2c (Ppap2c) mRNA, complete cds."
AF124385	9444.43	P	9468.34	P	10155	P	9531.65	P	9235.7	P	9215.22	P		AF124385	MM9	chr3	33945887	33968260	14359	AF124385	Fxr1	"Mus musculus fragile-X-related protein 1 (Fxr1h) mRNA, partial cds."
AF124725	7729.76	P	7960.39	P	8397.34	P	8111.74	P	8714.06	P	8007.42	P		AF124725	MM9	chr14	55260997	55272518	56215	AF124725	Acin1	"Mus musculus acinusS mRNA, complete cds."
AF124848	38.8897	A	37.141	A	42.4211	A	47.9511	A	42.7519	A	31.6563	A		AF124848	MM9	chr4	140940524	140954111	12733	AF124848	Clcnka	"Mus musculus putative basolateral cTAL chloride channel ClC-Ka mRNA, complete cds."
AF125671	1435.44	P	1411.65	P	1358.83	P	1478.81	P	1470.12	P	1534.65	P		AF125671	MM9	chr5	125497524	125519423	20602	AF125671	Ncor2	"Mus musculus silencing mediator of retinoic acid and thyroid hormone receptor extended isoform (Smrte) mRNA, complete cds."
AF125996	674.904	P	725.705	P	718.406	P	993.758	P	847.03	P	832.464	P		AF125996	MM9	chr1	89516953	89617077	16331	AF125996	Inpp5d	"Mus musculus SH2-containing inositol phosphatase (Ship) mRNA, complete cds."
AF126160	1286.15	P	1226.57	P	1234.77	P	1467.16	P	1103.6	P	1110.94	P		AF126160	MM9	chr11	61302313	61307406	23939	AF126160	Mapk7	alt 'BMK1#ERK5#Erk5-T#PRKM7'
AF126543	1320.39	P	1341.36	P	1349.7	P	1351.23	P	1304.05	P	1171.17	P		AF126543	MM9	chr11	98565904	98590681	23989	AF126543	Med24	"Mus musculus 100 kDa thyroid hormone receptor associated protein (Trap100) mRNA, complete cds."
AF127140	688.229	P	634.821	P	683.035	P	1094.56	P	992.703	P	574.771	P		AF127140	MM9	chr13	55269166	55269355	14186	AF127140	Fgfr4	"Mus musculus fibroblast growth factor receptor 4 splice variant 17b (Fgfr4) mRNA, partial cds."
AF127656	2041.46	P	1983.39	P	2159.82	P	1682.42	P	2033.03	P	1742.12	P		AF127656	MM9	chr14	56334713	56341018	56187	AF127656	Rabggta	alt 'gm'
AF127661	2463.5	P	2596.04	P	2350.89	P	1790.06	P	1723.91	P	1736.29	P		AF127661	MM9	chr14	56334713	56341018	56187	AF127661	Rabggta	"Mus musculus strain C57BL/6J-gm/gm RAB geranylgeranyl transferase alpha subunit (Rabggta) pseudogene, complete sequence."
AF127766	29.4645	A	36.5809	A	37.7653	A	44.5649	A	20.7245	A	33.4601	A		AF127766	MM9	chr2	120289608	120330235	12335	AF127766	Capn3	alt 'AI323605#Capa-3#Capa3#Lp82#p94'
AF128116	97.3033	A	93.949	A	108.279	A	112.399	A	130.385	A	87.9072	A		AF128116	MM9	chr10	77492775	77506325	11634	AF128116	Aire	alt 'MGC123374#MGC123375'
AF128117	102.279	A	84.4033	A	82.775	A	121.2	A	125.758	A	91.8988	A		AF128117	MM9	chr10	77492775	77506325	11634	AF128117	Aire	alt 'MGC123374#MGC123375'
AF128119	93.8841	A	83.0181	A	67.4693	A	101.368	A	111.432	A	79.6632	A		AF128119	MM9	chr10	77492775	77506325	11634	AF128119	Aire	alt 'MGC123374#MGC123375'
AF128120	82.5946	A	76.2187	A	80.2679	A	83.8606	A	95.0084	A	85.0461	A		AF128120	MM9	chr10	77492775	77506325	11634	AF128120	Aire	alt 'MGC123374#MGC123375'
AF128122	117.67	A	90.5716	A	111.665	A	158.645	A	119.835	A	131.348	A		AF128122	MM9	chr10	77492775	77506325	11634	AF128122	Aire	alt 'MGC123374#MGC123375'
AF128123	115.439	A	102.417	A	117.809	A	78.8526	A	112.093	A	93.2412	A		AF128123	MM9	chr10	77492775	77506325	11634	AF128123	Aire	alt 'MGC123374#MGC123375'
AF128124	163.193	A	119.56	A	150.073	A	137.135	A	158.633	A	130.552	A		AF128124	MM9	chr10	77492775	77506325	11634	AF128124	Aire	alt 'MGC123374#MGC123375'
AF128125	152.57	A	88.2668	A	129.8	A	105.583	A	167.194	A	96.1362	A		AF128125	MM9	chr10	77492775	77506325	11634	AF128125	Aire	alt 'MGC123374#MGC123375'
AF128215	345.947	A	327.922	A	254.419	A	523.141	P	525.01	P	443.251	P		AF128215	MM9	chr11	44213581	44227519	16160	AF128215	Il12b	"Mus musculus strain SJL/J interleukin 12b p40 subunit (Ll12b) mRNA, complete cds."
AF128888	46.302	A	37.3579	A	46.5325	A	29.0961	A	39.8887	A	79.6148	A		AF128888	MM9	chr3	146243948	146259576	56629	AF128888	Dnase2b	"Mus musculus deoxyribonuclease DLAD mRNA, complete cds."
AF129509	587.087	P	679.045	P	632.565	P	779.045	P	708.418	P	741.408	P		AF129509	MM9	chr10	115614481	115711985	19279	AF129509	Ptprr	"Mus musculus protein tyrosine phosphatase PBS gamma mRNA, complete cds."
AF130371	400.322	P	369.848	A	439.775	P	375.244	A	366.92	A	293.213	A		AF130371	MM9	chr5	90681736	90733129	81702	AF130371	Ankrd17	"Mus musculus ankyrin repeat domain containing protein FOE (Foe) mRNA, complete cds."
AF131865	292.226	A	287.692	A	310.618	A	281.215	A	234.178	A	220.607	A		AF131865	MM9	chr4	148550429	148681807	16561	AF131865	Kif1b	"Mus musculus kif1b major isoform (Kif1b) mRNA, complete cds."
AF134897	3258.76	P	3479.87	P	3063.79	P	4549.1	P	4143.99	P	4613.92	P		AF134897	MM9	chr12	8778201	8800493	20969	AF134897	Sdc1	alt 'AA408134#AA409076#CD138#Sstn#Synd#Synd1#syn-1'
AF135166	306.733	A	352.02	A	329.481	A	365.218	A	273.519	A	289.105	A		AF135166	MM9	chr6	137200985	137411753	19277	AF135166	Ptpro	"Mus musculus glomerular epithelial protein 1 precursor (Glepp1) mRNA, complete cds."
AF135494	529.852	P	551.678	P	525.891	P	463.968	P	549.932	P	508.541	P		AF135494	MM9	chr13	101051075	101087643	17952	AF135494	Naip6	"Mus musculus clone 13 Naip gene, complete sequence."
AF135789	194.436	A	209.591	A	214.12	A	199.246	A	165.756	A	176.47	A		AF135789	MM9	chr14	52919375	52924799	56335	AF135789	Mettl3	"Mus musculus m6a methyltransferase mRNA, complete cds."
AF137367	30.576	A	27.9976	A	34.1009	A	38.4284	A	48.0786	A	27.5301	A		AF137367	MM9	chr19	50227442	50752975	58178	AF137367	Sorcs1	"Mus musculus VPS10 domain receptor protein SORCS (SorCS) mRNA, complete cds."
AF139059	111.885	A	126.701	A	122.21	A	168.035	A	127.297	A	131.059	A		AF139059	MM9	chr1	89480611	89494402	23956	AF139059	Neu2	"Mus musculus sialidase mRNA, complete sequence."
AF140683	3600.22	P	3275.4	P	3494.08	P	4082.57	P	4515.25	P	3217.57	P		AF140683	MM9	chr2	34660699	34678701	30050	AF140683	Fbxw2	"Mus musculus F-box protein FWD2 (Fwd2) mRNA, complete cds."
AF141934	265.938	A	320.525	A	403.203	P	437.546	P	419.642	P	396.198	A		AF141934	MM9	chr5	89457101	89663901	54403	AF141934	Slc4a4	"Mus musculus sodium bicarbonate cotransporter NBC1 mRNA, complete cds."
AF143543	30.2485	A	25.8346	A	30.7772	A	15.631	A	25.0846	A	29.3564	A		AF143543	MM9	chr18	23573915	23792927	13527	AF143543	Dtna	"Mus musculus alpha-dystrobrevin 2a mRNA, complete cds."
AF143544	57.5561	A	61.9755	A	69.2211	A	37.8902	A	49.4841	A	56.8154	A		AF143544	MM9	chr18	23573915	23794265	13527	AF143544	Dtna	"Mus musculus alpha-dystrobrevin 2b mRNA, complete cds."
AF143683	1592.6	P	1547.23	P	1607.14	P	1809.41	P	1823.83	P	1694.87	P		AF143683	MM9	chr8	73796612	73873093	17925	AF143683	Myo9b	alt '-'
AF143955	6246.13	P	7552.67	P	6701.85	P	7890.4	P	8114.46	P	7709.44	P		AF143955	MM9	chr7	133843287	133847603	12721	AF143955	Coro1a	"Mus musculus coronin-1 mRNA, complete cds."
AF148458	2367.51	P	2589.24	P	2458.67	P	2227.31	P	1854.93	P	1887.88	P		AF148458	MM9	chr2	154685413	154687740	19383	AF148458	Raly	alt 'AI663842#Merc'
AF149792	31.8252	A	41.0388	A	32.051	A	28.8924	A	30.1251	A	38.559	A		AF149792	MM9	chr1	173697262	173723208	27218	AF149792	Slamf1	"Mus musculus type I membrane receptor SLAM2 (Slam) mRNA, complete cds."
AF150101	4991.21	P	4575.09	P	4596.47	P	4968.04	P	4701.1	P	5154.21	P		AF150101	MM9	chr12	72224158	72237662	30056	AF150101	Timm9	"Mus musculus small zinc finger-like protein (Tim9a) mRNA, complete cds."
AF151717	19.8729	A	11.286	A	13.2289	A	8.9168	A	9.432	A	25.3621	A		AF151717	MM9	chr1	190085901	190276280	22283	AF151717	Ush2a	"Mus musculus putative extracellular matrix protein MUSH2A mRNA, complete cds."
AF151973	174.643	A	181.198	A	169.159	A	242.048	A	223.403	A	280.186	A		AF151973	MM9	chr2	153475192	153513463	13436	AF151973	Dnmt3b	"Mus musculus DNA cytosine-specific methyltransferase isoform 5 (Dnmt3b) mRNA, complete cds."
AF152556	281.043	A	214.506	A	319.273	A	303.662	A	258.055	A	256.397	A		AF152556	MM9	chr2	161353358	161482035	19281	AF152556	Ptprt	"Mus musculus receptor protein tyrosine phosphatase-rho (Ptprt) mRNA, complete cds."
AF153696	6128.58	P	6515.4	P	6479.67	P	7109.61	P	6528.27	P	5989.69	P		AF153696	MM9	chr11	69727551	69728892	56310	AF153696	Gps2	"Mus musculus G protein pathway suppressor 2 mRNA, complete cds."
AF155353	638.042	P	656.434	P	759.83	P	2172.77	P	1965.36	P	1676.27	P		AF155353	MM9	chr12	104559351	104576511	65256	AF155353	Asb2	"Mus musculus ankyrin repeat-containing protein Asb-2 mRNA, partial cds."
AF155372	1915.02	P	1941.56	P	1936.28	P	1965.23	P	1868.61	P	1718.61	P		AF155372	MM9	chr19	46379289	46386580	18034	AF155372	Nfkb2	alt 'NF-kappaB2#lyt#p49#p49/p100#p50B#p52'
AF155812	736.835	P	735.593	P	734.007	P	535.884	P	592.823	P	742.719	P		AF155812	MM9	chrX	45977138	46015471	20523	AF155812	Slc25a14	"Mus musculus mitochondrial uncoupling protein 5 long form mRNA, complete cds"	http://www.ncbi.nlm.nih.gov/gquery/gquery.fcgi?term=AF155812
AF155880	641.667	P	658.805	P	642.599	P	659.218	P	701.851	P	490.978	P		AF155880	MM9	chr4	134708410	134727173	12399	AF155880	Runx3	"Mus musculus transcription factor AML2/CBFA3 (Cbfa3) mRNA, complete cds."
AF160966	86.4182	A	77.3927	A	96.5624	A	95.5629	A	115.723	A	72.0401	A		AF160966	MM9	chr8	107793773	107799745	26386	AF160966	Hsf4	"Mus musculus heat shock factor 4 (Hsf4) mRNA, complete cds."
AF162282	3490.09	P	3270.58	P	3216.94	P	3161.91	P	3271.44	P	2932.78	P		AF162282	MM9	chr9	20711652	20757317	13433	AF162282	Dnmt1	"Mus musculus DNA methyltransferase mRNA, complete cds."
AF162853	4048.27	P	3879.89	P	4298.42	P	4862.08	P	5872.54	P	4521.81	P		AF162853	MM9	chr8	109817761	109903408	54446	AF162853	Nfat5	"Mus musculus Rel domain-containing transcription factor NFAT5 (Nfat5) mRNA, complete cds."
AF162857	222.987	A	201.369	A	222.703	A	227.375	A	294.371	A	233.876	A		AF162857	MM9	chr2	161353358	162486883	19281	AF162857	Ptprt	"Mus musculus receptor-like protein tyrosine phosphatase rho-2 mRNA, complete cds."
AF163293	29.0294	A	25.6883	A	24.2388	A	19.3423	A	32.1735	A	44.8133	A		AF163293	MM9	chr14	69224083	69273899	13522	AF163293	Adam28	"Mus musculus metalloproteinase-disintegrin TECADAM mRNA, soluble form, complete cds."
AF163668	260.862	A	261.678	A	265.295	A	346.915	A	322.04	A	325.745	A		AF163668	MM9	chr3	94181381	94202510	19885	AF163668	Rorc	"Mus musculus RORgamma t mRNA, complete cds."
AF165114	460.237	P	514.199	P	442.481	P	526.508	P	495.067	P	427.118	P		AF165114	MM9	chr11	113588163	113613121	56699	AF165114	Cdc42ep4	"Mus musculus Borg4 mRNA, partial cds."
AF166382	83.4072	A	68.1616	A	96.5361	A	75.7559	A	93.9324	A	78.4877	A		AF166382	MM9	chr8	97501205	97538096	14766	AF166382	Gpr56	"Mus musculus serpentine receptor (Cyt28) mRNA, complete cds."
AF167441	192.482	A	196.81	A	208.044	A	201.035	A	227.645	A	156.353	A		AF167441	MM9	chr12	32171763	32184405	104836	AF167441	Cbll1	"Mus musculus E-cadherin binding protein E7 mRNA, complete cds."
AF167552	308.805	A	309.83	A	266.814	A	348.625	A	323.821	A	329.835	A		AF167552	MM9	chr14	61582872	61656733	29820	AF167552	Tnfrsf19	"Mus musculus TAJ-alpha long mRNA, complete cds."
AF167565	21.0653	A	23.9128	A	24.6548	A	71.4814	A	36.0293	A	17.4541	A		AF167565	MM9	chr10	3515901	3557797	18390	AF167565	Oprm1	"Mus musculus mu opioid receptor variant A mRNA, complete cds."
AF167566	14.2332	A	18.6424	A	20.1397	A	14.543	A	13.3249	A	15.8561	A		AF167566	MM9	chr10	3505160	3557797	18390	AF167566	Oprm1	"Mus musculus mu opioid receptor variant BI mRNA, complete cds."
AF169153	233.567	A	248.653	A	265.257	A	328.573	A	327.413	A	240.237	A		AF169153	MM9	chr5	115618699	115636130	29867	AF169153	Cabp1	"Mus musculus S-CaBP1 (Cabp1) mRNA, complete cds."
AF169156	96.4361	A	97.8578	A	96.2411	A	170.773	A	107.565	A	131.255	A		AF169156	MM9	chr19	4083489	4087339	29866	AF169156	Cabp2	"Mus musculus S-CaBP2 (Cabp2) mRNA, complete cds."
AF169191	294.138	A	291.42	A	300.703	A	294.741	A	262.974	A	232.946	A		AF169191	MM9	chr12	85136388	85183308	18222	AF169191	Numb	"Mus musculus 71 kDa Numb protein isoform mRNA, complete cds."
AF170301	793.145	P	807.199	P	750.866	P	933.109	P	1088.92	P	740.512	P		AF170301	MM9	chr6	38647904	38825952	15258	AF170301	Hipk2	alt '1110014O20Rik#B230339E18Rik#Stank'
AF171639	51.8908	A	71.5938	A	65.7089	A	93.9365	A	87.4267	A	60.3472	A		AF171639	MM9	chr14	54464908	54465506	N/A	AF171639	N/A	"Mus musculus T cell receptor alpha chain variable domain (AV20S1) mRNA, partial cds."
AF175574	14366.7	P	15564.3	P	15446.3	P	12586.4	P	12615.4	P	14452.9	P		AF175574	MM9	chr3	94836626	94846467	19185	AF175574	Psmd4	"Mus musculus 26S proteasome subunit S5a mRNA, complete cds."
AF175968	1480.53	P	1383.74	P	1419.96	P	1329.3	P	1299.88	P	1334.58	P		AF175968	MM9	chr9	102624863	102635747	56332	AF175968	Amotl2	"Mus musculus angiomotin-like protein 2 variant 2 (Amotl2) mRNA, complete cds."
AF176529	545.162	P	576.012	P	571.766	P	544.585	P	590.475	P	570.7	P		AF176529	MM9	chr17	63408815	63848649	50758	AF176529	Fbxl17	"Mus musculus F-box protein FBX13 mRNA, partial cds."
AF176552	2440.8	P	2150.62	P	2550.13	P	37.8136	A	2989.35	P	1401.21	P		AF176552	MM9	chr8	26642721	26677385	14182	AF176552	Fgfr1	"Mus musculus fibroblast growth factor receptor 1-IIIb mRNA, complete cds."
AF177146	1189.15	P	2682.77	P	2936.1	P	2702.21	P	2856.35	P	3354.27	P		AF177146	MM9	chr17	69557198	69639327	13823	AF177146	Epb4.1l3	"Mus musculus DAL1P (Dal1) mRNA, complete cds."
AF177664	4054.46	P	3725.96	P	3844.77	P	3720.22	P	3863.36	P	4727.25	P		AF177664	MM9	chrX	165233030	165742367	11856	AF177664	Arhgap6	"Mus musculus rho GTPase-activating protein 6 isoform 2 (Arhgap6) mRNA, complete cds."
AF177755	5577.99	P	5782.98	P	5647.89	P	5427.08	P	5566.76	P	5552.68	P		AF177755	MM9	chr8	11555854	11563250	26356	AF177755	Ing1	alt '2610028J21Rik#AA407184#AI875420#mING1h#p33Ing1#p37Ing1b'
AF179302	1700.98	P	1693.07	P	1657	P	1819.66	P	1891.03	P	1721.65	P		AF179302	MM9	chr1	38109630	38140672	56210	AF179302	Rev1	"Mus musculus REV1 protein (Rev1) mRNA, complete cds."
AF181252	504.165	P	494.617	P	507.723	P	416.86	P	388.655	A	438.418	P		AF181252	MM9	chr15	36109294	36164932	26942	AF181252	Spag1	"Mus musculus testis TPR-containing protein involved in spermatogenesis TPIS (Tpis) mRNA, complete cds."
AF182065	68.6502	A	62.3394	A	68.2245	A	50.5129	A	47.3923	A	53.0956	A		AF182065	MM9	chr6	99672098	99676386	50501	AF182065	Prok2	"Mus musculus Bv8 variant 2 precursor (Bv8) mRNA, complete cds."
AF183946	232.141	A	232.018	A	205.5	A	258.134	A	180.708	A	282.113	A		AF183946	MM9	chr15	18748701	18943989	320873	AF183946	Cdh10	"Mus musculus transmembrane glycoprotein cadherin-10 mRNA, complete cds."
AF184981	369.283	A	344.718	A	321.209	A	438.953	P	355.946	A	401.99	P		AF184981	MM9	chr1	164805177	164828517	55990	AF184981	Fmo2	"Mus musculus flavin-containing monooxygenase 2 (Fmo2) mRNA, complete cds."
AF185286	160.518	A	174.033	A	166.862	A	178.625	A	209.603	A	140.112	A		AF185286	MM9	chr5	124032728	124062172	56430	AF185286	Clip1	"Mus musculus cytoplasmic linker protein 50 (Clip50) mRNA, complete cds."
AF186373	540.748	P	739.649	P	809.995	P	468.973	P	429.251	P	537.797	P		AF186373	MM9	chr14	56318855	56332312	21816	AF186373	Tgm1	"Mus musculus transglutaminase type 1 (TGase1) mRNA, complete cds."
AF187147	93.9124	A	104.535	A	108.289	A	87.7554	A	74.4	A	82.7937	A		AF187147	MM9	chr13	55575147	55589317	56320	AF187147	Dbn1	"Mus musculus drebrin A mRNA, complete cds."
AF188007	5188.22	P	4959.7	P	4906.48	P	5420.47	P	5387.18	P	4835.65	P		AF188007	MM9	chr15	76061603	76064302	18810	AF188007	Plec1	"Mus musculus plectin isoform plec 0a,1c (Plec1) mRNA, partial cds."
AF188008	402.553	P	264.514	A	291.465	A	333.012	A	228.696	A	223.565	A		AF188008	MM9	chr15	76017040	76036751	18810	AF188008	Plec1	"Mus musculus plectin isoform plec 1,2alpha (Plec1) mRNA, partial cds."
AF188011	3248.3	P	2944.26	P	2957.67	P	3769.97	P	2266.12	P	2668.13	P		AF188011	MM9	chr15	76018893	76030265	18810	AF188011	Plec1	"Mus musculus plectin isoform plec 1b,2alpha (Plec1) mRNA, partial cds."
AF188015	1655.51	P	1589.81	P	1640.5	P	2023.24	P	1894.45	P	1521.75	P		AF188015	MM9	chr15	76024770	76031037	18810	AF188015	Plec1	"Mus musculus plectin isoform plec 1d,2alpha (Plec1) mRNA, partial cds."
AF188017	414.491	P	417.841	P	421.171	P	354.026	A	366.502	A	339.85	A		AF188017	MM9	chr15	76024770	76039595	18810	AF188017	Plec1	"Mus musculus plectin isoform plec 1e,2alpha (Plec1) mRNA, partial cds."
AF188290	131.648	A	143.3	A	136.755	A	286.897	A	232.15	A	155.987	A		AF188290	MM9	chr6	83969382	84049587	26903	AF188290	Dysf	"Mus musculus dysferlin (Dysf) mRNA, complete cds."
AF190151	5671.3	P	5898.84	P	5765.09	P	5653.62	P	5030.02	P	5730.88	P		AF190151	MM9	chr13	74831733	74871679	12380	AF190151	Cast	"Mus musculus testis-specific calpastatin, short form (Tcast) mRNA, complete cds."
AF190666	829.535	P	934.139	P	904.49	P	973.934	P	839.224	P	731.745	P		AF190666	MM9	chr5	29691713	29704930	56873	AF190666	Lmbr1	alt '1110048D14Rik#AU017641'
AF190731	1501.35	P	1351.84	P	1325.73	P	1668.11	P	1593.38	P	1406.53	P		AF190731	MM9	chr11	77886877	77893847	57837	AF190731	Eral1	"Mus musculus GTPase ERA-S mRNA, complete cds."
AF190858	134.867	A	109.66	A	133.03	A	114.209	A	144.323	A	93.9886	A		AF190858	MM9	chr4	155553501	155571597	11603	AF190858	Agrn	"Mus musculus agrin mRNA, partial cds."
AF191212	247.495	A	251.942	A	266.578	A	252.996	A	304.187	A	232.593	A		AF191212	MM9	chr4	48064117	48069611	18124	AF191212	Nr4a3	"Mus musculus orphan nuclear receptor TECdeltaC short isoform (Tec) mRNA, complete cds."
AF191551	108.094	A	120.34	A	119.197	A	100.087	A	101.856	A	87.2489	A		AF191551	MM9	chr9	95607047	95650777	22063	AF191551	Trpc1	"Mus musculus putative Ca influx channel beta variant (TRPC1A-Beta) mRNA, complete cds."
AF192382	16.2599	A	15.4178	A	16.6192	A	28.9224	A	38.1234	A	27.616	A		AF192382	MM9	chr2	131735692	131781866	N/A	AF192382	N/A	"Mus musculus prion protein-like protein, chimeric mRNA, complete cds."
AF192383	36.6644	A	35.0238	A	38.6812	A	46.4343	A	56.812	A	30.0768	A		AF192383	MM9	chr2	131735692	131781866	N/A	AF192383	N/A	"Mus musculus prion protein-like protein, chimeric mRNA, complete cds."
AF193342	505.547	P	462.043	P	512.981	P	362.843	A	401.258	P	361.996	A		AF193342	MM9	chr2	118238081	118298422	27103	AF193342	Eif2ak4	"Mus musculus GCN2alpha mRNA, complete cds."
AF193862	1110.22	P	1038.1	P	1026.86	P	1078.55	P	1016.7	P	1062.83	P		AF193862	MM9	chrX	7638429	7651439	20937	AF193862	Suv39h1	alt 'AI852103#AL022883#DXHXS7466e#KMT1A#mIS6'
AF195418	317.173	A	292.546	A	330.34	A	339.013	A	322.362	A	423.082	P		AF195418	MM9	chr8	49313037	49452787	23965	AF195418	Odz3	"Mus musculus ODZ3 (Odz3) mRNA, partial cds."
AF195491	44.1756	A	59.4531	A	49.4428	A	45.4621	A	59.2227	A	45.6311	A		AF195491	MM9	chr12	106429069	106433609	27378	AF195491	Tcl1b3	alt '-'
AF199010	6760.73	P	6620.62	P	6452.6	P	6309.95	P	6879.75	P	5749.44	P		AF199010	MM9	chr6	50060375	50148581	56524	AF199010	Mpp6	"Mus musculus PALS2-beta splice variant (Pals2) mRNA, complete cds."
AF199608	69.0391	A	67.3417	A	79.0452	A	78.9746	A	130.882	A	48.5556	A		AF199608	MM9	chrX	56385016	56838746	14168	AF199608	Fgf13	"Mus musculus fibroblast growth factor homologous factor 2 isoform 1P+1Y'+1V (FHF-2) mRNA, partial cds."
AF201287	7524.41	P	7374.81	P	7232.33	P	7883.73	P	7224.44	P	6699.4	P		AF201287	MM9	chrX	137074067	137077134	14605	AF201287	Tsc22d3	"Mus musculus TSC22-related inducible leucine zipper 3a (Tilz3a) mRNA, complete cds."
AF201391	1139.66	P	1132.79	P	1134.41	P	1058.84	P	1022.23	P	1042.9	P		AF201391	MM9	chr18	77303946	77385678	17344	AF201391	Pias2	"Mus musculus disabled 2 interacting protein mRNA, complete cds."
AF201963	1005.48	P	1089.1	P	1066.92	P	981.498	P	1042.95	P	997.972	P		AF201963	MM9	chr5	109983727	109987964	57914	AF201963	Crlf2	"Mus musculus thymic stromal lymphopoietin receptor mRNA, complete cds."
AF202528	12.1098	A	10.1088	A	7.5415	A	13.0254	A	8.9028	A	14.2046	A		AF202528	MM9	chr13	61637803	61643199	64139	AF202528	Ctsm	"Mus musculus cathepsin M (Catm) mRNA, complete cds."
AF202893	259.452	A	357.551	A	263.018	A	343.11	A	238.116	A	306.868	A		AF202893	MM9	chr1	138027977	138074591	16565	AF202893	Kif21b	"Mus musculus Kif21b (Kif21b) mRNA, complete cds."
AF203701	26.2721	A	20.0829	A	23.0155	A	19.8143	A	19.9357	A	29.2187	A		AF203701	MM9	chr6	142034288	142134674	28254	AF203701	Slco1a6	alt '4930422F19Rik#AI790453#Oatp-5#Oatp5#Slc21a13'
AF203899	149.423	A	169.94	A	154.928	A	110.529	A	112.597	A	88.1663	A		AF203899	MM9	chr2	51992166	52032216	17996	AF203899	Neb	"Mus musculus nebulin mRNA, partial cds."
AF204155	1748.21	P	1836.6	P	1842.11	P	1503.38	P	1680.62	P	1442.51	P		AF204155	MM9	chr17	35119081	35122838	27756	AF204155	Lsm2	alt 'D17H6S56E-2#D17H6S56E2#Dmapl#Dmpkap#G7b#MGC13889#Sm-X5#SmX5#snRNP'
AF204157	3718.58	P	3895.94	P	3935.93	P	2669.98	P	2964.86	P	3268.76	P		AF204157	MM9	chr17	35119103	35122838	27756	AF204157	Lsm2	alt 'D17H6S56E-2#D17H6S56E2#Dmapl#Dmpkap#G7b#MGC13889#Sm-X5#SmX5#snRNP'
AF204265	1603.75	P	1336.91	P	1346.7	P	1159.82	P	1095.66	P	1228.1	P		AF204265	MM9	chr6	129994025	130253400	16630	AF204265	Klra12	alt 'Ly49L#Ly49l1#Ly49l2#Ly49l3#Ly49l4#Ly49p/d'
AF206720	427.829	P	504.908	P	442.541	P	529.25	P	575.239	P	507.724	P		AF206720	MM9	chr7	112706997	112729735	11785	AF206720	Apbb1	"Mus musculus Fe65 mRNA, complete cds."
AF208109	286.345	A	251.663	A	320.525	A	368.576	A	347.688	A	270.151	A		AF208109	MM9	chr14	30809353	30822082	50905	AF208109	Il17rb	"Mus musculus IL-17 receptor homolog short isoform precursor (Evi27) mRNA, complete cds."
AF208117	248.148	A	238.54	A	241.715	A	315.837	A	274.585	A	205.632	A		AF208117	MM9	chr8	125810088	125837273	14087	AF208117	Fanca	alt 'AW208693#FACA'
AF208119	227.056	A	213.708	A	206.151	A	201.745	A	197.328	A	179.121	A		AF208119	MM9	chr8	125802159	125842476	N/A	AF208119	N/A	"Mus musculus clone 3 fanconi anemia complementation group A mRNA sequence, alternatively spliced."
AF208120	1293.11	P	1217.49	P	1253.72	P	1365.34	P	1675.75	P	1054.32	P		AF208120	MM9	chr8	125792199	125815373	14087	AF208120	Fanca	alt 'AW208693#FACA'
AF212320	3804.28	P	3709.23	P	3991.81	P	4964.25	P	4817.83	P	3986.07	P		AF212320	MM9	chr15	99450926	99482052	26934	AF212320	Racgap1	"Mus musculus strain CD-1 MgcRacGAP variant alpha mRNA, complete cds."
AF213387	355.322	A	372.141	A	371.527	A	564.243	P	633.463	P	442.701	P		AF213387	MM9	chr16	20331376	20335299	27416	AF213387	Abcc5	"Mus musculus ATP-binding cassette protein (Abcc5a) mRNA, partial cds."
AF213391	1297.73	P	1415.79	P	1381.11	P	1366.24	P	1399.91	P	1312.22	P		AF213391	MM9	chr5	23912217	23915765	74610	AF213391	Abcb8	"Mus musculus ATP-binding cassette protein (Abcb8) mRNA, partial cds."
AF213670	2947.35	P	3268.04	P	2774.24	P	2584.19	P	2445.36	P	2941.71	P		AF213670	MM9	chr11	100948638	100953521	21428	AF213670	Mlx	"Mus musculus bHLHZip transcription factor BIGMAX alpha mRNA, complete cds."
AF213671	2624.14	P	2925.81	P	2526.86	P	3117.5	P	2590.59	P	2729.59	P		AF213671	MM9	chr11	100948638	100953521	21428	AF213671	Mlx	"Mus musculus bHLHZip transcription factor BIGMAX beta mRNA, complete cds."
AF215669	2811.42	P	3079.48	P	2922.38	P	3589.91	P	3470.5	P	3578.24	P		AF215669	MM9	chr4	62360709	62363369	50780	AF215669	Rgs3	"Mus musculus regulator of G-protein signaling 3s mRNA, complete cds."
AF216307	3925.48	P	3894.73	P	3723.72	P	5051.32	P	5153.56	P	4223.54	P		AF216307	MM9	chr16	94586053	94592055	56176	AF216307	Pigp	"Mus musculus DCRC-2 mRNA, complete cds."
AF216308	3808.66	P	4034.79	P	3740.42	P	4627.99	P	4459.85	P	4674.66	P		AF216308	MM9	chr16	94586053	94591896	56176	AF216308	Pigp	"Mus musculus DCRC-3 mRNA, complete cds."
AF217484	422.666	P	540.629	P	496.622	P	278.953	A	288.057	A	203.012	A		AF217484	MM9	chr7	86058343	86065193	57444	AF217484	Isg20	"Mus musculus DnaQL mRNA, complete cds."
AF217545	32.1602	A	31.7547	A	30.4857	A	53.2304	A	39.4613	A	33.708	A		AF217545	MM9	chr6	30754783	30757552	100044236	AF217545	Copg2as2	"Mus musculus Mit1/Lb9 mRNA, partial sequence."
AF218247	8.5246	A	10.9819	A	11.5553	A	12.5676	A	13.4834	A	9.768	A		AF218247	MM9	chr14	54792507	54840456	N/A	AF218247	N/A	"Mus musculus T-cell receptor alpha chain mRNA, partial cds."
AF218250	287.198	A	273.911	A	330.207	A	261.448	A	265.819	A	346.693	A		AF218250	MM9	chr11	100873070	100925028	11975	AF218250	Atp6v0a1	"Mus musculus vacuolar proton-translocating ATPase 100 kDa subunit isoform a1-II mRNA, complete cds."
AF218254	13192.9	P	16242.8	P	16027.2	P	13229.5	P	14967.1	P	16416.8	P		AF218254	MM9	chr19	3896052	3903172	27060	AF218254	Tcirg1	"Mus musculus vacuolar proton-translocating ATPase 100 kDa subunit isoform a3 mRNA, partial cds."
AF218295	193.218	A	182.104	A	203.434	A	173.947	A	189.872	A	162.085	A		AF218295	MM9	chr14	15570697	15575031	218756	AF218295	Slc4a7	"Mus musculus electroneutral sodium bicarbonate cotransporter mRNA, partial cds."
AF220017	1822.12	P	1793.71	P	1773.12	P	2134.53	P	1833.58	P	1972.17	P		AF220017	MM9	chr3	83966650	84108663	80890	AF220017	Trim2	"Mus musculus tripartite motif protein TRIM2 (Trim2) mRNA, complete cds."
AF220039	75.4441	A	72.1661	A	83.29	A	61.7967	A	62.5561	A	104.724	A		AF220039	MM9	chr12	71351997	71391380	94090	AF220039	Trim9	"Mus musculus tripartite motif protein TRIM9 (Trim9) mRNA, partial cds."
AF220126	179.76	A	203.778	A	193.237	A	179.964	A	178.619	A	156.87	A		AF220126	MM9	chr7	111452108	111463980	76681	AF220126	Trim12	"Mus musculus tripartite motif protein TRIM12 (Trim12) mRNA, complete cds."
AF220140	55.8659	A	53.6908	A	36.6498	A	54.8072	A	36.1552	A	58.7132	A		AF220140	MM9	chr7	111392970	111485295	94094	AF220140	Trim34	"Mus musculus tripartite motif protein TRIM34 beta (Trim34) mRNA, complete cds"	http://www.ncbi.nlm.nih.gov/gquery/gquery.fcgi?term=AF220140
AF220141	207.351	A	183.062	A	178.151	A	208.066	A	215.359	A	203.687	A		AF220141	MM9	chr7	111392970	111489198	94094	AF220141	Trim34	"Mus musculus tripartite motif protein TRIM34 gamma (Trim34) mRNA, complete cds"	http://www.ncbi.nlm.nih.gov/gquery/gquery.fcgi?term=AF220141
AF221102	2277.94	P	2071.82	P	2646.17	P	3000.55	P	2330.3	P	2060.73	P		AF221102	MM9	chr17	34012610	34027561	16580	AF221102	Kifc1	"Mus musculus kinesin-related protein KIFC5A mRNA, complete cds."
AF223414	1908.65	P	1758.06	P	2123.73	P	1604.98	P	1639.9	P	1887.7	P		AF223414	MM9	chr4	9548056	9596273	65973	AF223414	Asph	"Mus musculus junctin-2 mRNA, complete cds."
AF223415	19.3465	A	17.7301	A	13.7151	A	10.2474	A	13.8143	A	14.3113	A		AF223415	MM9	chr10	32803345	32916123	76757	AF223415	Trdn	"Mus musculus cardiac triadin isoform 1 mRNA, complete cds."
AF223416	13.0222	A	11.643	A	10.1435	A	10.1756	A	22.8599	A	9.9949	A		AF223416	MM9	chr10	32803345	32920179	76757	AF223416	Trdn	"Mus musculus cardiac triadin isoform 2 mRNA, complete cds."
AF223417	21.2681	A	14.9597	A	12.3394	A	22.8391	A	13.9309	A	13.8167	A		AF223417	MM9	chr10	32803345	32953798	76757	AF223417	Trdn	"Mus musculus cardiac triadin isoform 3 mRNA, complete cds."
AF223674	117.289	A	136.436	A	123.224	A	135.029	A	125.603	A	107.645	A		AF223674	MM9	chr7	139789069	139791320	20231	AF223674	Nkx1-2	"Mus musculus homeodomain protein Nkx-1.2T5.18 (Nkx-1.2) mRNA, partial cds."
AF224494	7978.5	P	7514.89	P	7502.57	P	6432.35	P	6326.17	P	6197.52	P		AF224494	MM9	chr5	139947169	139960342	100494	AF224494	Zfand2a	"Mus musculus arsenite inducible RNA associated protein (Airap) mRNA, complete cds."
AF226605	1210.95	P	1867.64	P	1731.43	P	2286.85	P	2150.75	P	1885.42	P		AF226605	MM9	chr4	41685368	41688186	18391	AF226605	Sigmar1	alt 'AL024364#Oprs1#mSigmaR1'
AF227188	974.89	P	1060.93	P	986.996	P	912.621	P	822.003	P	930.579	P		AF227188	MM9	chr11	101413468	101443259	17966	AF227188	Nbr1	"Mus musculus testis-specific NBR1 isoform (Nbr1) mRNA, complete cds."
AF227530	30.9221	A	40.6905	A	27.3966	A	31.4623	A	52.992	A	27.9055	A		AF227530	MM9	chr11	94269834	94277413	12291	AF227530	Cacna1g	"Mus musculus T calcium channel alpha1G subunit +34+35 splice variant (Cacna1g) mRNA, partial cds."
AF227912	136.403	A	135.207	A	137.068	A	131.246	A	124.05	A	126.662	A		AF227912	MM9	chr7	6683451	6722782	57775	AF227912	Usp29	Mus musculus ossification center-associated (Ocat) mRNA sequence.
AF228705	480.328	P	387.13	A	450.065	P	396.378	A	362.122	A	359.789	A		AF228705	MM9	chr8	109862407	109879634	54446	AF228705	Nfat5	"Mus musculus NFATz1 (Nfatz1) mRNA, complete cds."
AF228706	458.767	P	440.967	P	489.504	P	325.682	A	328.221	A	375.145	A		AF228706	MM9	chr8	109862407	109892718	54446	AF228706	Nfat5	"Mus musculus NFATz2 (Nfatz2) mRNA, complete cds."
AF229433	2926.45	P	3257.98	P	2921.93	P	3046.38	P	3077.85	P	3169.38	P		AF229433	MM9	chr4	155400450	155403000	21936	AF229433	Tnfrsf18	alt 'AITR#Gitr'
AF229635	2395.7	P	2891.27	P	2642.56	P	2698.37	P	2426.63	P	2844.26	P		AF229635	MM9	chrX	7299374	7305327	54636	AF229635	Wdr45	"Mus musculus DXImx38e protein (DXImx38e) mRNA, complete cds."
AF229642	1070.09	P	1120.82	P	1083.41	P	1247.48	P	992.91	P	1229.32	P		AF229642	MM9	chrX	7419723	7453066	54644	AF229642	Otud5	"Mus musculus DXImx46e protein (DXImx46e) mRNA, complete cds."
AF230923	14.4708	A	10.7689	A	15.0457	A	10.0168	A	18.493	A	9.8455	A		AF230923	MM9	chr13	27598940	27605082	74188	AF230923	Prl8a8	alt '1600032B14Rik#AV036230#PLP-Cgamma#Prlpc3'
AF231110	9065.3	P	8347.7	P	8457.02	P	10535.7	P	10066.8	P	9193.33	P		AF231110	MM9	chr3	60332677	60433670	56758	AF231110	Mbnl1	"Mus musculus muscleblind mRNA, complete cds."
AF231926	7164.44	P	6691.74	P	6987.08	P	6310.89	P	4789.61	P	6036.38	P		AF231926	MM9	chr3	153570417	153575023	19352	AF231926	Rabggtb	alt '-'
AF232828	49.1549	A	44.8678	A	42.0424	A	61.109	A	95.6289	A	59.3586	A		AF232828	MM9	chr12	47798959	47919756	664883	AF232828	Nova1	"Mus musculus ventral neuron-specific protein 1 NOVA1 (Nova1) mRNA, partial cds."
AF235006	17.007	A	28.2452	A	36.9446	A	14.0681	A	10.2961	A	11.5553	A		AF235006	MM9	chr1	132778650	132782573	93672	AF235006	Il24	"Mus musculus melanoma differentiation associated gene-7 mRNA, complete cds."
AF237629	143.471	A	119.047	A	144.462	A	130.975	A	166.57	A	153.393	A		AF237629	MM9	chr9	75413428	75459132	50876	AF237629	Tmod2	"Mus musculus neural tropomodulin N-Tmod mRNA, complete cds."
AF239169	345.187	A	347.702	A	300.197	A	356.52	A	380.945	A	311.952	A		AF239169	MM9	chr18	80844558	80909797	18018	AF239169	Nfatc1	"Mus musculus nuclear factor of activated T cells c (Nfatc1) mRNA, complete cds."
AF239673	678.888	P	682.743	P	640.25	P	448.841	P	450.015	P	508.926	P		AF239673	MM9	chr11	75492811	75506362	12928	AF239673	Crk	"Mus musculus CT-10 related kinase 3 mRNA, complete cds."
AF239743	19.6305	A	19.2046	A	18.8408	A	35.1931	A	54.2742	A	15.2407	A		AF239743	MM9	chr8	86500781	86514453	18747	AF239743	Prkaca	"Mus musculus sperm cAMP-dependent protein kinase catalytic subunit Cs mRNA, partial cds."
AF240358	7255.07	P	7769.6	P	7067.53	P	9916.64	P	8849.66	P	11240.4	P		AF240358	MM9	chr6	123179891	123197039	56620	AF240358	Clec4n	alt 'Clecsf10#Nkcl'
AF241833	219.156	A	253.333	A	245.131	A	374.578	A	495.628	P	387.712	A		AF241833	MM9	chr9	57289133	57315828	56807	AF241833	Scamp5	"Mus musculus secretory carrier membrane protein 5 mRNA, complete cds."
AF244978	32.1387	A	30.1414	A	31.0392	A	30.1414	A	26.8176	A	32.3081	A		AF244978	MM9	chr19	7671150	7681671	56072	AF244978	Lgals12	alt 'AW987437#Grip1'
AF246711	63.8473	A	71.8009	A	69.1235	A	115.257	A	73.2786	A	80.1562	A		AF246711	MM9	chr7	73535778	73572337	56847	AF246711	Aldh1a3	"Mus musculus retinaldehyde dehydrogenase 3 mRNA, complete cds."
AF247161	1079.67	P	985.198	P	995.561	P	689.801	P	858.35	P	974.997	P		AF247161	MM9	chr5	134834516	134932581	57080	AF247161	Gtf2ird1	"Mus musculus muscle TFII-I repeat domain-containing protein 1 beta 1 mRNA, complete cds."
AF247674	2722.35	P	2335.57	P	2513.52	P	2891.66	P	2480.33	P	2333.85	P		AF247674	MM9	chr5	34000795	34007260	21335	AF247674	Tacc3	"Mus musculus ERIC1 (Eric1) mRNA, complete cds."
AF248490	636.298	P	661.721	P	653.645	P	714.385	P	652.767	P	668.517	P		AF248490	MM9	chr11	70658426	70754442	54189	AF248490	Rabep1	"Mus musculus rabaptin-5gamma mRNA, complete cds."
AF250294	32.7258	A	35.4103	A	41.698	A	27.9669	A	23.3684	A	30.5473	A		AF250294	MM9	chr17	11033249	11750100	50873	AF250294	Park2	alt 'MGC130518#PRKN'
AF251705	416.734	P	487.387	P	444.223	P	485.257	P	597.124	P	523.583	P		AF251705	MM9	chr11	114858082	114863194	140497	AF251705	AF251705	"Mus musculus polymeric immunoglobulin receptor 5 precursor (Pigr5) mRNA, complete cds."
AF254870	139.126	A	138.955	A	135.008	A	168.901	A	148.583	A	136.738	A		AF254870	MM9	chrX	162782623	162826920	14758	AF254870	Gpm6b	"Mus musculus proteolipid M6B isoform alpha-beta-TMD-omega (M6B) mRNA, complete cds."
AF254879	29.5184	A	18.7681	A	28.4524	A	17.7863	A	25.191	A	41.4465	A		AF254879	MM9	chrX	162782623	162821932	14758	AF254879	Gpm6b	"Mus musculus proteolipid M6B isoform alpha-beta-gamma (M6B) mRNA, complete cds."
AF256219	2589.07	P	2529.13	P	3545.2	P	2101.2	P	2114.23	P	2518.19	P		AF256219	MM9	chr3	51059586	51081316	69257	AF256219	Elf2	alt '2610036A20Rik#A230104O07Rik#AW111824#BB183398#EU32#MGC102660#NERF#NERF-1A#NERF-1B#NERF-2'
AF257136	564.284	P	566.913	P	559.203	P	443.794	P	441.946	P	479.418	P		AF257136	MM9	chr5	135076134	135084881	56743	AF257136	Lat2	"Mus musculus Wbscr15 protein (Wbscr15) mRNA, complete cds."
AF257304	18.8307	A	20.1757	A	17.6377	A	23.9631	A	26.2988	A	27.5717	A		AF257304	MM9	chr1	136605876	136645994	20980	AF257304	Syt2	"Mus musculus synaptotagmin II (Syt2) mRNA, complete cds."
AF260310	16.5554	A	13.7239	A	15.4646	A	35.6058	A	16.8633	A	14.72	A		AF260310	MM9	chr10	3496433	3587948	18390	AF260310	Oprm1	alt 'MOP-R#MOR-1#MOR-1O#Oprm#mor#muOR'
AF260311	11.7368	A	17.191	A	14.8814	A	19.8843	A	17.433	A	14.8325	A		AF260311	MM9	chr10	3308331	3587948	18390	AF260311	Oprm1	alt 'MOP-R#MOR-1#MOR-1O#Oprm#mor#muOR'
AF263010	195.391	A	199.651	A	180.333	A	176.998	A	184.437	A	169.676	A		AF263010	MM9	chr10	41170201	41173274	268294	AF263010	Zbtb24	"Mus musculus BMP-induced factor 1 (Bif1) mRNA, complete cds."
AF263370	1557.93	P	1555.85	P	1587.78	P	1313.53	P	1348.49	P	1434.3	P		AF263370	MM9	chrX	103771855	103798801	58861	AF263370	Cysltr1	"Mus musculus leukotriene D4 receptor mRNA, complete cds."
AF263743	1203.12	P	1245.28	P	1120.56	P	1287.04	P	1228.55	P	1185.6	P		AF263743	MM9	chr13	104608865	104625108	59079	AF263743	Erbb2ip	"Mus musculus erbb2-interacting protein ERBIN mRNA, partial cds."
AF264026	44.5983	A	41.404	A	49.0432	A	29.8333	A	44.3952	A	44.6348	A		AF264026	MM9	chr2	28763203	28772188	54422	AF264026	Barhl1	"Mus musculus barH-related homeobox protein 1 BHX1 (Bhx1) mRNA, complete cds."
AF268195	581.794	P	634.198	P	564.09	P	653.787	P	591.713	P	538.193	P		AF268195	MM9	chr3	22013410	22115516	81004	AF268195	Tbl1xr1	"Mus musculus strain BALB/c IRA1 mRNA, complete cds."
AF269152	2241.79	P	1984.76	P	2411.81	P	2385.16	P	2435.01	P	2210.07	P		AF269152	MM9	chr14	56257324	56262088	74140	AF269152	Tm9sf1	"Mus musculus transmembrane protein TM9SF1 (Tm9sf1) mRNA, complete cds."
AF269193	4597.15	P	4494.02	P	4594.23	P	4250.36	P	3156.52	P	4249.88	P		AF269193	MM9	chr2	27303336	27331173	67382	AF269193	Brd3	"Mus musculus bromodomain-containing FSH-like protein FSRG2 (Fsrg2) mRNA, complete cds."
AF272859	23.0757	A	21.3846	A	18.1499	A	34.2148	A	16.5197	A	27.3655	A		AF272859	MM9	chr1	55356912	55420313	75388	AF272859	Boll	"Mus musculus boule mRNA, partial cds."
AF272946	140.842	A	125.404	A	133.297	A	155.534	A	131.154	A	122.73	A		AF272946	MM9	chr3	144351807	144383287	54673	AF272946	Sh3glb1	"Mus musculus endophilin B1b mRNA, complete cds"	http://www.ncbi.nlm.nih.gov/gquery/gquery.fcgi?term=AF272946
AF273692	9428.4	P	9247.04	P	9572.22	P	8723.32	P	7747.28	P	8691.14	P		AF273692	MM9	chr2	143811599	143836999	81910	AF273692	Rrbp1	alt '1700087N07Rik#5730465C04Rik#ES/130#mKIAA1398#mRRp0#mRRp1.8#mRRp10#mRRp15a#mRRp15b#mRRp16.8#mRRp2#mRRp41#mRRp47#mRRp5.4#p180'
AF273693	15100.6	P	13701.7	P	15015.4	P	12942.1	P	12956.6	P	13798.5	P		AF273693	MM9	chr2	143811599	143836999	81910	AF273693	Rrbp1	alt '1700087N07Rik#5730465C04Rik#ES/130#mKIAA1398#mRRp0#mRRp1.8#mRRp10#mRRp15a#mRRp15b#mRRp16.8#mRRp2#mRRp41#mRRp47#mRRp5.4#p180'
AF276950	8535.43	P	8816.63	P	8676.73	P	9050.61	P	8615.97	P	9104.3	P		AF276950	MM9	chr16	50224400	50431238	70508	AF276950	Bbx	"Mus musculus fetus HMG-box containing protein (Hbp2) mRNA, partial cds."
AF276966	280.462	A	322.02	A	345.476	A	184.831	A	235.327	A	201.626	A		AF276966	MM9	chr3	89806200	89856414	N/A	AF276966	N/A	"Mus musculus lingerer protein-2a (lig-2a) mRNA, complete cds."
AF276967	1963.18	P	1932.45	P	1887.56	P	2029.51	P	2203.24	P	1871.57	P		AF276967	MM9	chr3	89810141	89856414	74383	AF276967	Ubap2l	"Mus musculus lingerer protein-2b (lig-2b) mRNA, complete cds."
AF279371	161.686	A	185.317	A	129.797	A	414.443	P	223.431	A	253.531	A		AF279371	MM9	chr12	35056361	35213210	79221	AF279371	Hdac9	alt 'AV022454#D030072B18Rik#HD7B#HD9#HDRP#Hdac7b#Mitr#mKIAA0744'
AF280811	2313.74	P	2558.4	P	2502.38	P	2416.95	P	2718.98	P	2819.05	P		AF280811	MM9	chr1	172804318	172815671	80915	AF280811	Dusp12	"Mus musculus T-DSP4 splice variant mRNA, complete cds."
AF281634	64.2466	A	73.6552	A	50.387	A	100.506	A	124.093	A	79.7717	A		AF281634	MM9	chr6	116574033	116578940	67255	AF281634	Zfp422	"Mus musculus Kruppel-type zinc finger protein KROX-25 mRNA, complete cds."
AF282980	235.976	A	241.906	A	257.215	A	201.373	A	312.421	A	197.736	A		AF282980	MM9	chr9	28803548	29219528	235106	AF282980	Ntm	"Mus musculus neurotrimin mRNA, complete cds."
AF284755	30.2579	A	30.397	A	42.8688	A	55.0517	A	66.3601	A	52.3851	A		AF284755	MM9	chr19	50227181	50752975	58178	AF284755	Sorcs1	"Mus musculus VPS10 domain receptor SorCS1c splice variant mRNA, complete cds."
AF285577	71.9014	A	61.4652	A	79.6195	A	80.3777	A	82.3497	A	86.3982	A		AF285577	MM9	chrX	157562199	157696145	107815	AF285577	Scml2	"Mus musculus transcriptional repressor Scml2 (Scml2) mRNA, complete cds."
AF285582	105.787	A	78.6553	A	94.6336	A	112.97	A	92.1158	A	125.865	A		AF285582	MM9	chr9	50365252	50369373	66654	AF285582	Tex12	"Mus musculus testis protein TEX12 (Tex12) mRNA, complete cds."
AF285584	233.668	A	224.079	A	226.13	A	203.754	A	160.643	A	167.151	A		AF285584	MM9	chr11	87299750	87369325	83560	AF285584	Tex14	"Mus musculus testis protein TEX14 (Tex14) mRNA, complete cds."
AF285585	48.5285	A	34.1941	A	35.6051	A	30.7723	A	37.2881	A	69.1303	A		AF285585	MM9	chr14	57021533	57082272	30054	AF285585	Rnf17	"Mus musculus ring finger protein 17 (Rnf17) mRNA, complete cds."
AF286212	705.198	P	686.888	P	707.052	P	892.006	P	715.091	P	770.812	P		AF286212	MM9	chr16	18380875	18407167	11877	AF286212	Arvcf	"Mus musculus ARVCF isoform A1 (Arvcf) mRNA, complete cds."
AF286537	1067.64	P	1154.65	P	943.625	P	952.591	P	745.672	P	884.523	P		AF286537	MM9	chr17	64245366	64341065	14158	AF286537	Fert2	alt 'AV082135#C330004K01Rik#Fer#Fert'
AF287467	491.714	P	986.239	P	820.968	P	1228.38	P	1037.99	P	996.302	P		AF287467	MM9	chr2	156698657	156712814	77799	AF287467	Sla2	"Mus musculus Src-like adaptor protein-2 mRNA, complete cds."
AF287732	23.8336	A	35.9092	A	38.3282	A	54.0644	A	50.9783	A	44.9137	A		AF287732	MM9	chr2	127282233	127347106	56461	AF287732	Kcnip3	alt '4933407H12Rik#AI413860#Csen#DREAM#KChIP3#R74849'
AF288375	1029.47	P	1020.02	P	914.863	P	737.76	P	649.633	P	1028.24	P		AF288375	MM9	chr6	130168897	130181690	16638	AF288375	Klra7	"Mus musculus lectin-related NK cell receptor LY49G1 mRNA, complete cds."
AF288572	120.067	A	153.23	A	125.553	A	169.431	A	131.012	A	103.832	A		AF288572	MM9	chr1	163710819	163718626	14103	AF288572	Fasl	"Mus musculus FasL isoform mRNA, complete cds."
AF288605	17.6337	A	12.743	A	12.5637	A	15.0886	A	12.6714	A	20.275	A		AF288605	MM9	chrX	147079845	147090157	56191	AF288605	Tro	"Mus musculus magphinin-beta 2 mRNA, complete cds."
AF289491	1248.25	P	1121.49	P	1082.51	P	1257.48	P	1304.07	P	1223.56	P		AF289491	MM9	chr4	9537989	9570864	65973	AF289491	Asph	"Mus musculus aspartyl beta-hydroxylase cardiac isoform 1 (Asph) mRNA, partial cds"	http://www.ncbi.nlm.nih.gov/gquery/gquery.fcgi?term=AF289491
AF291875	613.645	P	617.335	P	607.028	P	772.827	P	762.933	P	628.68	P		AF291875	MM9	chr3	89534705	89557365	56417	AF291875	Adar	alt 'AV242451#Adar1#mZaADAR'
AF291876	709.963	P	712.95	P	676.496	P	701.896	P	788.013	P	708.16	P		AF291876	MM9	chr3	89534705	89557365	56417	AF291876	Adar	alt 'AV242451#Adar1#mZaADAR'
AF292033	96.1913	A	102.446	A	94.5637	A	79.8904	A	61.2758	A	53.3415	A		AF292033	MM9	chr17	66271311	66300470	65960	AF292033	Twsg1	"Mus musculus twisted gastrulation protein (Tsg) mRNA, complete cds."
AF292649	336.99	A	324.575	A	344.843	A	406.596	P	370.873	A	379.363	A		AF292649	MM9	chr9	39999910	40020774	80902	AF292649	Zfp202	"Mus musculus zinc finger 202 m3 splice variant (Znf202) mRNA, complete cds."
AF294329	2473.86	P	2681.6	P	2386.68	P	2501.68	P	2208.09	P	2439.42	P		AF294329	MM9	chr7	107230622	107270010	67967	AF294329	Pold3	Mus musculus unknown mRNA.
AF295102	2392.17	P	2578.6	P	2392.17	P	3507.07	P	3420.46	P	2903.36	P		AF295102	MM9	chr10	80065997	80078528	56214	AF295102	Scamp4	"Mus musculus secretory carrier membrane protein 4 mRNA, complete cds."
AF296283	282.47	A	286.263	A	308.605	A	382.05	A	336.328	A	181.12	A		AF296283	MM9	chr9	20833816	20834799	78369	AF296283	Icam4	"Mus musculus ICAM-4S mRNA, complete cds."
AF296659	225.423	A	232.554	A	228.686	A	395.766	A	286.215	A	361.438	A		AF296659	MM9	chr14	54788360	54840456	N/A	AF296659	N/A	"Mus musculus nonfunctional T-cell receptor alpha chain mRNA, partial sequence."
AF297082	55.0243	A	66.6356	A	60.2305	A	74.945	A	28.7462	A	48.7986	A		AF297082	MM9	chr3	81896348	81949732	60596	AF297082	Gucy1a3	"Mus musculus soluble guanylyl cyclase alpha 1 subunit mRNA, complete cds."
AF302075	58.477	A	79.3756	A	65.7341	A	65.2229	A	58.2183	A	42.6982	A		AF302075	MM9	chr4	154245570	154269639	27390	AF302075	Mmel1	"Mus musculus neprilysin-like peptidase alpha mRNA, complete cds."
AF302503	1555.61	P	1642.86	P	1616.77	P	1343.13	P	1229.9	P	1874.05	P		AF302503	MM9	chr11	21035471	21050330	67245	AF302503	Peli1	"Mus musculus pellino 1 (Peli1) mRNA, complete cds."
AF302655	4295.71	P	4019.22	P	4115.61	P	4007.47	P	4086.72	P	3748.8	P		AF302655	MM9	chr4	9525415	9570864	65973	AF302655	Asph	"Mus musculus cardiac junctate 3 mRNA, complete cds."
AF304376	4098.61	P	4203.41	P	4102.01	P	2799.17	P	3087.67	P	3411.64	P		AF304376	MM9	chr9	72912049	72945399	11891	AF304376	Rab27a	"Mus musculus RAB27A (Rab27a) mRNA, complete cds."
AF305071	144.741	A	161.61	A	151.446	A	162.952	A	158.58	A	138.816	A		AF305071	MM9	chr5	48780741	48901000	80334	AF305071	Kcnip4	"Mus musculus calsenilin-like protein (Calp) mRNA, complete cds."
AF305087	6221.91	P	5880.74	P	5782.45	P	6045.35	P	6457.7	P	5739.63	P		AF305087	MM9	chr19	5715795	5726317	114601	AF305087	Ehbp1l1	alt 'G430002G23Rik'
AF305501	3880.76	P	3759.87	P	3789.23	P	4602.99	P	5935.23	P	3758.45	P		AF305501	MM9	chr17	45722170	45730381	63959	AF305501	Slc29a1	alt '1200014D21Rik#AA407560#ENT1'
AF307845	1689.37	P	1758.85	P	1405.85	P	2321.19	P	2207.55	P	2035.61	P		AF307845	MM9	chr15	99608938	99705841	65970	AF307845	Lima1	"Mus musculus epithelial protein lost in neoplasm-b (Eplin) mRNA, complete cds."
AF310251	870.03	P	946.185	P	997.256	P	548.062	P	705.72	P	974.548	P		AF310251	MM9	chr9	82759765	82789979	83946	AF310251	Phip	"Mus musculus IRS-1 PH domain binding protein PHIP mRNA, complete cds."
AF312018	27.9483	A	34.5645	A	28.6241	A	25.384	A	25.4546	A	24.7382	A		AF312018	MM9	chr15	101289495	101293857	64818	AF312018	Krt81	"Mus musculus type II hair keratin mRNA, partial cds."
AF314821	43.1005	A	29.8069	A	47.3262	A	52.6263	A	45.4253	A	42.2386	A		AF314821	MM9	chr2	144993848	145467675	94249	AF314821	Slc24a3	"Mus musculus strain CD-1 K+-dependent Na/Ca exchanger (Slc24A3) mRNA, partial cds."
AF315803	5376.37	P	5374.17	P	5082.4	P	5032.96	P	4940.85	P	5261.76	P		AF315803	MM9	chr1	58487840	58502099	70225	AF315803	Ppil3	"Mus musculus CYP10L (Cyp10l) mRNA, complete cds."
AF317223	1908.83	P	1746.76	P	1976.08	P	2032.47	P	1983.24	P	1698.29	P		AF317223	MM9	chr3	89876615	89895013	59069	AF317223	Tpm3	"Mus musculus tropomyosin 3 mRNA, complete cds."
AF321322	1061.2	P	980.24	P	1083.55	P	1034.48	P	1102.12	P	1065.38	P		AF321322	MM9	chr4	42962738	42971604	56323	AF321322	Dnajb5	"Mus musculus heat shock protein cognate 40 (Hsc40) mRNA, complete cds."
AF321853	202.811	A	144.713	A	152.939	A	95.8363	A	92.12	A	161.824	A		AF321853	MM9	chrX	139720216	139824703	83453	AF321853	Chrdl1	"Mus musculus ventroptin-alpha mRNA, complete cds."
AF324492	42.6272	A	64.7815	A	53.5972	A	230.276	A	127.132	A	141.226	A		AF324492	MM9	chr12	35056361	35213210	79221	AF324492	Hdac9	"Mus musculus MEF2-interacting transcription repressor MITR (Mitr) mRNA, complete cds."
AF325264	148.083	A	151.975	A	156.007	A	162.064	A	92.0783	A	115.792	A		AF325264	MM9	chr6	85217752	85283413	94282	AF325264	Sfxn5	"Mus musculus sideroflexin 5 (Sfxn5) precursor RNA, partial cds."
AF325532	311.504	A	322.494	A	267.231	A	276.106	A	223.413	A	304.835	A		AF325532	MM9	chr9	61905055	61970416	93683	AF325532	Glce	"Mus musculus heparin/heparan sulfate:glucuronic acid C5 epimerase mRNA, complete cds."
AF325920	72.7636	A	44.5863	A	46.9844	A	62.4349	A	50.3866	A	66.8397	A		AF325920	MM9	chrX	45162546	45245696	93761	AF325920	Smarca1	"Mus musculus DNA-dependent ATPase SNF2L (Snf2l) mRNA, complete cds."
AF326551	11.8391	A	12.2483	A	11.3318	A	10.1697	A	15.3656	A	9.9095	A		AF326551	MM9	chr4	128788818	128796211	15444	AF326551	Hpca	"Mus musculus C57BL/6J hippocalcin (Hpca) mRNA, complete cds."
AF326916	379.187	A	507.953	P	435.714	P	391.157	A	310.53	A	424.16	P		AF326916	MM9	chr1	166179185	166195499	116914	AF326916	Slc19a2	"Mus musculus high-affinity thiamine transporter splice variant (Slc19a2) mRNA, complete cds."
AF327856	276.168	A	263.502	A	229.427	A	564.387	P	470.62	P	469.368	P		AF327856	MM9	chr6	97236860	97437799	232288	AF327856	Frmd4b	"Mus musculus brain GRP1 binding protein GRSP1 mRNA, partial cds."
AF328927	43.1878	A	33.9899	A	41.819	A	56.8077	A	31.1056	A	25.2756	A		AF328927	MM9	chr5	120908210	120922819	257635	AF328927	Sdsl	"Mus musculus serine dehydratase (Sds) mRNA, complete cds."
AF329360	49.536	A	40.2618	A	36.7006	A	36.1429	A	47.0081	A	33.8817	A		AF329360	MM9	chr19	3389400	3407785	17771	AF329360	Mtl5	"Mus musculus tesmin mRNA, 5' UTR variant 2, complete cds."
AF329833	9.5155	A	11.6137	A	13.2357	A	16.9936	A	10.2553	A	9.1264	A		AF329833	MM9	chr8	13176868	13192255	66790	AF329833	Grtp1	"Mus musculus GH regulated TBC protein-1 mRNA, complete cds."
AF329969	56.2668	A	41.4214	A	41.5333	A	56.1641	A	60.0171	A	55.3493	A		AF329969	MM9	chr4	151490451	151494220	85030	AF329969	Tnfrsf25	"Mus musculus WSL-1-like protein mRNA, complete cds."
AF332090	38.6764	A	25.5179	A	30.5038	A	55.1662	A	39.6611	A	25.1634	A		AF332090	MM9	chr2	144290911	144292468	171588	AF332090	Zfp133	"Mus musculus strain ILS zinc finger protein 133-like protein mRNA, partial sequence."
AF332091	415.513	P	399.358	A	434.113	P	533.763	P	541.12	P	392.798	A		AF332091	MM9	chr1	74611701	74632271	77264	AF332091	Zfp142	"Mus musculus strain ISS zinc finger 142 (Znf142) mRNA, complete cds."
AF333028	4447.88	P	4170.23	P	4305.08	P	3749.96	P	3977.53	P	3346.24	P		AF333028	MM9	chr19	4286000	4305955	110355	AF333028	Adrbk1	"Mus musculus G protein receptor kinase 2 mRNA, complete cds."
AF333985	2487.82	P	2468.42	P	2675.21	P	2352.63	P	2471.17	P	2865.79	P		AF333985	MM9	chr15	41621060	41692593	170719	AF333985	Oxr1	"Mus musculus nucleolar protein C7B mRNA, complete cds."
AF334736	1323.19	P	1293.94	P	1262.67	P	1117.21	P	1176.38	P	1109.48	P		AF334736	MM9	chr6	86992843	87038365	14583	AF334736	Gfpt1	"Mus musculus glutamine: fructose-6-phosphate amidotransferase 1 muscle isoform GFAT1M mRNA, complete cds."
AF334943	251.282	A	243.243	A	216.321	A	312.947	A	326.245	A	284.35	A		AF334943	MM9	chrX	163742862	163768469	170743	AF334943	Tlr7	alt '-'
AF339083	13578.4	P	13501.9	P	13719.8	P	12763.9	P	10396.7	P	13717.5	P		AF339083	MM9	chr4	83107782	83132294	101739	AF339083	Psip1	"Mus musculus lens epithelium-derived growth factor b (mLedgfb) mRNA, complete cds."
AF339104	883.709	P	848.902	P	961.814	P	1034.6	P	1065.5	P	889.67	P		AF339104	MM9	chr6	98880083	99113023	108655	AF339104	Foxp1	"Mus musculus forkhead-related transcription factor 1B (Foxp1b) mRNA, complete cds."
AF340028	643.074	P	521.754	P	547.66	P	366.528	A	308.966	A	564.868	P		AF340028	MM9	chr6	119520813	119798168	111173	AF340028	Erc1	"Mus musculus Rab6-interacting protein 2 isoform A mRNA, complete cds."
AF345952	1463.62	P	1469.3	P	1445.9	P	1100.19	P	1290.81	P	964.196	P		AF345952	MM9	chr6	134665490	134742646	70686	AF345952	Dusp16	"Mus musculus map kinase phosphatase-M A2 isoform mRNA, complete cds."
AF346812	27.3277	A	24.3503	A	21.5592	A	33.8289	A	17.0504	A	27.643	A		AF346812	MM9	chr10	3505160	3557797	18390	AF346812	Oprm1	alt 'MOP-R#MOR-1#MOR-1O#Oprm#mor#muOR'
AF348325	111.932	A	118.126	A	102.838	A	133.031	A	128.571	A	124.776	A		AF348325	MM9	chrX	35669443	35689890	67821	AF348325	Atp1b4	alt '1110020B02Rik'
AF348509	2431.29	P	2482.7	P	2548.64	P	2424.6	P	2670.94	P	2179.13	P		AF348509	MM9	chr3	88198064	88214238	67037	AF348509	Pmf1	"Mus musculus polyamine modulated factor-1S mRNA, complete cds."
AF349450	21.7424	A	21.5965	A	24.4373	A	21.563	A	9.6414	A	27.9066	A		AF349450	MM9	chr9	99591217	99610434	56492	AF349450	Cldn18	alt '-'
AF349451	33.8583	A	27.7235	A	46.9333	A	27.6315	A	35.6067	A	26.0839	A		AF349451	MM9	chr9	99591217	99617686	56492	AF349451	Cldn18	alt '-'
AF349658	79.8309	A	80.8104	A	88.6374	A	67.8757	A	106.268	A	77.0593	A		AF349658	MM9	chr16	18584176	18590764	21380	AF349658	Tbx1	"Mus musculus T-box 1 transcription factor (Tbx1) mRNA, complete cds."
AF352180	1301.08	P	1183.34	P	1254.66	P	1324.36	P	1245.62	P	1037.17	P		AF352180	MM9	chr8	42343144	42416274	18536	AF352180	Pcm1	alt '2600002H09Rik#9430077F19Rik#C030044G17Rik#MGC170660'
AF353669	154.523	A	181.525	A	146.786	A	136.125	A	100.861	A	141.286	A		AF353669	MM9	chr14	8751623	8756071	286940	AF353669	Flnb	alt 'AL024016'
AF354263	112.636	A	148.258	A	145.158	A	203.692	A	208.482	A	204.87	A		AF354263	MM9	chr6	128728502	128738598	17059	AF354263	Klrb1c	"Mus musculus strain C57BL/6 natural killer cell receptor protein NKR-P1C mRNA, complete cds."
AF354666	51.7754	A	45.7881	A	62.2707	A	42.6105	A	63.5457	A	40.6512	A		AF354666	MM9	chr2	70956110	70976903	73649	AF354666	Cybrd1	"Mus musculus duodenal cytochrome b (Dcytb) mRNA, complete cds."
AF356186	36.1789	A	30.0596	A	51.3446	A	34.802	A	49.0558	A	37.997	A		AF356186	MM9	chr12	10376849	10396975	70881	AF356186	Nt5c1b	"Mus musculus autoimmune infertility-related protein (Airp) mRNA, partial cds."
AF356521	33.1145	A	26.7893	A	37.2881	A	52.3225	A	39.7829	A	37.2595	A		AF356521	MM9	chr17	30763880	30953258	13417	AF356521	Dnahc8	alt 'ATPase#Hst6.7b#P1-Loop'
AF356879	763.213	P	976.675	P	932.087	P	1199.76	P	1134.49	P	1234.39	P		AF356879	MM9	chr19	3986570	3990005	71670	AF356879	Acy3	alt '0610006H10Rik#AW107362#Acy-3#HCBP1'
AF357401	890.965	P	938.41	P	893.883	P	934.04	P	810.471	P	918.523	P		AF357401	MM9	chr4	131866221	131866283	100217440	AF357401	Snora61	"Mus musculus clone MBI-164 H/ACA box snoRNA, partial sequence."
AF358257	535.716	P	608.042	P	572.676	P	769	P	761.83	P	641.103	P		AF358257	MM9	chr16	90831357	90904940	70967	AF358257	4931408A02Rik	"Mus musculus C21orf63 protein (C21orf63) mRNA, complete cds."
AF358457	2153.03	P	2531.01	P	2690.99	P	3151.85	P	3557.09	P	2685.54	P		AF358457	MM9	chr10	80858935	80883543	18029	AF358457	Nfic	alt '1110019L22Rik#1500041O16Rik#AA589446#AI746521#NF1-C'
AF359558	763.685	P	813.141	P	710.604	P	626.129	P	616.723	P	552.448	P		AF359558	MM9	chr11	53425969	53430778	N/A	AF359558	N/A	"Mus musculus interleukin 4 (Il4) precursor RNA, partial sequence."
AF363456	1689.1	P	1673.11	P	1734.33	P	998.861	P	692.716	P	857.766	P		AF363456	MM9	chr15	78605565	78633099	105844	AF363456	Card10	"Mus musculus BIMP1 (Bimp1) mRNA, complete cds."
AF363724	479.292	P	533.345	P	539.065	P	635.677	P	600.236	P	563.924	P		AF363724	MM9	chr19	55816759	55987213	21416	AF363724	Tcf7l2	alt 'TCF4B#TCF4E#Tcf-4#Tcf4#mTcf-4B#mTcf-4E'
AF363725	1412.11	P	1621.7	P	1785.28	P	1805.51	P	2526.01	P	1858.02	P		AF363725	MM9	chr19	55816759	55987213	21416	AF363725	Tcf7l2	alt 'TCF4B#TCF4E#Tcf-4#Tcf4#mTcf-4B#mTcf-4E'
AF363726	699.302	P	865.658	P	862.848	P	922.026	P	1086.18	P	951.193	P		AF363726	MM9	chr19	55816759	55987213	21416	AF363726	Tcf7l2	alt 'TCF4B#TCF4E#Tcf-4#Tcf4#mTcf-4B#mTcf-4E'
AF363737	2936.42	P	2865.23	P	2886.57	P	2292.19	P	2043.87	P	2433.76	P		AF363737	MM9	chr3	142364043	142407874	229905	AF363737	Ccbl2	"Mus musculus kynurenine aminotransferase III mRNA, complete cds."
AF363972	120.2	A	139.578	A	139.18	A	176.824	A	171.449	A	86.148	A		AF363972	MM9	chr3	94968227	94977238	20360	AF363972	Sema6c	alt 'Semay#mKIAA1869'
AF365932	15.4663	A	19.1539	A	14.7787	A	9.3475	A	11.2571	A	19.9274	A		AF365932	MM9	chr7	6908396	6929458	116811	AF365932	Zim3	"Mus musculus Kruppel-type zinc-finger protein ZIM3-like mRNA, complete sequence."
AF365933	79.5541	A	28.2617	A	29.8719	A	21.601	A	26.7385	A	99.3992	A		AF365933	MM9	chr7	6938813	6943797	116812	AF365933	Zfp264	"Mus musculus Kruppel-type zinc-finger protein ZNF264-like mRNA, complete sequence."
AF367709	21.6639	A	21.0652	A	21.4289	A	24.9441	A	14.9561	A	20.2559	A		AF367709	MM9	chr5	135813234	135825861	94244	AF367709	Fkbp6	alt '1700008G22Rik#36kDa#AU017274#D5Ertd724e'
AF367711	56.4005	A	54.2096	A	69.6094	A	118.474	A	92.9979	A	41.5392	A		AF367711	MM9	chr5	135767573	135825861	94244	AF367711	Fkbp6	alt '1700008G22Rik#36kDa#AU017274#D5Ertd724e'
AF367759	47.5655	A	44.9342	A	40.661	A	75.9901	A	58.849	A	35.25	A		AF367759	MM9	chr1	8352741	9289811	71096	AF367759	Sntg1	"Mus musculus gamma-1 syntrophin (Sntg1) mRNA, complete cds."
AF368904	1232.03	P	1210.01	P	1090.57	P	869.948	P	775.222	P	1155.03	P		AF368904	MM9	chr16	22009581	22047949	75826	AF368904	Senp2	"Mus musculus SUMO-1/Smt3-specific isopeptidase 2 (Smt3ip2) mRNA, complete cds."
AF369654	137.3	A	139.385	A	149.135	A	170.489	A	139.556	A	131.275	A		AF369654	MM9	chr11	104014834	104031267	12921	AF369654	Crhr1	alt 'CRFR1#Crhr#MGC124237#MGC124240'
AF369655	9.7281	A	9.6347	A	9.7947	A	6.8374	A	7.4178	A	8.934	A		AF369655	MM9	chr11	104014834	104031267	N/A	AF369655	N/A	"Mus musculus corticotropin releasing hormone receptor variant 1e (Crhr1) mRNA, partial sequence, alternatively spliced."
AF369656	9.213	A	8.4113	A	11.3749	A	11.3099	A	9.6896	A	9.8426	A		AF369656	MM9	chr11	104034224	104036832	12921	AF369656	Crhr1	alt 'CRFR1#Crhr#MGC124237#MGC124240'
AF373861	654.896	P	725.077	P	782.058	P	877.842	P	763.951	P	536.896	P		AF373861	MM9	chr10	79436425	79439460	170483	AF373861	Grin3b	"Mus musculus N-methyl-D-aspartate receptor 3B mRNA, partial cds."
AF374167	84.282	A	113.126	A	102.402	A	75.0278	A	60.3331	A	70.3597	A		AF374167	MM9	chr11	83986819	84009189	107476	AF374167	Acaca	alt 'A530025K05Rik#Acac#Acc1#Gm738'
AF374476	604.549	P	520.383	P	581.413	P	533.902	P	502.729	P	612.273	P		AF374476	MM9	chr6	8209296	8547548	N/A	AF374476	N/A	"Mus musculus GIG18 (Gig18) mRNA, complete cds."
AF375476	1294.45	P	1173.88	P	1364.55	P	1625.81	P	1619.61	P	1449.4	P		AF375476	MM9	chr7	52067627	52071028	107503	AF375476	Atf5	"Mus musculus activating transcription factor 5-beta mRNA, complete cds."
AF376052	2274.65	P	2069.56	P	2286.6	P	2213.14	P	2185.88	P	2213.12	P		AF376052	MM9	chr2	126617300	126701947	58800	AF376052	Trpm7	"Mus musculus transient receptor potential phospholipase C interacting kinase mRNA, complete cds."
AF377993	4322.99	P	4723.51	P	4411.86	P	4751.59	P	5122.74	P	4702.14	P		AF377993	MM9	chr19	43738291	43749371	246696	AF377993	Slc25a28	"Mus musculus MRS3/4 (Mrs3/4) mRNA, complete cds"	http://www.ncbi.nlm.nih.gov/gquery/gquery.fcgi?term=AF377993
AF378330	14.2082	A	15.4078	A	17.9227	A	11.8366	A	22.3302	A	13.7433	A		AF378330	MM9	chr9	44081272	44095619	192663	AF378330	Abcg4	"Mus musculus ATP-binding cassette transporter White2 mRNA, complete cds."
AF380422	388.915	A	411.101	P	391.272	A	499.028	P	544.585	P	422.262	P		AF380422	MM9	chr7	133610507	133618644	20399	AF380422	Sh2b1	"Mus musculus PSM/SH2-B delta (Sh2bpsm1) mRNA, complete cds."
AF380425	900.08	P	897.425	P	848.332	P	714.111	P	648.278	P	916.83	P		AF380425	MM9	chr14	62221867	62267650	668253	AF380425	Dleu2	alt '1810047A16Rik#4932411A06Rik#7730401J12Rik#AI197277#AI788824#Alt1#Gm9069#Leu2'
AF383154	1335.39	P	1468.91	P	1301.78	P	1466.7	P	1397.48	P	1473.17	P		AF383154	MM9	chr6	113316654	113326939	101206	AF383154	Tada3	"Mus musculus ADA3 (Ada3) mRNA, complete cds."
AF384100	2147.58	P	2007.24	P	2176.16	P	2244.61	P	2318.7	P	1912.45	P		AF384100	MM9	chr4	147247703	147278928	170731	AF384100	Mfn2	"Mus musculus hypertension related protein 1 mRNA, complete cds."
AF387631	193.267	A	253.98	A	203.462	A	233.7	A	231.638	A	210.253	A		AF387631	MM9	chr2	130121674	130196202	228598	AF387631	Ebf4	"Mus musculus Olf-1/EBF-like-4/11 transcription factor (O/E-4) mRNA, complete cds."
AF391160	131.811	A	132.362	A	134.884	A	151.691	A	176.851	A	125.24	A		AF391160	MM9	chr7	3561416	3567759	232790	AF391160	Oscar	"Mus musculus osteoclast-associated receptor mOSCAR-M2 (Oscar) mRNA, complete cds."
AF392055	53.4454	A	73.214	A	62.2824	A	84.8856	A	63.1175	A	105.759	A		AF392055	MM9	chr17	32550305	32561112	57757	AF392055	Pglyrp2	"Mus musculus spleen TagL-epsilon (Pglyrpl) mRNA, complete cds"	http://www.ncbi.nlm.nih.gov/gquery/gquery.fcgi?term=AF392055
AF396656	238.639	A	242.561	A	202.677	A	239.108	A	180.003	A	174.272	A		AF396656	MM9	chr11	48639641	48663697	94089	AF396656	Trim7	"Mus musculus glycogenin-interacting protein 2 mRNA, complete cds."
AF396877	450.722	P	417.431	P	407.834	P	492.275	P	418.137	P	387.964	A		AF396877	MM9	chr1	34217176	34240121	13518	AF396877	Dst	alt '2310001O04Rik#A830042E19Rik#AW554249#BP230#BPAG1-n#Bpag#Bpag1#Macf2#ah#athetoid#dt#mKIAA0728#nmf203#nmf339'
AF397007	75.9607	A	85.8127	A	73.1188	A	105.582	A	88.6908	A	76.3289	A		AF397007	MM9	chr3	132545658	132613255	114249	AF397007	Npnt	alt '1110009H02Rik#AA682063#AI314031#Nctn#POEM'
AF398884	445.775	P	513.795	P	440.23	P	475.63	P	349.048	A	366.633	A		AF398884	MM9	chr2	165113530	165141851	140579	AF398884	Elmo2	"Mus musculus ELMO2 mRNA, complete cds."
AF399828	15.9928	A	12.7171	A	9.8553	A	15.0187	A	13.8479	A	17.0301	A		AF399828	MM9	chr11	46483515	46512067	171284	AF399828	Timd2	"Mus musculus strain DBA/2 TIM2 mRNA, complete cds."
AF399971	22.6668	A	21.0241	A	21.6375	A	16.7285	A	18.4728	A	15.8733	A		AF399971	MM9	chr1	87918520	87926533	70060	AF399971	Spata3	"Mus musculus MTSARG1 (Tsarg1) mRNA, complete cds."
AF400247	15.0998	A	16.029	A	17.2636	A	21.0686	A	18.9281	A	12.0864	A		AF400247	MM9	chr10	3496433	3587948	18390	AF400247	Oprm1	alt 'MOP-R#MOR-1#MOR-1O#Oprm#mor#muOR'
AF400248	64.143	A	61.6394	A	66.7103	A	127.138	A	67.7544	A	46.4716	A		AF400248	MM9	chr10	3496433	3587948	18390	AF400248	Oprm1	alt 'MOP-R#MOR-1#MOR-1O#Oprm#mor#muOR'
AF401228	297.942	A	276.856	A	298.563	A	347.809	A	416.682	P	342.221	A		AF401228	MM9	chr19	47303400	47333931	18011	AF401228	Neurl1a	"Mus musculus neuralized (Neurl) mRNA, complete cds."
AF401530	1366.52	P	1374.57	P	1489.78	P	1023.08	P	1193.92	P	1367.74	P		AF401530	MM9	chr8	106774802	106782263	75458	AF401530	Cklf	"Mus musculus chemokine-like factor 6 (CKLF6) mRNA, complete cds."
AF401531	209.74	A	231.733	A	221.701	A	225.333	A	192.016	A	226.836	A		AF401531	MM9	chr8	106774802	106787343	75458	AF401531	Cklf	"Mus musculus chemokine-like factor 5 (CKLF5) mRNA, complete cds."
AF401550	180.857	A	182.287	A	191.619	A	220.602	A	197.741	A	129.667	A		AF401550	MM9	chr10	67558340	67599374	71371	AF401550	Arid5b	"Mus musculus modulator recognition factor 2 isoform alpha (Mrf2) mRNA, complete cds."
AF401983	79.5549	A	85.7794	A	77.4208	A	124.352	A	88.7712	A	78.4904	A		AF401983	MM9	chr7	6604458	6615079	76637	AF401983	Zim2	"Mus musculus imprinted zinc-finger 2 gene, partial sequence."
AF404272	158.017	A	150.181	A	151.476	A	158.89	A	156.63	A	135.646	A		AF404272	MM9	chr4	147413267	147417772	17769	AF404272	Mthfr	"Mus musculus methylenetetrahydrofolate reductase short isoform (Mthfr) mRNA, partial cds"	http://www.ncbi.nlm.nih.gov/gquery/gquery.fcgi?term=AF404272
AF404274	150.48	A	118.318	A	134.114	A	145.418	A	179.591	A	86.8908	A		AF404274	MM9	chr4	147414918	147417772	17769	AF404274	Mthfr	"Mus musculus methylenetetrahydrofolate reductase short isoform (Mthfr) mRNA, partial cds"	http://www.ncbi.nlm.nih.gov/gquery/gquery.fcgi?term=AF404274
AF405692	12.4634	A	10.6044	A	11.7581	A	14.2882	A	13.6562	A	12.4454	A		AF405692	MM9	chr13	81644730	81723855	110789	AF405692	Gpr98	"Mus musculus MASS1 (Mass1) mRNA, complete cds."
AF406951	182.246	A	102.424	A	134.857	A	92.6198	A	84.0574	A	142.913	A		AF406951	MM9	chr4	43022578	43023078	60534	AF406951	Fancg	"Mus musculus Fanconi anemia complementation group G (Fancg) mRNA, partial cds."
AF408394	41.1235	A	39.8991	A	33.4926	A	22.1978	A	49.2461	A	44.7732	A		AF408394	MM9	chr19	8234657	8479595	319800	AF408394	C730048C13Rik	"Mus musculus putative integral membrane transport protein UST1R mRNA, complete cds."
AF408435	2245.9	P	2220.64	P	2081.94	P	2333.46	P	2301.01	P	2621.87	P		AF408435	MM9	chr7	87454278	87461086	233406	AF408435	Prc1	"Mus musculus protein regulator of cytokinesis 1-like protein mRNA, partial cds."
AF411386	1179.39	P	1074.39	P	1077.53	P	1114.13	P	1063.77	P	1126.31	P		AF411386	MM9	chr1	44176006	44201615	246229	AF411386	Bivm	"Mus musculus basic, immunoglobulin-like variable motif-containing protein (Bivm) mRNA, complete cds."
AF412299	2381.73	P	2351.58	P	2208.22	P	3472.78	P	2572.82	P	2230.26	P		AF412299	MM9	chr6	145159694	145165056	67636	AF412299	Lyrm5	"Mus musculus clone 66 growth hormone-inducible soluble protein mRNA, complete cds."
AF416641	81.2047	A	88.7468	A	80.6112	A	81.9408	A	88.5228	A	77.4183	A		AF416641	MM9	chr7	17635897	17647742	53417	AF416641	Hif3a	"Mus musculus inhibitory PAS domain protein (Ipas) mRNA, complete cds."
AF417492	392.01	A	410.41	P	401.223	P	450.539	P	432.285	P	377.327	A		AF417492	MM9	chr9	107481211	107486379	56441	AF417492	Nat6	"Mus musculus hyaluronidase 1 (Hyal1) and Fus 2 (Fus2) bicistronic mRNA, transcript variant 1, partial cds"	http://www.ncbi.nlm.nih.gov/gquery/gquery.fcgi?term=AF417492
AF417493	689.744	P	755.641	P	758.903	P	788.73	P	769.506	P	687.442	P		AF417493	MM9	chr9	107481211	107485850	56441	AF417493	Nat6	"Mus musculus hyaluronidase 1 (Hyal1) and Fus 2 (Fus2) bicistronic mRNA, transcript variant 2, partial cds"	http://www.ncbi.nlm.nih.gov/gquery/gquery.fcgi?term=AF417493
AF417498	289.688	A	322.952	A	313.63	A	313.538	A	303.294	A	327.389	A		AF417498	MM9	chr9	107481211	107486379	56441	AF417498	Nat6	"Mus musculus hyaluronidase 1 (Hyal1) and Fus 2 (Fus2) bicistronic mRNA, transcript variant 7, partial cds"	http://www.ncbi.nlm.nih.gov/gquery/gquery.fcgi?term=AF417498
AF419249	90.5749	A	79.2623	A	65.4405	A	67.7889	A	61.9978	A	79.9834	A		AF419249	MM9	chr6	130168627	130187833	16638	AF419249	Klra7	"Mus musculus class I MHC receptor KLRA7 (Klra7) mRNA, complete cds."
AF419250	341.882	A	352.755	A	290.707	A	259.653	A	240.146	A	300.8	A		AF419250	MM9	chr6	129922099	130330735	16627	AF419250	Klra1	"Mus musculus class I MHC receptor KLRA22 (Klra22) mRNA, complete cds"	http://www.ncbi.nlm.nih.gov/gquery/gquery.fcgi?term=AF419250
AF420436	19.2721	A	14.6979	A	12.6149	A	17.6013	A	13.8433	A	14.4123	A		AF420436	MM9	chr1	71289691	71295013	74591	AF420436	Abca12	"Mus musculus strain FVB Abca12 mRNA, partial cds."
AF424789	378.8	A	375.75	A	390.4	A	588.005	P	537.303	P	504.761	P		AF424789	MM9	chr15	101932660	101943663	209039	AF424789	Tenc1	"Mus musculus tensin 2 mRNA, complete cds."
AF425084	634.016	P	421.945	P	667.908	P	544.504	P	582.123	P	458.951	P		AF425084	MM9	chr13	33971684	33972655	97848	AF425084	Serpinb6c	"Mus musculus SPI3C (Serpinb6c) mRNA, complete cds."
AF426289	11581.9	P	12072.8	P	12098.3	P	15804.9	P	16235.2	P	12675.4	P		AF426289	MM9	chr5	115373291	115387920	231655	AF426289	Oasl1	"Mus musculus oligoadenylate synthetase-like protein-2 mRNA, complete cds."
AF426462	170.988	A	150.958	A	166.718	A	130.406	A	108.982	A	147.564	A		AF426462	MM9	chr1	172848019	172857671	98752	AF426462	Fcrla	"Mus musculus FREB mRNA, complete cds."
AF436846	257.286	A	289.658	A	245.275	A	224.837	A	227.582	A	240.73	A		AF436846	MM9	chr5	101200566	101216101	191578	AF436846	Helq	"Mus musculus DNA helicase HEL308 (Hel308) mRNA, partial cds."
AF439557	314.947	A	204.655	A	149.585	A	167.375	A	218.775	A	176.445	A		AF439557	MM9	chr3	120859104	120874612	73170	AF439557	Rwdd3	alt '3110037C01Rik#AI035684#AI662458#MGC150017#X2CR1'
AF439859	11218.5	P	11888.3	P	11346.5	P	9015.63	P	8751.4	P	11424	P		AF439859	MM9	chr6	34695980	34705898	109624	AF439859	Cald1	"Mus musculus h-caldesmon mRNA, partial cds."
AF440737	74.2642	A	59.018	A	62.1354	A	45.9841	A	53.0558	A	76.6782	A		AF440737	MM9	chr2	148615096	148619168	69362	AF440737	Cst12	"Mus musculus cystatin TE-1 mRNA, complete cds."
AF443223	258.276	A	250.83	A	242.345	A	421.084	P	385.45	A	318.602	A		AF443223	MM9	chr2	105525934	105537226	18508	AF443223	Pax6	alt '1500038E17Rik#AEY11#Dey#Gsfaey11#Pax-6#Sey'
AF444273	9.6521	A	11.7539	A	8.7302	A	16.7052	A	50.2006	A	10.5016	A		AF444273	MM9	chr6	129922099	130330735	16627	AF444273	Klra1	"Mus musculus truncated class I MHC receptor KLRA22 (Klra22) mRNA, complete cds"	http://www.ncbi.nlm.nih.gov/gquery/gquery.fcgi?term=AF444273
AF453427	202.854	A	245.82	A	201.274	A	227.726	A	173.793	A	152.087	A		AF453427	MM9	chr3	37303995	37319108	229228	AF453427	Nudt6	"Mus musculus anti-sense basic fibroblast growth factor A (Asfgf2a) mRNA, complete cds."
AF453743	238.93	A	205.864	A	233.021	A	236.415	A	223.49	A	221.595	A		AF453743	MM9	chr11	55027296	55046208	215335	AF453743	Slc36a1	"Mus musculus proton/amino acid transporter 1 (PAT1) mRNA, complete cds."
AF454551	9.6965	A	11.9553	A	15.3418	A	12.3596	A	13.2005	A	27.366	A		AF454551	MM9	chr17	83985296	84031235	225030	AF454551	Kcng3	alt 'KV6.3#Kv10.1a#Kv10.1b'
AF454944	2120.11	P	2129.48	P	1912.97	P	2085.52	P	1967.28	P	2105.7	P		AF454944	MM9	chr16	50197274	50331106	70508	AF454944	Bbx	alt '5530401J07Rik#5730403O13Rik'
AF459018	2216.23	P	2032.69	P	2314.14	P	3011.92	P	3069.05	P	2597.98	P		AF459018	MM9	chr6	124520447	124531062	667277	AF459018	C1rb	"Mus musculus complement component C1RB (C1rb) mRNA, complete cds."
AF461091	85.1253	A	112.166	A	115.122	A	112.628	A	119.025	A	99.7679	A		AF461091	MM9	chr9	110148568	110165080	29873	AF461091	Cspg5	"Mus musculus chondroitin sulfate proteoglycan 5-II (Cspg5) mRNA, complete cds."
AF461114	892.701	P	902.568	P	769.936	P	701.729	P	672.14	P	737.244	P		AF461114	MM9	chrX	65931729	65971136	14265	AF461114	Fmr1	alt 'FMRP#Fmr-1'
AF463504	763.797	P	760.202	P	756.381	P	822.572	P	881.361	P	673.131	P		AF463504	MM9	chr12	114336488	114375417	116870	AF463504	Mta1	"Mus musculus MTA1 (Mta1) mRNA, complete cds."
AF464161	75.6945	A	73.9479	A	72.0567	A	86.7444	A	85.6511	A	68.614	A		AF464161	MM9	chr18	37984012	38001526	N/A	AF464161	N/A	"Mus musculus protocadherin gamma C-II precursor RNA, partial sequence."
AF464180	10.5462	A	10.8137	A	11.3688	A	12.4629	A	11.7933	A	12.0804	A		AF464180	MM9	chr18	37112342	38001526	12936	AF464180	Pcdha4	"Mus musculus protocadherin mRNA, complete cds."
AF465238	1591	P	1519.74	P	1691.13	P	1376.78	P	1704.12	P	1518.83	P		AF465238	MM9	chr7	29153697	29157681	101497	AF465238	Plekhg2	"Mus musculus common-site lymphoma/leukemia GEF (Clg) mRNA, complete cds."
AF465243	8186.93	P	8777.8	P	8157.95	P	9509.36	P	9251.66	P	8528.35	P		AF465243	MM9	chr3	89799378	89802608	23897	AF465243	Hax1	"Mus musculus HAX1XS mRNA, complete cds."
AF465244	35.0597	A	33.6439	A	42.3344	A	52.5445	A	47.3908	A	34.5593	A		AF465244	MM9	chr14	24117982	24823427	16531	AF465244	Kcnma1	alt 'MaxiK#Slo#Slo1#mSlo#mSlo1'
AF467766	3455.14	P	3744.64	P	3840.65	P	3974.54	P	3916.87	P	3715.3	P		AF467766	MM9	chr9	42771924	42913801	69632	AF467766	Arhgef12	"Mus musculus guanine nucleotide exchange factor (Larg) mRNA, complete cds."
AF469169	135.28	A	195.704	A	108.179	A	163.655	A	75.8074	A	125.727	A		AF469169	MM9	chr18	15551337	15561508	11829	AF469169	Aqp4	"Mus musculus aquaporin-4 M23X isoform (Aqp4) mRNA, complete cds."
AF469622	623.912	P	603.863	P	640.61	P	515.035	P	627.327	P	473.103	P		AF469622	MM9	chr18	38132281	38158562	106952	AF469622	Arap3	alt 'AI851258#Centd3#Drag1#E030006K04Rik#KIAA4097#mKIAA4097'
AF474155	63.8095	A	64.8242	A	82.6823	A	55.0891	A	64.013	A	56.0504	A		AF474155	MM9	chr1	129203213	129379549	107895	AF474155	Mgat5	"Mus musculus truncated N-acetylglucosaminyltransferase V (Mgat5) mRNA, complete cds."
AF475070	9.4563	A	19.2292	A	9.6823	A	10.8038	A	10.2978	A	20.2448	A		AF475070	MM9	chr3	109584022	109938948	80883	AF475070	Ntng1	"Mus musculus domesticus laminet-1B (Lmnt1) mRNA, complete cds"	http://www.ncbi.nlm.nih.gov/gquery/gquery.fcgi?term=AF475070
AF475072	14.2556	A	11.3138	A	11.1478	A	14.6512	A	14.2922	A	13.849	A		AF475072	MM9	chr3	109584022	109938948	80883	AF475072	Ntng1	"Mus musculus domesticus laminet-1D (Lmnt1) mRNA, complete cds"	http://www.ncbi.nlm.nih.gov/gquery/gquery.fcgi?term=AF475072
AF475074	43.0892	A	30.4766	A	27.7382	A	32.7726	A	23.0662	A	39.7236	A		AF475074	MM9	chr3	109654674	109938948	80883	AF475074	Ntng1	"Mus musculus domesticus laminet-1F (Lmnt1) mRNA, complete cds"	http://www.ncbi.nlm.nih.gov/gquery/gquery.fcgi?term=AF475074
AF475075	34.6754	A	15.5343	A	23.9475	A	19.229	A	20.3405	A	23.8676	A		AF475075	MM9	chr3	109584022	109938948	80883	AF475075	Ntng1	"Mus musculus domesticus laminet-1G (Lmnt1) mRNA, complete cds"	http://www.ncbi.nlm.nih.gov/gquery/gquery.fcgi?term=AF475075
AF478566	27.7671	A	59.5333	A	50.6091	A	32.7038	A	32.2357	A	20.1463	A		AF478566	MM9	chr7	52985352	52997853	54200	AF478566	Sult2b1	"Mus musculus cytosolic sulfotransferase mRNA, complete cds."
AF479018	484.74	P	547.982	P	452.067	P	463.315	P	557.766	P	507.035	P		AF479018	MM9	chr6	40841227	40841888	621968	AF479018	Gm6273	"Mus musculus clone hybridoma 22b TCR V beta chain mRNA, partial cds."
AF479020	61.009	A	72.3761	A	66.7871	A	92.2835	A	78.7629	A	82.8907	A		AF479020	MM9	chr14	53698132	53990246	634322	AF479020	X76971	"Mus musculus clone hybridoma 22a TCR V alpha chain mRNA, partial cds."
AF479022	402.356	P	362.125	A	338.015	A	235.23	A	260.98	A	291.056	A		AF479022	MM9	chr14	53519673	53520144	N/A	AF479022	N/A	"Mus musculus clone hybridoma 30a2 TCR V alpha chain mRNA, partial cds."
AF479773	3522.78	P	4001.94	P	3704.45	P	4080.59	P	3535.51	P	4727.79	P		AF479773	MM9	chr1	173345635	173348873	22278	AF479773	Usf1	"Mus musculus upstream transcription factor 1 short form mRNA, complete cds."
AF482999	374.772	A	331.09	A	328.85	A	499.13	P	423.089	P	509.133	P		AF482999	MM9	chr6	30683505	30698457	17294	AF482999	Mest	"Mus musculus mesoderm-specific transcript isoform 2 (Mest) mRNA, complete cds."
AF483491	183.341	A	190.709	A	152.284	A	307.347	A	235.078	A	204.11	A		AF483491	MM9	chr11	101052429	101078682	14055	AF483491	Ezh1	"Mus musculus strain ISS enhancer of zeste homology 1 mRNA, complete cds."
AF486632	2375.2	P	2374.15	P	2236.6	P	2365.85	P	2789.13	P	2018.37	P		AF486632	MM9	chr11	59355086	59380458	216799	AF486632	Nlrp3	"Mus musculus mast cell maturation inducible protein 1 (Mmig1) mRNA, complete cds."
AF490340	87.7474	A	52.538	A	66.638	A	42.6585	A	46.4465	A	90.0571	A		AF490340	MM9	chr4	143655600	143659221	347710	AF490340	Pramel4	"Mus musculus PRAMEl4 mRNA, complete cds."
AF491829	996.636	P	1149.94	P	1013.43	P	873.528	P	735.423	P	1165.58	P		AF491829	MM9	chr7	3958693	4014781	52855	AF491829	Lair1	"Mus musculus leukocyte-associated Ig-like receptor 1c (Lair-1c) mRNA, complete cds."
AF492452	302.123	A	257.389	A	254.665	A	378.2	A	256.493	A	260.417	A		AF492452	MM9	chr1	182031155	182066815	226751	AF492452	Cdc42bpa	"Mus musculus myotonic dystrophy kinase-related CDC-42-binding kinase-alpha mRNA, partial cds."
AF492496	10.4612	A	10.4303	A	11.0672	A	10.1136	A	9.5245	A	10.6526	A		AF492496	MM9	chr1	141126114	141273653	170788	AF492496	Crb1	"Mus musculus crumbs-like protein 2 (Crb1) mRNA, complete cds."
AF494209	10.225	A	8.7718	A	11.3876	A	10.7608	A	12.9223	A	8.9071	A		AF494209	MM9	chr14	27900950	27920472	171463	AF494209	Il17rd	"Mus musculus strain BALB/c interleukin 17 receptor-like protein short form (Il17rlm) mRNA, complete cds"	http://www.ncbi.nlm.nih.gov/gquery/gquery.fcgi?term=AF494209
AF495851	1412.7	P	1641.84	P	1280.99	P	1297.3	P	1293.01	P	1238.89	P		AF495851	MM9	chr2	131317678	131350908	228608	AF495851	Smox	"Mus musculus polyamine oxidase-s mRNA, complete cds."
AF495852	1608.43	P	1788.22	P	1511.79	P	1680.51	P	1523.74	P	1449.9	P		AF495852	MM9	chr2	131317678	131350908	228608	AF495852	Smox	"Mus musculus polyamine oxidase-m mRNA, complete cds."
AF497641	1421.21	P	1302.65	P	1293.91	P	965.475	P	989.805	P	1063.29	P		AF497641	MM9	chr5	134834516	134932581	57080	AF497641	Gtf2ird1	"Mus musculus TFII-I repeat domain-containing protein 3 beta 3 mRNA, complete cds."
AF498250	512.781	P	594.773	P	538.753	P	710.54	P	698.085	P	708.209	P		AF498250	MM9	chr2	134612265	135298061	18795	AF498250	Plcb1	"Mus musculus strain ISS phospholipase C beta 1 mRNA, complete cds."
AF498300	126.913	A	92.0437	A	79.6462	A	35.2936	A	60.9327	A	118.612	A		AF498300	MM9	chr12	110858536	110872442	75745	AF498300	Rian	"Mus musculus musculus CZECHII/Ei imprinted mMeg8 mRNA, partial sequence."
AF498301	18.5678	A	20.9204	A	21.138	A	15.4376	A	26.7077	A	22.8459	A		AF498301	MM9	chr12	110858536	110884550	75745	AF498301	Rian	"Mus musculus BALB/c imprinted mMeg8/IRM variant 1 mRNA, partial sequence."
AF498302	92.9811	A	110.493	A	83.1644	A	109.282	A	199.36	A	81.3043	A		AF498302	MM9	chr12	110872412	110884550	75745	AF498302	Rian	"Mus musculus BALB/c imprinted mMeg8/Irm variant 2 mRNA, partial sequence."
AF498310	371.879	A	385.866	A	370.875	A	622.923	P	607.463	P	602.563	P		AF498310	MM9	chr16	91853939	91863623	16443	AF498310	Itsn1	"Mus musculus intersectin short form 2 variant 1 (Itsn) mRNA, partial cds"	http://www.ncbi.nlm.nih.gov/gquery/gquery.fcgi?term=AF498310
AF498319	79.7488	A	66.7834	A	70.3167	A	103.76	A	78.195	A	80.2561	A		AF498319	MM9	chr1	145985796	146024405	246709	AF498319	Rgs13	"Mus musculus RGS13 (Rgs13) mRNA, complete cds."
AF499446	71.18	A	69.8348	A	91.1883	A	79.1348	A	94.3521	A	79.7385	A		AF499446	MM9	chr4	115587723	115598243	140477	AF499446	Dmbx1	"Mus musculus PRD class homeobox protein (Dmbx1) mRNA, complete cds."
AF502565	2600.93	P	2677.75	P	2509.22	P	3839.41	P	3381.76	P	2651.55	P		AF502565	MM9	chr17	57388873	57402846	106628	AF502565	Trip10	"Mus musculus Cdc42-interacting protein 4-2 (Cip4) mRNA, complete cds"	http://www.ncbi.nlm.nih.gov/gquery/gquery.fcgi?term=AF502565
AF502585	512.587	P	457.97	P	474.403	P	757.18	P	650.855	P	589.247	P		AF502585	MM9	chr2	121136296	121176749	327655	AF502585	Hisppd2a	"Mus musculus KIAA0377-like protein mRNA, complete cds."
AF503943	15.4652	A	12.9732	A	14.6574	A	9.1322	A	19.734	A	12.7794	A		AF503943	MM9	chr16	38332246	38341946	320214	AF503943	4932425I24Rik	Mus musculus unknown mRNA.
AF507918	1960.89	P	1947.77	P	1825.39	P	2128.98	P	1994.67	P	1812.52	P		AF507918	MM9	chr10	24589852	24625864	70208	AF507918	Med23	"Mus musculus mediator subunit SUR2 (Sur2) mRNA, complete cds."
AF510860	68.9281	A	28.9372	A	44.6427	A	21.2438	A	26.0926	A	56.8104	A		AF510860	MM9	chr3	93081489	93084235	14246	AF510860	Flg	"Mus musculus profilaggrin (Flg) mRNA, partial cds."
AF513109	534.682	P	596.758	P	519.335	P	811.383	P	749.865	P	717.295	P		AF513109	MM9	chrX	71669950	71696859	16151	AF513109	Ikbkg	"Mus musculus strain BALB/c kappaB kinase gamma inhibitor (Ikbkg) mRNA, complete cds."
AF513716	656.39	P	595.96	P	616.001	P	522.163	P	581.349	P	538.119	P		AF513716	MM9	chr2	52967285	52993236	71409	AF513716	Fmnl2	"Mus musculus MAN mRNA, complete cds."
AF515450	1239.83	P	1185.34	P	1240.63	P	1464.68	P	1348.12	P	1238.29	P		AF515450	MM9	chr18	25637615	25912658	108013	AF515450	Brunol4	"Mus musculus bruno-like 4 protein (Brunol4) mRNA, complete cds."
AF515707	458.584	P	617.043	P	497.413	P	699.958	P	557.907	P	645.096	P		AF515707	MM9	chr4	154296197	154302186	230979	AF515707	Tnfrsf14	"Mus musculus herpes virus entry mediator (Hvem) mRNA, complete cds."
AF516607	318.403	A	335.994	A	342.041	A	348.257	A	298.393	A	285.485	A		AF516607	MM9	chr10	9475344	9557958	78808	AF516607	Stxbp5	"Mus musculus strain Swiss Albino b-tomosyn mRNA, partial cds."
AF518726	68.7058	A	100.37	A	91.509	A	243.463	A	126.82	A	146.488	A		AF518726	MM9	chr7	130358379	130409251	233836	AF518726	Slc5a11	"Mus musculus KST1 sodium-solute cotransporter mRNA, complete cds"	http://www.ncbi.nlm.nih.gov/gquery/gquery.fcgi?term=AF518726
AF521132	2297.16	P	2153.08	P	2040.98	P	2044.24	P	1784.8	P	2013.73	P		AF521132	MM9	chr15	44206776	44259434	67429	AF521132	Nudcd1	"Mus musculus tumor antigen CML66-L mRNA, complete cds."
AF525079	222.922	A	232.52	A	159.008	A	341.928	A	252.565	A	293.431	A		AF525079	MM9	chr16	91782405	91803376	16443	AF525079	Itsn1	"Mus musculus intersectin isoform 4 (Itsn) mRNA, partial cds"	http://www.ncbi.nlm.nih.gov/gquery/gquery.fcgi?term=AF525079
AF527954	127.072	A	130.655	A	117.732	A	139.17	A	132.164	A	89.9773	A		AF527954	MM9	chr5	32033329	32387112	107976	AF527954	Bre	"Mus musculus brain and reproductive organ-expressed isoform II3+ (Bre) mRNA, complete cds"	http://www.ncbi.nlm.nih.gov/gquery/gquery.fcgi?term=AF527954
AF528078	300.677	A	322.452	A	279.33	A	375.495	A	359.93	A	313.555	A		AF528078	MM9	chr11	3230733	3233965	216505	AF528078	Pik3ip1	"Mus musculus HGFL(S) protein (Hgfl) mRNA, complete cds."
AF530050	105.522	A	102.215	A	102.13	A	117.726	A	119.004	A	99.0435	A		AF530050	MM9	chr1	37817668	37912218	211484	AF530050	Tsga10	"Mus musculus TSGA10 mRNA, complete cds."
AF534127	316.801	A	297.695	A	323.071	A	469.763	P	598.482	P	445.545	P		AF534127	MM9	chr11	94204608	94254290	76408	AF534127	Abcc3	"Mus musculus ATP-binding cassette protein C3 (Abcc3) mRNA, complete cds."
AF534399	443.196	P	427.606	P	476.841	P	586.35	P	558.162	P	561.432	P		AF534399	MM9	chr7	54015835	54051048	246694	AF534399	Hps5	"Mus musculus HPS5 protein isoform 2 (Hps5) mRNA, complete cds"	http://www.ncbi.nlm.nih.gov/gquery/gquery.fcgi?term=AF534399
AF534879	3048.53	P	3345.43	P	2953.98	P	2700.96	P	2943.32	P	3317.16	P		AF534879	MM9	chr3	95688892	95695871	229600	AF534879	BC028528	"Mus musculus L259 mRNA, complete cds."
AF535869	2538.12	P	2717.9	P	2445.27	P	2911.03	P	2866.3	P	2753.43	P		AF535869	MM9	chr2	181423127	181428515	56470	AF535869	Rgs19	"Mus musculus GAIP/RGS19 mRNA, complete cds"	http://www.ncbi.nlm.nih.gov/gquery/gquery.fcgi?term=AF535869
AF536195	20.1106	A	19.3887	A	18.4884	A	19.3656	A	11.4925	A	20.7043	A		AF536195	MM9	chr19	8234657	8293329	236293	AF536195	D630002G06Rik	"Mus musculus putative organic anion transporter 6b mRNA, complete cds"	http://www.ncbi.nlm.nih.gov/gquery/gquery.fcgi?term=AF536195
AF536772	772.47	P	716.239	P	753.63	P	735.063	P	661.164	P	847.573	P		AF536772	MM9	chr9	37209630	37221607	74144	AF536772	Robo4	"Mus musculus roundabout-like protein ROBO4 mRNA, complete cds."
AF537215	237.545	A	244.205	A	224.069	A	302.083	A	302.227	A	336.378	A		AF537215	MM9	chr16	96583400	96625635	72058	AF537215	Igsf5	"Mus musculus cell adhesion molecule JCAM mRNA, complete cds."
AF538955	44.1453	A	33.8294	A	31.3323	A	32.2974	A	43.5739	A	37.5407	A		AF538955	MM9	chrX	156828621	156936002	237175	AF538955	Gpr64	"Mus musculus Me6 receptor splice variant d1 (Me6) mRNA, complete cds"	http://www.ncbi.nlm.nih.gov/gquery/gquery.fcgi?term=AF538955
AF539744	232.953	A	216.852	A	243.732	A	266.985	A	264.495	A	334.348	A		AF539744	MM9	chr7	147404165	147417043	244233	AF539744	Cd163l1	alt 'B430307C05#E430002D04Rik#Scart1'
AF539752	58.809	A	29.7583	A	46.6384	A	28.2487	A	29.1085	A	40.3882	A		AF539752	MM9	chr5	86731878	86756761	231382	AF539752	Tmprss11d	"Mus musculus airway trypsin-like protease precursor short isoform (MAT2) mRNA, complete cds"	http://www.ncbi.nlm.nih.gov/gquery/gquery.fcgi?term=AF539752
AF539793	46.6566	A	48.2664	A	48.3376	A	54.3989	A	37.5462	A	46.1302	A		AF539793	MM9	chr11	82725181	82756908	217012	AF539793	Unc45b	"Mus musculus striated muscle UNC45 (Unc45) mRNA, complete cds."
AF542048	16.4682	A	20.5379	A	23.5347	A	30.2965	A	16.0352	A	15.3996	A		AF542048	MM9	chr4	107353250	107356767	56296	AF542048	Dmrtb1	"Mus musculus doublesex and mab-3 related transcription factor 6 (Dmrt6) mRNA, partial cds."
AF544402	19.1774	A	28.4776	A	24.4688	A	28.2195	A	23.2969	A	24.6104	A		AF544402	MM9	chr19	11243907	11271213	73466	AF544402	Ms4a13	"Mus musculus testis-expressed transmembrane-4 protein Tetm4.2 (Ms4a13) mRNA, complete cds."
AF545043	336.953	A	453.832	P	387.152	A	474.731	P	533.763	P	485.962	P		AF545043	MM9	chr7	31604134	31606541	233079	AF545043	Ffar2	"Mus musculus orphan GPCR protein (Lssig) mRNA, complete cds."
AF546078	128.508	A	131.683	A	118.865	A	116.656	A	90.8296	A	141.692	A		AF546078	MM9	chr3	95143070	95161095	84505	AF546078	Setdb1	alt 'AU022152#ESET#KMT1E#MGC90670#mKIAA0067'
AF548110	49.5197	A	47.5855	A	40.8017	A	43.5931	A	51.3276	A	44.7151	A		AF548110	MM9	chr13	40375257	40456819	218165	AF548110	Ofcc1	"Mus musculus orofacial clefting chromosomal breakpoint region 1 variant 1 mRNA, complete cds."
AJ000504	1791.45	P	1868.08	P	1732.23	P	1052.85	P	1455.63	P	1620.56	P		AJ000504	MM9	chr2	115688804	115890849	17536	AJ000504	Meis2	Mus musculus mRNA for homeodomain protein Meis2a.
AJ000551	393.557	A	379.72	A	376.793	A	430.457	P	317.071	A	339.688	A		AJ000551	MM9	chr18	75527018	75555588	17131	AJ000551	Smad7	Mus musculus mRNA for Mad-related protein Smad7B.
AJ000740	118.484	A	114.833	A	111.2	A	190.07	A	151.808	A	78.4506	A		AJ000740	MM9	chr1	135278876	135287222	20668	AJ000740	Sox13	Mus Musculus mRNA for HMG-box transcription factor.
AJ001261	6095.99	P	5850.69	P	5584.98	P	6415.99	P	6400.94	P	6184.14	P		AJ001261	MM9	chr5	130231005	130264126	14467	AJ001261	Gbas	Mus musculus mRNA for NIPSNAP2 protein.
AJ001378	7.4169	A	9.4481	A	7.7172	A	7.8656	A	9.968	A	6.8744	A		AJ001378	MM9	chrY	392206	395311	22109	AJ001378	Tspy-ps	"Mus musculus Tspy pseudogene, aberrantly spliced transcript."
AJ001482	146.894	A	114.971	A	104.816	A	144.784	A	134.145	A	107.82	A		AJ001482	MM9	chr3	29851637	29896670	14013	AJ001482	Mecom	Mus musculus mRNA for Evi-1 transcription factor splice variant delta 105.
AJ002730	1895.23	P	1730.1	P	1806.42	P	1756.04	P	1768.59	P	1725.59	P		AJ002730	MM9	chrX	17740509	17856484	22289	AJ002730	Kdm6a	Mus musculus mRNA for ubiquitously transcribed TPR gene on the X chromosome (Utx).
AJ006140	57.9486	A	64.2135	A	65.1142	A	94.3797	A	86.8969	A	68.1981	A		AJ006140	MM9	chr2	164215528	164230113	17183	AJ006140	Matn4	Mus musculus mRNA for matrilin-4.
AJ006521	218.925	A	207.395	A	209.168	A	239.824	A	223.631	A	181.957	A		AJ006521	MM9	chr19	8738840	8756057	12669	AJ006521	Chrm1	"Mus musculus mRNA for m1 muscarinic acetylcholine receptor protein, partial."
AJ007971	7656.35	P	7276.1	P	6600.8	P	8319.15	P	8176.04	P	6677.8	P		AJ007971	MM9	chr18	60535681	60552283	60440	AJ007971	Iigp1	Mus musculus mRNA for IIGP protein.
AJ010305	1259.21	P	1230.83	P	1199.91	P	916.988	P	940.202	P	874.068	P		AJ010305	MM9	chr11	3417525	3439242	29856	AJ010305	Smtn	"Mus musculus mRNA for smoothelin L1, large isoform."
AJ010483	4129.2	P	4083.72	P	4013	P	3783.55	P	4143.71	P	4330.06	P		AJ010483	MM9	chr5	33590375	33617618	13016	AJ010483	Ctbp1	Mus musculus mRNA for CtBP1 protein.
AJ010604	18.5633	A	16.9509	A	18.562	A	15.3378	A	18.6484	A	21.0884	A		AJ010604	MM9	chr6	143781348	144158000	20678	AJ010604	Sox5	Mus musculus mRNA for transcription factor L-Sox5.
AJ011369	11.433	A	14.2275	A	15.7319	A	8.2987	A	8.9691	A	13.3427	A		AJ011369	MM9	chr18	62500658	62656228	15562	AJ011369	Htr4	"Mus musculus mRNA for serotonin 4 receptor, splice variant m5-HT4(f)."
AJ011416	166.481	A	155.749	A	151.401	A	136.325	A	160.285	A	152.362	A		AJ011416	MM9	chr7	28876993	28888246	215384	AJ011416	Fcgbp	"Mus musculus mRNA for IgG Fc binding protein, partial."
AJ130943	2303.25	P	2106.9	P	2347.86	P	3488.47	P	3950.96	P	3169	P		AJ130943	MM9	chr14	54989127	55036536	20540	AJ130943	Slc7a7	Mus musculus mRNA for glycoprotein-associated amino acid transporter y+LAT1b.
AJ131357	188.69	A	266.504	A	220.526	A	307.043	A	274.923	A	275.794	A		AJ131357	MM9	chr9	123676328	123691083	12769	AJ131357	Ccr9	Mus musculus mRNA for chemokine receptor (CCR9 gene).
AJ132336	18.3749	A	20.8296	A	17.972	A	10.964	A	33.982	A	21.7275	A		AJ132336	MM9	chr9	123676328	123691083	12769	AJ132336	Ccr9	Mus musculus mRNA for chemokine receptor CCR9.
AJ132601	1386.59	P	1471.42	P	1418.58	P	3669.12	P	3598.21	P	3129.48	P		AJ132601	MM9	chr2	91024218	91035272	22259	AJ132601	Nr1h3	Mus musculus mRNA for nuclear oxysterol receptor LXR-alpha (LXR-alpha).
AJ133130	86.092	A	42.1525	A	55.5609	A	25.7458	A	59.1165	A	62.0754	A		AJ133130	MM9	chr6	22825501	22954677	19283	AJ133130	Ptprz1	Mus musculus mRNA for DSD-1-proteoglycan.
AJ223070	1106.26	P	1430.44	P	1382.05	P	1571.93	P	2190.41	P	1411.82	P		AJ223070	MM9	chr19	55816759	56007727	21416	AJ223070	Tcf7l2	Mus musculus mRNA for TCF-4 protein.
AJ224740	694.77	P	705.175	P	700.555	P	742.845	P	724.898	P	651.9	P		AJ224740	MM9	chr10	94637379	94786321	12905	AJ224740	Cradd	"Mus musculus mRNA for death adaptor molecule (Raidd/Cradd), I.M.A.G.E clone 407755,."
AJ238396	179.184	A	102.696	A	151.552	A	137.712	A	132.5	A	111.175	A		AJ238396	MM9	chrX	9735344	9793839	19893	AJ238396	Rpgr	"Mus musculus mRNA for RPGR protein, testis specific isoform."
AJ242720	1280.96	P	1337.55	P	1430.42	P	1280.13	P	1304.49	P	1397.76	P		AJ242720	MM9	chr1	6252914	6265656	12421	AJ242720	Rb1cc1	Mus musculus mRNA for partial LaXp180 protein.
AJ242831	18.5014	A	18.2497	A	20.7506	A	15.3681	A	9.8984	A	17.0728	A		AJ242831	MM9	chr15	74650722	74651123	625599	AJ242831	Gml	Mus musculus mRNA for HemT-3 protein.
AJ242911	7795.79	P	8106.37	P	7713.35	P	8880.05	P	8853.9	P	10973.9	P		AJ242911	MM9	chr6	83745201	83752550	56174	AJ242911	Nagk	Mus musculus non coding mRNA for N-acetylglucosamine kinase splice variant.
AJ242954	10287.4	P	10134.5	P	11013.3	P	9805.01	P	11287.6	P	10387.3	P		AJ242954	MM9	chr6	84037785	84144754	N/A	AJ242954	N/A	Mus musculus partial mRNA for dysferlin (dysf gene).
AJ243503	42.6617	A	46.6982	A	54.7765	A	60.1784	A	108.009	A	38.6378	A		AJ243503	MM9	chr6	113666112	113669448	58991	AJ243503	Ghrl	Mus musculus mRNA for m46 protein (m46 gene).
AJ243657	87.3488	A	67.8429	A	83.1833	A	77.2975	A	79.1654	A	94.9528	A		AJ243657	MM9	chrX	97170944	97596099	13607	AJ243657	Eda	"Mus musculus mRNA for ectodysplasin, isoform Ta-A2 (Tabby gene)."
AJ243658	13.3222	A	14.4243	A	15.3493	A	9.5507	A	11.318	A	14.7892	A		AJ243658	MM9	chrX	97170944	97596099	13607	AJ243658	Eda	"Mus musculus mRNA for ectodysplasin, isoform Ta-A3 (Tabby gene)."
AJ245569	5922.02	P	5620.5	P	5652.74	P	5587.6	P	5944.56	P	5334.78	P		AJ245569	MM9	chr7	117037294	117103936	19347	AJ245569	Dennd5a	Mus musculus partial mRNA for hypothetical protein (ORF37 DNA).
AJ245853	823.446	P	843.907	P	875.766	P	886.992	P	934.786	P	851.22	P		AJ245853	MM9	chr10	25215250	25221944	13822	AJ245853	Epb4.1l2	Mus musculus partial mRNA for 4.1G protein (Epb4.1l2 gene).
AJ245854	477.225	P	524.947	P	524.28	P	560.458	P	490.625	P	546.922	P		AJ245854	MM9	chr10	25215250	25221908	13822	AJ245854	Epb4.1l2	Mus musculus partial mRNA for 4.1G protein (Epb4.1l2 gene) splice variant.
AJ245904	3171.33	P	2922.49	P	3139.83	P	3685.01	P	3917.96	P	3027.16	P		AJ245904	MM9	chr15	89331713	89388754	58234	AJ245904	Shank3	Mus musculus mRNA for Shank3b protein (shank3 gene).
AJ246002	1985.95	P	2027.82	P	1922.34	P	1822.24	P	1710.27	P	1869.44	P		AJ246002	MM9	chr17	74738326	74787826	50850	AJ246002	Spast	Mus musculus mRNA for spastin protein orthologue (Spast gene).
AJ250680	30.4814	A	67.3801	A	41.2843	A	149.841	A	141.262	A	112.303	A		AJ250680	MM9	chr7	31662457	31664243	12483	AJ250680	Cd22	"Mus musculus partial mRNA for CD22 protein (cd22 gene), variant 5."
AJ250684	181.983	A	216.244	A	265.805	A	360.282	A	515.223	P	206.413	A		AJ250684	MM9	chr7	31662644	31664243	12483	AJ250684	Cd22	"Mus musculus partial mRNA for CD22 protein (cd22 gene), variant 9."
AJ251461	1500.62	P	1711.66	P	1365	P	2851.63	P	2463.12	P	2547.25	P		AJ251461	MM9	chr5	123157565	123177849	18438	AJ251461	P2rx4	Mus musculus mRNA for p2b4c receptor subunit (P2X4 gene).
AJ251462	1502.54	P	1749.21	P	1312.71	P	2807.47	P	2343.83	P	2414.33	P		AJ251462	MM9	chr5	123157565	123177849	18438	AJ251462	P2rx4	Mus musculus mRNA for p2x4d receptor subunit (P2X4 gene).
AJ251508	6965.53	P	7055.22	P	6383.68	P	7823.27	P	7811.19	P	8279.35	P		AJ251508	MM9	chr7	91763563	91838363	65098	AJ251508	Zfand6	Mus musculus mRNA for AWP1 protein (Awp1 gene).
AJ271055	173.56	A	155.45	A	170.863	A	177.302	A	116.307	A	161.175	A		AJ271055	MM9	chr8	95198300	95203963	64379	AJ271055	Irx6	Mus musculus mRNA for iroquois homeobox protein 6 (Irx6 gene).
AJ271477	87.525	A	99.31	A	123.547	A	159.56	A	113.8	A	77.2226	A		AJ271477	MM9	chr9	119426465	119461193	20271	AJ271477	Scn5a	Mus musculus mRNA for voltage-gated sodium channel (Scn5a gene).
AJ271912	453.758	P	546.219	P	502.555	P	368.468	A	325.794	A	392.942	A		AJ271912	MM9	chr2	28496762	28546687	64930	AJ271912	Tsc1	Mus musculus mRNA for hamartin (TSC1 gene).
AJ276307	372.475	A	356.231	A	327.348	A	323.805	A	273.888	A	300.255	A		AJ276307	MM9	chr6	39594236	39638344	109880	AJ276307	Braf	Mus musculus partial mRNA for B-Raf protein (B-raf gene).
AJ276514	300.125	A	363.066	A	401.613	P	419.642	P	538.718	P	233.645	A		AJ276514	MM9	chr2	130865943	130868418	14588	AJ276514	Gfra4	"Mus musculus mRNA for putative GDNF family receptor alpha 4, GPI-anchored isoform (Gfra4 gene)."
AJ276515	58.083	A	87.2957	A	94.8368	A	137.935	A	86.8851	A	54.8835	A		AJ276515	MM9	chr2	130866967	130868418	14588	AJ276515	Gfra4	"Mus musculus mRNA for putative GDNF family receptor alpha 4, secreted isoform (Gfra4 gene)."
AJ276870	345.26	A	359.54	A	345.819	A	496.713	P	616.61	P	266.123	A		AJ276870	MM9	chr2	130865943	130868824	14588	AJ276870	Gfra4	"Mus musculus mRNA for GDNF family receptor alpha 4, GPI-anchored isoform (Gfra4 gene)."
AJ276871	322.741	A	403.165	P	383.606	A	534.638	P	503.525	P	424.613	P		AJ276871	MM9	chr2	130865911	130868824	14588	AJ276871	Gfra4	"Mus musculus mRNA for GDNF family receptor alpha 4, putative transmembrane-anchored isoform (Gfra4 gene)."
AJ276872	361.776	A	385.41	A	361.933	A	377.438	A	467.02	P	224.695	A		AJ276872	MM9	chr2	130866967	130868824	14588	AJ276872	Gfra4	"Mus musculus mRNA for GDNF family receptor alpha 4, putative secreted isoform (Gfra4 gene)."
AJ276961	719.383	P	639.429	P	726.922	P	597.563	P	613.242	P	527.728	P		AJ276961	MM9	chr9	113650590	113753337	76499	AJ276961	Clasp2	alt '1500004F14Rik#8030404L10Rik#C77448#CLASP2beta#mKIAA0627'
AJ277831	94.5336	A	102.211	A	92.9061	A	85.8596	A	84.3353	A	108.717	A		AJ277831	MM9	chrX	134106087	135351098	60367	AJ277831	Il1rapl2	Mus musculus mRNA for IL1RAPL-2 related protein.
AJ278430	217.223	A	203.138	A	135.495	A	219.582	A	257.442	A	203.713	A		AJ278430	MM9	chr5	35925861	35956450	80911	AJ278430	Acox3	Mus musculus mRNA for pristanoyl-CoA oxidase (Acox3 gene).
AJ278735	372.24	A	450.372	P	379.855	A	685.444	P	653.126	P	465.822	P		AJ278735	MM9	chr1	182095270	182123597	67426	AJ278735	Cabc1	"Mus musculus mRNA for hypothetical protein (ORF1), 1975 BP."
AJ279792	561.903	P	653.423	P	575.141	P	903.277	P	724.502	P	902.004	P		AJ279792	MM9	chr7	150191595	150205549	27027	AJ279792	Tspan32	"Mus musculus partial mRNA for Tssc6 protein (tssc6 gene, transcript 2)."
AJ279793	599.501	P	694.306	P	596.183	P	851.896	P	852.777	P	999.183	P		AJ279793	MM9	chr7	150191595	150205549	27027	AJ279793	Tspan32	"Mus musculus partial mRNA for Tssc6 protein (tssc6 gene, transcript 3)."
AJ291751	273.58	A	323.33	A	260.75	A	400.355	P	345.237	A	338.063	A		AJ291751	MM9	chr11	94525164	94538774	217119	AJ291751	Xylt2	Mus musculus partial mRNA for xylosyltransferase II (XT-II gene).
AJ293625	717.481	P	705.043	P	735.732	P	474.673	P	472.609	P	661.515	P		AJ293625	MM9	chr12	88784861	88790870	380773	AJ293625	1810035L17Rik	"Mus musculus partial mRNA for hypothetical protein, clone Telethon(Italy_B41)_Strait04872_FL313."
AJ293845	1432.89	P	1224.62	P	1317.56	P	1474.69	P	1089.23	P	1318.11	P		AJ293845	MM9	chr4	59594462	59623747	72479	AJ293845	Hsdl2	"Mus musculus mRNA for hypothetical protein (ORF1), clone Telethon(Italy_B41)_Strait00295_FL661-C7."
AJ295843	344.067	A	338.045	A	337.307	A	426.692	P	302.526	A	335.827	A		AJ295843	MM9	chr7	109246294	109248157	11875	AJ295843	Art5	Mus musculus mRNA for mono(ADp-ribosyl)transferase (Art5 gene).
AJ297548	342.416	A	314.256	A	325.922	A	450.776	P	552.891	P	314.869	A		AJ297548	MM9	chr7	109245394	109248157	11875	AJ297548	Art5	"Mus musculus mRNA for mono(ADP ribosyl)transferase (Art5 gene), splice variant 2."
AJ300184	447.274	P	473.022	P	429.4	P	411.035	P	348.903	A	413.669	P		AJ300184	MM9	chr8	72356602	72396191	80720	AJ300184	Pbx4	"Mus musculus mRNA for truncated Pbx4 protein, splice variant 2."
AJ309921	507.176	P	151.641	A	322.86	A	362.012	A	114.481	A	616.97	P		AJ309921	MM9	chr4	60592172	60736198	100039008	AJ309921	Mup10	Mus musculus mRNA for major urinary protein (group 1 major urinary protein gene).
AJ311366	153.903	A	154.328	A	196.547	A	175.269	A	196.616	A	223.328	A		AJ311366	MM9	chr14	53200339	53200892	N/A	AJ311366	N/A	"Mus musculus mRNA for T-Cell receptor alpha chain (TRAV gene), 5'UTR."
AJ311667	1457.51	P	1696.31	P	1409.1	P	1570.51	P	1404.13	P	1460.52	P		AJ311667	MM9	chr18	3266353	3281732	12916	AJ311667	Crem	"Mus musculus mRNA for induced cAMP early repressor, ICER I (CREM gene)."
AJ311771	190.901	A	229.154	A	198.765	A	190.716	A	160.565	A	144.821	A		AJ311771	MM9	chr5	92833862	92843648	109979	AJ311771	Art3	"Mus musculus mRNA for ART3 mon(ADP-ribosyl)transferase (art3 gene), splice variant 3."
AJ311772	174.435	A	205.9	A	188.091	A	188.898	A	135.183	A	131.393	A		AJ311772	MM9	chr5	92817159	92843648	109979	AJ311772	Art3	"Mus musculus mRNA for ART3 mono(ADP-ribosyl)transferase (art3 gene), splice variant 4."
AJ311774	211.637	A	222.212	A	228.49	A	194.688	A	195.115	A	172.529	A		AJ311774	MM9	chr5	92817159	92832682	109979	AJ311774	Art3	"Mus musculus mRNA for ART3 mono(ADP-ribosyl)transferase (art3 gene), splice variant 6."
AJ315547	15.6521	A	14.7455	A	13.8561	A	21.29	A	18.4706	A	14.9304	A		AJ315547	MM9	chr17	35204269	35206479	68468	AJ315547	Ly6g6c	"Mus musculus mRNA for truncated Ly6g6c protein (Ly6g6c gene), splice variant 2."
AJ315551	54.2721	A	61.6539	A	65.331	A	66.5078	A	70.9319	A	54.813	A		AJ315551	MM9	chr17	35213886	35215230	70274	AJ315551	Ly6g6e	"Mus musculus mRNA for Ly6g6e protein, isoform B (Ly6G6e gene), splice variant 2."
AJ315554	338.875	A	353.307	A	296.232	A	378.868	A	404.062	P	314.719	A		AJ315554	MM9	chr17	35250889	35252345	266614	AJ315554	Ly6g5b	"Mus musculus mRNA for truncated Ly6g5b protein, splice variant 2."
AJ344341	2456.02	P	2880.24	P	2591.04	P	3339.48	P	3372.17	P	2964.85	P		AJ344341	MM9	chr9	118961919	118980444	22351	AJ344341	Vill	Mus musculus partial mRNA for villin-like protein (Vill gene).
AJ400622	435.465	P	412.507	P	471.141	P	356.154	A	321.401	A	359.002	A		AJ400622	MM9	chr4	48598064	48676003	230157	AJ400622	Tmeff1	Mus musculus partial mRNA for tomoregulin-1 (M7365) (TR-1 gene).
AJ404467	110.599	A	133.463	A	136.151	A	134.512	A	266.058	A	110.629	A		AJ404467	MM9	chr10	77512717	77526360	54427	AJ404467	Dnmt3l	Mus musculus partial mRNA for cytosine-5-methyltransferase 3-like protein (Dnmt3l gene).
AJ409151	195.221	A	200.828	A	223.461	A	215.476	A	186.432	A	192.813	A		AJ409151	MM9	chr2	24805902	24814933	67187	AJ409151	Zmynd19	"Mus musculus mRNA for melanin concentrating hormone receptor interacting zinc finger protein, (mizip gene), splice variant 1."
AJ413953	5188.9	P	5610.05	P	4971.72	P	5007.9	P	5420.79	P	5272.7	P		AJ413953	MM9	chr2	181092537	181100056	76688	AJ413953	Arfrp1	Mus musculus mRNA for ARF-related protein 1 (Arfrp1 gene).
AJ428901	432.105	P	555.13	P	394.026	A	592.927	P	494.917	P	636.028	P		AJ428901	MM9	chr10	25186778	25221944	13822	AJ428901	Epb4.1l2	"Mus musculus partial mRNA for 4.1G protein (Epb4.1l2 gene), truncated splice variant."
AJ429133	430.75	P	450.91	P	377.055	A	499.793	P	493.658	P	414.825	P		AJ429133	MM9	chr15	88635674	88649710	223774	AJ429133	Alg12	Mus musculus cDNA for putative mannosyltransferase (gene alg12).
AJ437023	7259.31	P	8022.38	P	7062.31	P	7567.28	P	7549.19	P	7898.06	P		AJ437023	MM9	chr7	148377240	148377935	15461	AJ437023	Hras1	Mus musculus partial mRNA for p19 H-RasIDX protein (H-ras gene).
AJ489474	689.839	P	717.504	P	732.396	P	771.413	P	834.908	P	695.85	P		AJ489474	MM9	chr1	167810057	167865031	18986	AJ489474	Pou2f1	"Mus musculus mRNA for ubiquitous transcription factor, isoform Oct-1ra (oct-1 gene)."
AJ489475	524.28	P	463.362	P	512.627	P	516.832	P	434.723	P	503.568	P		AJ489475	MM9	chr1	167810057	167865031	18986	AJ489475	Pou2f1	"Mus musculus mRNA for ubiquitous transcription factor, isoform Oct-1rb (oct-1 gene)."
AJ489477	269.605	A	304.58	A	314.648	A	305.525	A	237.314	A	252.843	A		AJ489477	MM9	chr1	167861792	167932765	18986	AJ489477	Pou2f1	"Mus musculus partial mRNA for ubiquitous transcription factor, isoform Oct-1d (oct-1 gene)."
AJ489478	4917.32	P	5443.94	P	4635.08	P	4756.6	P	4438.07	P	5093.07	P		AJ489478	MM9	chr1	167861792	167932765	18986	AJ489478	Pou2f1	"Mus musculus partial mRNA for ubiquitous transcription factor, isoform Oct-1e (oct-1 gene)."
AJ490822	131.005	A	127.2	A	136.218	A	122.56	A	150.122	A	133.623	A		AJ490822	MM9	chr6	48414647	48416868	243369	AJ490822	Sspo	Mus musculus partial mRNA for SCO-spondin (sco-spondin gene).
AJ491857	17.6668	A	26.5719	A	23.3118	A	28.9761	A	32.7528	A	16.8743	A		AJ491857	MM9	chr6	48414787	48451249	243369	AJ491857	Sspo	Mus musculus mRNA for SCO-spondin (sco-spondin gene).
AJ493663	1324.77	P	1489.71	P	1499.56	P	1934.37	P	1592.93	P	1459.21	P		AJ493663	MM9	chr15	100239630	100254645	18174	AJ493663	Slc11a2	"Mus musculus partial mRNA for divalent metal transporter (Slc11a2 gene), 5' splice variant 1A."
AJ505007	13.371	A	15.0164	A	17.5542	A	18.9734	A	13.8922	A	13.243	A		AJ505007	MM9	chr11	90507004	90548915	71943	AJ505007	Tom1l1	Mus musculus mRNA for Jerry protein.
AJ505051	275.216	A	253.621	A	280.812	A	172.3	A	172.119	A	247.56	A		AJ505051	MM9	chr8	96738500	96810983	71805	AJ505051	Nup93	Mus musculus partial pre-mRNA for CBP-interacting protein (Cip4 gene).
AJ506179	182.84	A	231.031	A	209.603	A	219.435	A	247.691	A	213.355	A		AJ506179	MM9	chr8_random	458700	560353	244667	AJ506179	Disc1	Mus musculus partial mRNA for disrupted in schizophrenia 1 (Disc1 gene).
AJ506180	63.7865	A	77.9863	A	68.6008	A	98.9526	A	114.272	A	79.5651	A		AJ506180	MM9	chr8	127578094	127614870	244667	AJ506180	Disc1	"Mus musculus mRNA for disrupted in schizophrenia 1 (Disc1 gene), Extremely short (Es) isoform."
AJ511265	56.6906	A	56.1999	A	58.4106	A	88.572	A	79.602	A	42.6134	A		AJ511265	MM9	chr13	93810676	93868428	76469	AJ511265	Cmya5	Mus musculus mRNA for stretch-responsive fibronectin protein type 3 (Srfsd gene).
AJ517367	6184.27	P	5976.42	P	6716.37	P	4457.94	P	4809.02	P	4527.81	P		AJ517367	MM9	chr14	48323861	48356239	16709	AJ517367	Ktn1	"Mus musculus partial mRNA for kinectin (KNT gene), splice variant mKNT1, clone G7."
AJ517377	5739.49	P	5852.82	P	6013.97	P	4476.65	P	4320.07	P	4777.47	P		AJ517377	MM9	chr14	48323861	48356239	16709	AJ517377	Ktn1	"Mus musculus partial mRNA for kinectin (KNT gene), splice variant mKNT10, clone G42."
AJ517767	11.8699	A	13.182	A	14.2844	A	21.6579	A	12.0673	A	15.0482	A		AJ517767	MM9	chr12	110973190	110987665	100040724	AJ517767	Mirg	Mus musculus Mirg mRNA.
AJ532593	3507.32	P	3221.1	P	3353.48	P	3202.37	P	3000.22	P	3413.15	P		AJ532593	MM9	chr11	70756572	70783475	19069	AJ532593	Nup88	Mus musculus mRNA for 88kDa nucleoporin protein (Nup88 gene).
AJ534941	2316.22	P	2187.65	P	2273.25	P	1410.49	P	1683.35	P	1850.95	P		AJ534941	MM9	chr19	23283221	23348367	226026	AJ534941	Smc5	Mus musculus mRNA for SMC5 protein.
AJ535778	129.626	A	180.735	A	188.075	A	340.456	A	295.34	A	189.846	A		AJ535778	MM9	chr2	44965535	44972915	24136	AJ535778	Zeb2	"Mus musculus partial mRNA for two-handed zinc finger transcriptional repressor Smad-interacting protein-1 (Zfhx1b gene), 5'UTR variant 1."
AJ536019	17220.8	P	17873.3	P	16195.4	P	10394.7	P	11019.6	P	16960.6	P		AJ536019	MM9	chr16	48872757	48874609	245195	AJ536019	Retnlg	Mus musculus mRNA for resistin-like molecule gamma (Retnlg gene).
AJ537495	3641.25	P	3838.61	P	3201.98	P	4162.43	P	3508.17	P	3288.47	P		AJ537495	MM9	chr6	30316387	30332687	232679	AJ537495	Zc3hc1	Mus musculus mRNA for nuclear interacting partner of ALK (NIPA gene).
AJ537599	58.6252	A	62.6925	A	57.8329	A	69.9316	A	66.5006	A	35.8264	A		AJ537599	MM9	chr2	127167379	127183387	215095	AJ537599	Astl	Mus musculus mRNA for oocyte astacin.
AJ537610	100.278	A	95.5931	A	125.321	A	123.035	A	109.18	A	116.642	A		AJ537610	MM9	chr7	28965334	28972313	13549	AJ537610	Dyrk1b	"Mus musculus mRNA for dual-specificity tyrosine-(Y)-phosphorylation regulated kinase 1b, DYRK1B (Dyrk1b gene), splice variant p75."
AJ539143	923.913	P	890.688	P	709.996	P	1094.26	P	941.447	P	895.721	P		AJ539143	MM9	chr10	25161378	25232887	13822	AJ539143	Epb4.1l2	"Mus musculus mRNA for Protein 4.1G (EBP4.1L2 gene), isoform C."
AJ539144	703.271	P	850.601	P	684.669	P	901.446	P	769.806	P	858.185	P		AJ539144	MM9	chr10	25161378	25232887	13822	AJ539144	Epb4.1l2	"Mus musculus mRNA for protein 4.1G (EBP4.1L2 gene), isoform D."
AJ564976	80.1134	A	79.2589	A	78.4157	A	91.8073	A	86.1585	A	63.7213	A		AJ564976	MM9	chrX	117751203	118020059	245578	AJ564976	Pcdh11x	Mus musculus mRNA for protocadherin (PCDHX gene).
AJ567473	1515.71	P	1726.96	P	1476.78	P	1699.39	P	1508.18	P	1397.27	P		AJ567473	MM9	chr2	131317678	131350908	228608	AJ567473	Smox	Mus musculus pGEM-Teasy plasmid.
AJ567475	1604.24	P	1876.69	P	1473.47	P	1424.83	P	1426.71	P	1406.1	P		AJ567475	MM9	chr2	131317678	131350908	228608	AJ567475	Smox	Mus musculus pGEM-Teasy plasmid.
AJ567476	2177.44	P	2354.22	P	1998.69	P	2329.74	P	1907.24	P	1887.61	P		AJ567476	MM9	chr2	131317678	131350908	228608	AJ567476	Smox	Mus musculus pGEM-Teasy plasmid.
AJ567480	1311.78	P	1397.16	P	1333.78	P	1565.07	P	1475.31	P	1213.64	P		AJ567480	MM9	chr2	131317678	131350908	228608	AJ567480	Smox	Mus musculus pGEM-Teasy plasmid.
AJ575814	410.213	P	457.666	P	409.213	P	384.598	A	312.6	A	273.767	A		AJ575814	MM9	chr7	52558001	52589112	68667	AJ575814	Trpm4	Mus musculus mRNA for transient receptor potential ion channel melastatin subgroup member 4 protein (trpm4 gene).
AJ619664	105.03	A	129.163	A	122.408	A	122.629	A	138.241	A	88.1215	A		AJ619664	MM9	chr11	83943173	84027792	107476	AJ619664	Acaca	Mus musculus mRNA for acetyl-Coenzyme A carboxylase alpha (Acaca gene).
AJ621558	2973.49	P	3051.7	P	2873.91	P	3526.75	P	3148.09	P	3202.96	P		AJ621558	MM9	chr7	108521469	108561100	69710	AJ621558	Arap1	Mus musculus mRNA for ARAP1 (Centd2 gene).
AJ623274	72.8247	A	68.9037	A	79.8829	A	91.3875	A	85.397	A	55.9328	A		AJ623274	MM9	chr9	119422098	119426909	20271	AJ623274	Scn5a	Mus musculus partial mRNA for voltage-gated sodium channel Nav1.5 (Scn5a gene).
AJ632220	10.4273	A	8.8351	A	9.357	A	9.001	A	8.4842	A	8.8795	A		AJ632220	MM9	chr2	177853679	178071196	74189	AJ632220	Phactr3	Mus musculus mRNA for Scapinin1A (scapin1A gene).
AJ812653	353.525	A	263.766	A	289.394	A	252.626	A	236.13	A	336.001	A		AJ812653	MM9	chrX	163742862	163768031	N/A	AJ812653	N/A	"Mus musculus partial mRNA for toll-like receptor 7 (TLR7 gene), exon 2b."
AJ875402	10.1984	A	13.7375	A	10.1338	A	20.044	A	11.1263	A	9.309	A		AJ875402	MM9	chr2	162773740	162775275	241764	AJ875402	L3mbtl	"Mus musculus partial mRNA for Lethal(3)malignant brain tumor-like protein (L3mbtl gene), 5' end, splice variant 4."
AJ890450	18.471	A	26.9852	A	17.0686	A	16.9425	A	12.4024	A	15.9695	A		AJ890450	MM9	chr6	8024821	8029763	213945	AJ890450	Col28a1	"Mus musculus partial mRNA for collagen, type XXVIII (col28 gene), isoform 2."
AJ968960	20331.5	P	20514.2	P	20489.4	P	18366.1	P	19066.6	P	20733.5	P		AJ968960	MM9	chr2	35035724	35056640	68365	AJ968960	Rab14	"Mus musculus mRNA for RAB14 protein variant, strain SAMR1/TA."
AK002231	4690.55	P	4943.97	P	4275.16	P	5392.77	P	5229.73	P	5643.84	P		AK002231	MM9	chr2	126906253	126922820	109778	AK002231	Blvra	"Mus musculus adult male kidney cDNA, RIKEN full-length enriched library, clone:0610006A11 product:BILIVERDIN REDUCTASE A PRECURSOR (EC 1.3.1.24) (BILIVERDIN-IX ALPHA- REDUCTASE) homolog [Rattus norvegicus], full insert sequence."
AK002244	11028.8	P	10485.7	P	10140.5	P	8675.99	P	8258.75	P	9908.25	P		AK002244	MM9	chr6	86959897	86978409	56748	AK002244	Nfu1	"Mus musculus adult male kidney cDNA, RIKEN full-length enriched library, clone:0610006G17 product:histone cell cycle regulation defective interacting protein 5, full insert sequence."
AK002250	35.8066	A	30.5268	A	39.316	A	32.6069	A	37.997	A	25.8161	A		AK002250	MM9	chr10	95182118	95185134	68529	AK002250	1110019B22Rik	"Mus musculus adult male kidney cDNA, RIKEN full-length enriched library, clone:0610006I13 product:unclassifiable, full insert sequence."
AK002269	3317.98	P	3477.31	P	3133.7	P	4237.23	P	4027.21	P	3882.95	P		AK002269	MM9	chr1	173272374	173275771	27045	AK002269	Nit1	"Mus musculus adult male kidney cDNA, RIKEN full-length enriched library, clone:0610007B07 product:nitrilase 1, full insert sequence."
AK002271	22566	P	22027.3	P	22068.1	P	21783.3	P	19016.2	P	19952.1	P		AK002271	MM9	chr9	66875700	66897020	22003	AK002271	Tpm1	"Mus musculus adult male kidney cDNA, RIKEN full-length enriched library, clone:0610007B22 product:tropomyosin 2, beta, full insert sequence."
AK002289	12542	P	11787.7	P	11890.6	P	13275.1	P	13131.5	P	12749.8	P		AK002289	MM9	chr12	80257008	80261569	53612	AK002289	Vti1b	"Mus musculus adult male kidney cDNA, RIKEN full-length enriched library, clone:0610007H13 product:vesicle transport through interaction with t-SNAREs 1B homolog, full insert sequence."
AK002299	2812.27	P	2719.62	P	2444.61	P	2525.97	P	2099.99	P	2291.75	P		AK002299	MM9	chr13	67013061	67033996	66410	AK002299	Mterfd1	"Mus musculus adult male kidney cDNA, RIKEN full-length enriched library, clone:0610007L12 product:RIKEN cDNA 2410017I18 gene, full insert sequence."
AK002300	7756.87	P	9064.62	P	7693.04	P	10969.2	P	10213.6	P	9721.66	P		AK002300	MM9	chr4	62170203	62180928	17025	AK002300	Alad	"Mus musculus adult male kidney cDNA, RIKEN full-length enriched library, clone:0610007L13 product:aminolevulinate, delta-, dehydratase, full insert sequence."
AK002328	26.5724	A	18.9899	A	14.5977	A	21.358	A	26.4745	A	20.0188	A		AK002328	MM9	chr2	163319543	163367456	68314	AK002328	0610008F07Rik	"Mus musculus adult male kidney cDNA, RIKEN full-length enriched library, clone:0610008F07 product:unclassifiable, full insert sequence."
AK002335	1837.93	P	1717.56	P	1689.51	P	1353.71	P	1528.2	P	1733.06	P		AK002335	MM9	chr13	47120547	47138572	22017	AK002335	Tpmt	"Mus musculus adult male kidney cDNA, RIKEN full-length enriched library, clone:0610008H11 product:thiopurine methyltransferase, full insert sequence."
AK002344	3946.56	P	3540.66	P	3858.24	P	3842.25	P	4213.31	P	4167.97	P		AK002344	MM9	chr7	112885165	112891434	16202	AK002344	Ilk	"Mus musculus adult male kidney cDNA, RIKEN full-length enriched library, clone:0610008K16 product:integrin linked kinase, full insert sequence."
AK002362	3022.27	P	2795.04	P	3099.7	P	3354.68	P	3279.39	P	2986.6	P		AK002362	MM9	chr9	75031990	75071494	17918	AK002362	Myo5a	"Mus musculus adult male kidney cDNA, RIKEN full-length enriched library, clone:0610009A05 product:myosin Va, full insert sequence."
AK002370	3403.61	P	3334.04	P	3257.54	P	3671.61	P	3499.65	P	3563.77	P		AK002370	MM9	chr7	26404449	26410569	66349	AK002370	Atp5sl	"Mus musculus adult male kidney cDNA, RIKEN full-length enriched library, clone:0610009B24 product:hypothetical RNI-like structure containing protein, full insert sequence."
AK002372	11949.9	P	12161.6	P	12055.8	P	10808.1	P	10388	P	11610.5	P		AK002372	MM9	chr17	35087185	35089413	68763	AK002372	1110038B12Rik	"Mus musculus adult male kidney cDNA, RIKEN full-length enriched library, clone:0610009C20 product:unclassifiable, full insert sequence."
AK002380	244.205	A	257.267	A	258.928	A	335.307	A	308.593	A	303.447	A		AK002380	MM9	chr8	125717850	125725124	13479	AK002380	Dpep1	"Mus musculus adult male kidney cDNA, RIKEN full-length enriched library, clone:0610009E10 product:dipeptidase 1 (renal), full insert sequence."
AK002387	6065.82	P	5548.98	P	6105.17	P	3868.34	P	4055.03	P	4634.9	P		AK002387	MM9	chr19	36422943	36530694	76073	AK002387	Pcgf5	"Mus musculus adult male kidney cDNA, RIKEN full-length enriched library, clone:0610009F02 product:hypothetical RING finger containing protein, full insert sequence."
AK002390	497.377	P	476.212	P	516.737	P	198.312	A	239.082	A	213.621	A		AK002390	MM9	chr5	23356414	23360742	67194	AK002390	2700038G22Rik	"Mus musculus adult male kidney cDNA, RIKEN full-length enriched library, clone:0610009F16 product:unclassifiable, full insert sequence."
AK002412	126.791	A	136.57	A	131.475	A	132.77	A	118.143	A	144.746	A		AK002412	MM9	chrX	160874925	160897032	68854	AK002412	Asb11	"Mus musculus adult male kidney cDNA, RIKEN full-length enriched library, clone:0610009J12 product:ankyrin repeat and SOCS box-containing protein 11, full insert sequence."
AK002415	292.783	A	307.683	A	276.467	A	420.908	P	351.401	A	348.57	A		AK002415	MM9	chr14	66703213	66743329	13850	AK002415	Ephx2	"Mus musculus adult male kidney cDNA, RIKEN full-length enriched library, clone:0610009K09 product:SOLUBLE EPOXIDE HYDROLASE (SEH) (EC 3.3.2.3) (EPOXIDE HYDRATASE) (CYTOSOLIC EPOXIDE HYDROLASE) (CEH) homolog [Mus musculus], full insert sequence."
AK002417	32.7255	A	33.0758	A	22.2436	A	33.7718	A	24.5904	A	36.7177	A		AK002417	MM9	chr4	13536991	13595877	71681	AK002417	0610009K14Rik	"Mus musculus adult male kidney cDNA, RIKEN full-length enriched library, clone:0610009K14 product:unclassifiable, full insert sequence."
AK002430	8948.49	P	9205.2	P	9602.3	P	10708.3	P	10029.5	P	9432.23	P		AK002430	MM9	chr15	102289632	102293215	66151	AK002430	Prr13	"Mus musculus adult male kidney cDNA, RIKEN full-length enriched library, clone:0610009N23 product:hypothetical protein, full insert sequence."
AK002446	15592.7	P	15505.1	P	15322.7	P	15645.5	P	17510.3	P	15199.6	P		AK002446	MM9	chr14	54855159	54873553	13135	AK002446	Dad1	"Mus musculus adult male kidney cDNA, RIKEN full-length enriched library, clone:0610010B12 product:defender against cell death 1, full insert sequence."
AK002449	177.47	A	202.841	A	202.612	A	137.838	A	175.557	A	122.281	A		AK002449	MM9	chr11	113559484	113570281	52670	AK002449	Cpsf4l	"Mus musculus adult male kidney cDNA, RIKEN full-length enriched library, clone:0610010C04 product:hypothetical Zn-finger, C-x8-C-x5-C-x3-H type containing protein, full insert sequence."
AK002458	955.19	P	1093.39	P	1006.23	P	1130.72	P	977.636	P	842.55	P		AK002458	MM9	chr12	102207553	102267193	68339	AK002458	Ccdc88c	"Mus musculus adult male kidney cDNA, RIKEN full-length enriched library, clone:0610010D24 product:hypothetical protein, full insert sequence."
AK002491	7449.38	P	7916.38	P	7183.83	P	8742.59	P	8829.88	P	7621.51	P		AK002491	MM9	chr11	70048709	70051972	N/A	AK002491	N/A	"Mus musculus adult male kidney cDNA, RIKEN full-length enriched library, clone:0610010K14 product:hypothetical Homeodomain-like structure containing protein, full insert sequence."
AK002502	260.257	A	229.871	A	253.052	A	192.162	A	213.507	A	188.247	A		AK002502	MM9	chrX	6989224	7022269	68355	AK002502	2010204K13Rik	"Mus musculus adult male kidney cDNA, RIKEN full-length enriched library, clone:0610010M13 product:hypothetical protein, full insert sequence."
AK002510	98.6977	A	131.453	A	115.607	A	183.953	A	165.219	A	94.4487	A		AK002510	MM9	chr11	3889935	3899317	53897	AK002510	Gal3st1	"Mus musculus adult male kidney cDNA, RIKEN full-length enriched library, clone:0610010N24 product:galactosylceramide sulfotransferase, full insert sequence."
AK002513	125.132	A	137.368	A	114.788	A	134.181	A	165.505	A	113.456	A		AK002513	MM9	chr10	88917122	88969372	20186	AK002513	Nr1h4	"Mus musculus adult male kidney cDNA, RIKEN full-length enriched library, clone:0610010O18 product:nuclear receptor subfamily 1, group H, member 4, full insert sequence."
AK002515	4906.9	P	4566.74	P	4634.92	P	4707.79	P	4706.76	P	4580.06	P		AK002515	MM9	chr2	70499632	70529800	70231	AK002515	Gorasp2	"Mus musculus adult male kidney cDNA, RIKEN full-length enriched library, clone:0610011A07 product:golgi reassembly stacking protein 2, full insert sequence."
AK002541	356.803	A	406.433	P	333.153	A	471.69	P	358.872	A	379.398	A		AK002541	MM9	chr4	153394701	153399760	68859	AK002541	1190007F08Rik	"Mus musculus adult male kidney cDNA, RIKEN full-length enriched library, clone:0610011H04 product:unclassifiable, full insert sequence."
AK002544	715.755	P	698.04	P	656.55	P	648.788	P	611.202	P	587.009	P		AK002544	MM9	chr2	30247935	30256047	57170	AK002544	Dolpp1	"Mus musculus adult male kidney cDNA, RIKEN full-length enriched library, clone:0610011H20 product:LSFR2 PROTEIN (FRAGMENT) homolog [Fugu rubripes], full insert sequence."
AK002548	1257.83	P	1183.74	P	1124.91	P	1553.57	P	1657.36	P	1316.32	P		AK002548	MM9	chr1	94830984	94837549	23830	AK002548	Capn10	"Mus musculus adult male kidney cDNA, RIKEN full-length enriched library, clone:0610011I19 product:calpain 10, full insert sequence."
AK002566	22.4432	A	24.1594	A	19.3199	A	16.9772	A	17.5847	A	16.9512	A		AK002566	MM9	chr9	44481320	44494387	58866	AK002566	Treh	"Mus musculus adult male kidney cDNA, RIKEN full-length enriched library, clone:0610011O18 product:trehalase (brush-border membrane glycoprotein), full insert sequence."
AK002569	250.812	A	272.607	A	257.325	A	279.478	A	229.313	A	218.365	A		AK002569	MM9	chr17	36040275	36046684	73242	AK002569	2610110G12Rik	"Mus musculus adult male kidney cDNA, RIKEN full-length enriched library, clone:0610011P08 product:0610011P08RIK PROTEIN, full insert sequence."
AK002571	5992.48	P	5430.22	P	6098.85	P	6215.01	P	6268.74	P	5872.53	P		AK002571	MM9	chr9	71326250	71332765	28015	AK002571	Grinl1a	"Mus musculus adult male kidney cDNA, RIKEN full-length enriched library, clone:0610012A03 product:PUTATIVE IONOTROPIC GLUTAMATE RECEPTOR GLURR-F11694B (FRAGMENT) homolog [Rattus norvegicus], full insert sequence."
AK002574	21.1748	A	38.1238	A	27.4606	A	66.2936	A	48.2114	A	32.7712	A		AK002574	MM9	chr12	104927843	104932926	68348	AK002574	Serpina1f	"Mus musculus adult male kidney cDNA, RIKEN full-length enriched library, clone:0610012A11 product:hypothetical Serpins containing protein, full insert sequence."
AK002607	72.7864	A	111.599	A	92.7712	A	135.312	A	105.079	A	71.6948	A		AK002607	MM9	chr9	107553485	107569730	76257	AK002607	Slc38a3	"Mus musculus adult male kidney cDNA, RIKEN full-length enriched library, clone:0610012J02 product:solute carrier family 38, member 3 (MGI:1923507), full insert sequence."
AK002609	1539.54	P	1541.13	P	1360.48	P	1537.67	P	1511.29	P	1706.07	P		AK002609	MM9	chr13	43460874	43490572	68346	AK002609	Sirt5	"Mus musculus adult male kidney cDNA, RIKEN full-length enriched library, clone:0610012J09 product:SIRTUIN TYPE 5 (SIR2-LIKE 5) homolog [Homo sapiens], full insert sequence."
AK002615	39.3832	A	53.8579	A	37.766	A	91.389	A	91.84	A	33.7314	A		AK002615	MM9	chr17	15074847	15080129	71682	AK002615	Wdr27	"Mus musculus adult male kidney cDNA, RIKEN full-length enriched library, clone:0610012K18 product:unclassifiable, full insert sequence."
AK002618	365.093	A	372.39	A	320.698	A	424.976	P	333.73	A	329.318	A		AK002618	MM9	chr12	85714806	85741808	12499	AK002618	Entpd5	"Mus musculus adult male kidney cDNA, RIKEN full-length enriched library, clone:0610012N06 product:ectonucleoside triphosphate diphosphohydrolase 5, full insert sequence."
AK002625	1086.18	P	1227.39	P	1103.23	P	1005.18	P	935.412	P	864.381	P		AK002625	MM9	chr14	56334713	56341094	56187	AK002625	Rabggta	"Mus musculus adult male kidney cDNA, RIKEN full-length enriched library, clone:0610013I14 product:Rab geranylgeranyl transferase, a subunit, full insert sequence."
AK002630	3520.48	P	3358.8	P	2919.03	P	4923.18	P	4956.4	P	3503.36	P		AK002630	MM9	chr7	52748477	52765764	18220	AK002630	Nucb1	"Mus musculus adult male kidney cDNA, RIKEN full-length enriched library, clone:0610014B14 product:nucleobindin, full insert sequence."
AK002636	184.287	A	200.345	A	207.446	A	195.665	A	206.378	A	194.025	A		AK002636	MM9	chr11	74717529	74722707	27364	AK002636	Srr	"Mus musculus adult male kidney cDNA, RIKEN full-length enriched library, clone:0610015N12 product:serine racemase, full insert sequence."
AK002663	33.7574	A	32.579	A	40.8345	A	61.8935	A	69.0546	A	28.3774	A		AK002663	MM9	chr4	97988088	97998482	78687	AK002663	0610025J13Rik	"Mus musculus adult male kidney cDNA, RIKEN full-length enriched library, clone:0610025J13 product:hypothetical protein, full insert sequence."
AK002680	1609.79	P	1476.94	P	1672.99	P	1349.45	P	1571.4	P	1490.6	P		AK002680	MM9	chr18	4375589	4397328	67440	AK002680	Mtpap	"Mus musculus adult male kidney cDNA, RIKEN full-length enriched library, clone:0610027A18 product:RIKEN cDNA 0610027A18 gene, full insert sequence."
AK002684	604.31	P	571.187	P	560.558	P	1449.65	P	1305.14	P	596.855	P		AK002684	MM9	chr7	3645358	3652611	66078	AK002684	Tsen34	"Mus musculus adult male kidney cDNA, RIKEN full-length enriched library, clone:0610027F08 product:LENG5 PROTEIN homolog [Homo sapiens], full insert sequence."
AK002691	961.756	P	1098.18	P	980.511	P	960.672	P	984.007	P	1363.22	P		AK002691	MM9	chr14	56106028	56109177	28200	AK002691	Dhrs4	"Mus musculus adult male kidney cDNA, RIKEN full-length enriched library, clone:0610030A01 product:DNA segment, Chr 14, University of California at Los Angeles 2, full insert sequence."
AK002694	293.762	A	346.918	A	321.899	A	585.585	P	548.623	P	485.621	P		AK002694	MM9	chr7	31887779	31900294	15451	AK002694	Hpn	"Mus musculus adult male kidney cDNA, RIKEN full-length enriched library, clone:0610030A17 product:hepsin, full insert sequence."
AK002701	2228.61	P	2210.5	P	1553.88	P	2353.97	P	1954.87	P	1796	P		AK002701	MM9	chr6	72297336	72300611	68364	AK002701	0610030E20Rik	"Mus musculus adult male kidney cDNA, RIKEN full-length enriched library, clone:0610030E20 product:hypothetical protein, full insert sequence."
AK002708	394.161	A	424.121	P	451.968	P	599.569	P	530.163	P	548.219	P		AK002708	MM9	chr13	64350007	64369453	66503	AK002708	1810034E14Rik	"Mus musculus adult male kidney cDNA, RIKEN full-length enriched library, clone:0610030K08 product:unclassifiable, full insert sequence."
AK002711	2397.29	P	2120.11	P	2320.66	P	2555.33	P	2391.34	P	2172.87	P		AK002711	MM9	chr15	97938981	97962882	18642	AK002711	Pfkm	"Mus musculus adult male kidney cDNA, RIKEN full-length enriched library, clone:0610030O01 product:phosphofructokinase, muscle, full insert sequence."
AK002713	72.6033	A	90.0493	A	73.7167	A	100.777	A	62.9312	A	63.0942	A		AK002713	MM9	chr7	24919181	24921929	56525	AK002713	Zfp235	"Mus musculus adult male kidney cDNA, RIKEN full-length enriched library, clone:0610030O19 product:zinc finger protein 235, full insert sequence."
AK002719	6766.33	P	6414.99	P	6589.25	P	6283.93	P	6014.31	P	6787.16	P		AK002719	MM9	chr13	115608493	115618939	17434	AK002719	Mocs2	"Mus musculus adult male kidney cDNA, RIKEN full-length enriched library, clone:0610031B01 product:hypothetical Molydopterin converting factor subunit 2 containing protein, full insert sequence."
AK002723	42.776	A	45.3355	A	43.9424	A	38.829	A	33.3478	A	31.8097	A		AK002723	MM9	chr17	27154995	27159462	75393	AK002723	0610031G08Rik	"Mus musculus adult male kidney cDNA, RIKEN full-length enriched library, clone:0610031G08 product:hypothetical protein, full insert sequence."
AK002731	2781.32	P	2888.5	P	2603.72	P	2635.34	P	2848.59	P	2995.95	P		AK002731	MM9	chr19	8847018	8848932	67706	AK002731	Tmem179b	"Mus musculus adult male kidney cDNA, RIKEN full-length enriched library, clone:0610031L02 product:unclassifiable, full insert sequence."
AK002733	85.1515	A	71.9889	A	72.4328	A	47.0932	A	63.0705	A	87.0373	A		AK002733	MM9	chr3	137873679	137902628	68369	AK002733	0610031O16Rik	"Mus musculus adult male kidney cDNA, RIKEN full-length enriched library, clone:0610031O16 product:unclassifiable, full insert sequence."
AK002745	3735.59	P	3267.51	P	3386.64	P	3591.09	P	3635.44	P	3037.74	P		AK002745	MM9	chr9	55056792	55072240	71999	AK002745	Fbxo22	"Mus musculus adult male kidney cDNA, RIKEN full-length enriched library, clone:0610033L19 product:F-box only protein 22, full insert sequence."
AK002748	50.2499	A	60.2597	A	51.2962	A	55.9953	A	36.5934	A	57.438	A		AK002748	MM9	chr6	51350964	51352218	74093	AK002748	0610033M10Rik	"Mus musculus adult male kidney cDNA, RIKEN full-length enriched library, clone:0610033M10 product:unclassifiable, full insert sequence."
AK002751	978.54	P	937.456	P	847.902	P	735.596	P	824.792	P	829.506	P		AK002751	MM9	chr17	24610497	24616023	56716	AK002751	Mlst8	"Mus musculus adult male kidney cDNA, RIKEN full-length enriched library, clone:0610033N12 product:G protein beta subunit-like, full insert sequence."
AK002768	1054.99	P	907.79	P	1065.65	P	747.819	P	880.795	P	1109.78	P		AK002768	MM9	chr4	116381175	116387709	68394	AK002768	0610037D15Rik	"Mus musculus adult male kidney cDNA, RIKEN full-length enriched library, clone:0610037D15 product:hypothetical protein, full insert sequence."
AK002779	13626.6	P	13008.9	P	13225	P	13611.5	P	12986.7	P	11378.1	P		AK002779	MM9	chr17	35378749	35566998	68395	AK002779	0610037M15Rik	"Mus musculus adult male kidney cDNA, RIKEN full-length enriched library, clone:0610037M15 product:unclassifiable, full insert sequence."
AK002785	5429.61	P	5174.31	P	5133.21	P	4915.05	P	4915.98	P	5200.76	P		AK002785	MM9	chr16	14299336	14317425	66086	AK002785	0610037P05Rik	"Mus musculus adult male kidney cDNA, RIKEN full-length enriched library, clone:0610037P05 product:unclassifiable, full insert sequence."
AK002794	7.8668	A	6.3882	A	6.3002	A	7.2283	A	7.273	A	7.3355	A		AK002794	MM9	chr6	121250313	121253311	14412	AK002794	Slc6a13	"Mus musculus adult male kidney cDNA, RIKEN full-length enriched library, clone:0610038F15 product:SIMILAR TO SOLUTE CARRIER FAMILY 6 (NEUROTRANSMITTER TRANSPORTER, GABA), MEMBER 13, full insert sequence."
AK002807	1592.9	P	1869.92	P	1663.7	P	2515.5	P	2358.72	P	2200.1	P		AK002807	MM9	chr2	131036175	131039244	69596	AK002807	2310035K24Rik	"Mus musculus adult male kidney cDNA, RIKEN full-length enriched library, clone:0610038L13 product:RIKEN cDNA 0610038L13 gene, full insert sequence."
AK002812	1385.17	P	1312.28	P	1228.14	P	2080.64	P	1881.35	P	1503.59	P		AK002812	MM9	chr2	60090049	60122475	66205	AK002812	Cd302	"Mus musculus adult male kidney cDNA, RIKEN full-length enriched library, clone:0610038N09 product:hypothetical C-type lectin domain containing protein, full insert sequence."
AK002824	5566.73	P	5057.67	P	4865.23	P	5154.66	P	4841.3	P	5266.04	P		AK002824	MM9	chr10	128254957	128258650	66844	AK002824	Ormdl2	"Mus musculus adult male kidney cDNA, RIKEN full-length enriched library, clone:0610039B07 product:weakly similar to HSPC160 (SIMILAR TO HSPC160 PROTEIN) [Homo sapiens], full insert sequence."
AK002830	1860.01	P	2243.55	P	1860.81	P	1879.58	P	1860.51	P	1724.45	P		AK002830	MM9	chr7	148449087	148452300	54123	AK002830	Irf7	"Mus musculus adult male kidney cDNA, RIKEN full-length enriched library, clone:0610039E12 product:interferon regulatory factor 7, full insert sequence."
AK002831	13.7562	A	15.285	A	13.1333	A	12.7474	A	9.4769	A	13.5133	A		AK002831	MM9	chr7	52811413	52822691	66065	AK002831	Hsd17b14	"Mus musculus adult male kidney cDNA, RIKEN full-length enriched library, clone:0610039E24 product:similar to SHORT-CHAIN DEHYDROGENASE/REDUCTASE (SHORT-CHAIN DEHYDROGENASE/REDUCTASE RETSDR3) [Bos taurus], full insert sequence."
AK002832	3443.4	P	3704.89	P	3240.67	P	4090.89	P	3803.04	P	4018.65	P		AK002832	MM9	chr5	130474528	130478698	110006	AK002832	Gusb	"Mus musculus adult male kidney cDNA, RIKEN full-length enriched library, clone:0610039G03 product:beta-glucuronidase structural, full insert sequence."
AK002835	796.746	P	770.678	P	780.582	P	966.775	P	870.005	P	822.976	P		AK002835	MM9	chr11	102855369	102858862	68087	AK002835	Dcakd	"Mus musculus adult male kidney cDNA, RIKEN full-length enriched library, clone:0610039G20 product:hypothetical P-loop containing nucleotide triphosphate hydrolases structure containing protein, full insert sequence."
AK002838	84.4333	A	74.9203	A	100.805	A	58.2655	A	69.2248	A	87.9227	A		AK002838	MM9	chr11	88480564	88484740	68397	AK002838	0610039H22Rik	"Mus musculus adult male kidney cDNA, RIKEN full-length enriched library, clone:0610039H22 product:unclassifiable, full insert sequence."
AK002850	6658.33	P	7041.38	P	7372.59	P	8422.24	P	8934.93	P	9818.01	P		AK002850	MM9	chr15	6249788	6377765	13132	AK002850	Dab2	"Mus musculus adult male kidney cDNA, RIKEN full-length enriched library, clone:0610039N04 product:disabled homolog 2 (Drosophila), full insert sequence."
AK002856	2297.51	P	2279.08	P	2130.73	P	2466.27	P	2555.5	P	2271.59	P		AK002856	MM9	chr11	102260480	102263867	51799	AK002856	Rundc3a	"Mus musculus adult male kidney cDNA, RIKEN full-length enriched library, clone:0610040A09 product:Rap2 interacting protein, full insert sequence."
AK002860	1284.62	P	1196.04	P	1305.53	P	1618.64	P	1646.82	P	1062.82	P		AK002860	MM9	chr11	96152349	96168224	75395	AK002860	0610040B09Rik	"Mus musculus adult male kidney cDNA, RIKEN full-length enriched library, clone:0610040B09 product:unclassifiable, full insert sequence."
AK002866	59.4472	A	56.1567	A	63.2859	A	36.9143	A	39.2282	A	81.8657	A		AK002866	MM9	chr6	108560211	108573161	75394	AK002866	0610040F04Rik	"Mus musculus adult male kidney cDNA, RIKEN full-length enriched library, clone:0610040F04 product:unclassifiable, full insert sequence."
AK002872	406.799	P	493.726	P	481.125	P	697.652	P	650.293	P	530.437	P		AK002872	MM9	chr7	51723483	51727021	66124	AK002872	Josd2	"Mus musculus adult male kidney cDNA, RIKEN full-length enriched library, clone:0610040L19 product:hypothetical Josephin containing protein, full insert sequence."
AK002875	114.613	A	182.2	A	108.444	A	7.7564	A	21.3526	A	11.4464	A		AK002875	MM9	chr12	114496926	114666777	16061	AK002875	Igh-VJ558	"Mus musculus adult male kidney cDNA, RIKEN full-length enriched library, clone:0610041A01 product:IG ALPHA CHAIN C REGION homolog [Mus musculus], full insert sequence."
AK002891	1438.39	P	1504.07	P	1278.03	P	1536.43	P	1616.62	P	1435.49	P		AK002891	MM9	chr13	55480529	55486048	51791	AK002891	Rgs14	"Mus musculus adult male kidney cDNA, RIKEN full-length enriched library, clone:0610041O18 product:regulator of G-protein signaling 14, full insert sequence."
AK002917	8184.97	P	7711.43	P	7761.92	P	7357.73	P	7837.38	P	7000.15	P		AK002917	MM9	chrX	12869747	12871109	13205	AK002917	Ddx3x	"Mus musculus adult male kidney cDNA, RIKEN full-length enriched library, clone:0610042J09 product:fibroblast growth factor inducible 14, full insert sequence."
AK002923	1403.7	P	1378.73	P	1388.35	P	1283.32	P	1338	P	1391.63	P		AK002923	MM9	chr10	57761394	57768340	70297	AK002923	Gcc2	"Mus musculus adult male kidney cDNA, RIKEN full-length enriched library, clone:0610043A03 product:unclassifiable, full insert sequence."
AK002926	169.25	A	160.525	A	198.853	A	171.185	A	171.003	A	167.743	A		AK002926	MM9	chr7	71036252	71069756	50794	AK002926	Klf13	"Mus musculus adult male kidney cDNA, RIKEN full-length enriched library, clone:0610043C13 product:Kruppel-like factor 13, full insert sequence."
AK002929	164.717	A	171.445	A	144.525	A	143.63	A	118.214	A	149.886	A		AK002929	MM9	chr4	101026387	101071790	68400	AK002929	0610043K17Rik	"Mus musculus adult male kidney cDNA, RIKEN full-length enriched library, clone:0610043K17 product:unclassifiable, full insert sequence."
AK002930	3830.54	P	3512.29	P	3625.5	P	2830.68	P	2773.53	P	3480.38	P		AK002930	MM9	chr19	41998212	42007784	66583	AK002930	Exosc1	"Mus musculus adult male kidney cDNA, RIKEN full-length enriched library, clone:0610043M01 product:similar to 3'-5' EXORIBONUCLEASE CSL4 HOMOLOG (EC 3.1.13.-) (CGI-108) [Homo sapiens], full insert sequence."
AK002936	6292.51	P	6307.96	P	6082.18	P	6075.29	P	4979.46	P	6038.9	P		AK002936	MM9	chr12	86114219	86116035	74316	AK002936	Isca2	"Mus musculus adult male brain cDNA, RIKEN full-length enriched library, clone:0710001C05 product:hypothetical Hypothetical hesB/yadR/yfhF family containing protein, full insert sequence."
AK002949	7.2245	A	7.1642	A	7.2497	A	6.6074	A	6.8767	A	7.0237	A		AK002949	MM9	chr7	112789275	112792146	N/A	AK002949	N/A	"Mus musculus adult male brain cDNA, RIKEN full-length enriched library, clone:0710001E11 product:MITOCHONDRIAL IMPORT INNER MEMBRANE TRANSLOCASE SUBUNIT TIM9 B homolog [Mus musculus], full insert sequence."
AK002961	4546.06	P	4808.66	P	4366.66	P	4743.67	P	4995.31	P	5183.42	P		AK002961	MM9	chr11	95246235	95252966	110172	AK002961	Slc35b1	"Mus musculus adult male brain cDNA, RIKEN full-length enriched library, clone:0710001I14 product:UDP-galactose translocator 2, full insert sequence."
AK002979	251.828	A	182.153	A	194.234	A	171.568	A	228.221	A	187.941	A		AK002979	MM9	chr7	147255778	147268447	68566	AK002979	Caly	"Mus musculus adult male brain cDNA, RIKEN full-length enriched library, clone:0710001P07 product:D1 DOPAMINE RECEPTOR-INTERACTING PROTEIN CALCYON homolog [Mus musculus], full insert sequence."
AK002992	15.9928	A	21.0179	A	29.5985	A	23.2508	A	27.7222	A	23.8798	A		AK002992	MM9	chr4	128788818	128798547	15444	AK002992	Hpca	"Mus musculus adult male brain cDNA, RIKEN full-length enriched library, clone:0710005G22 product:hippocalcin, full insert sequence."
AK003003	292.236	A	338.218	A	313.412	A	243.523	A	169.873	A	321.873	A		AK003003	MM9	chr3	13473219	14115856	N/A	AK003003	N/A	"Mus musculus adult male brain cDNA, RIKEN full-length enriched library, clone:0710005M24 product:Warning: possibly reversed clone, full insert sequence."
AK003008	6729.82	P	6899.18	P	6474.57	P	6264.73	P	6689.25	P	7531.9	P		AK003008	MM9	chr5	130221402	130224566	66258	AK003008	Mrps17	"Mus musculus adult male brain cDNA, RIKEN full-length enriched library, clone:0710007A16 product:mitochondrial ribosomal protein S17, full insert sequence."
AK003009	92.944	A	117.282	A	115.74	A	127.331	A	88.3106	A	86.8664	A		AK003009	MM9	chr10	62032810	62041205	72320	AK003009	2510003E04Rik	"Mus musculus adult male brain cDNA, RIKEN full-length enriched library, clone:0710007C18 product:RIKEN cDNA 0710007C18 gene, full insert sequence."
AK003019	1763.72	P	2062.85	P	1985.33	P	1843.83	P	1815.31	P	1755.99	P		AK003019	MM9	chr13	55608133	55614795	67399	AK003019	Pdlim7	"Mus musculus adult male brain cDNA, RIKEN full-length enriched library, clone:0710007K04 product:LIM MINERALIZATION PROTEIN 3 homolog [Homo sapiens], full insert sequence."
AK003020	88.4397	A	61.6016	A	65.3303	A	55.9694	A	47.7268	A	33.628	A		AK003020	MM9	chr9	26541399	26563679	76898	AK003020	B3gat1	"Mus musculus adult male brain cDNA, RIKEN full-length enriched library, clone:0710007K08 product:beta-1,3-glucuronyltransferase 1 (glucuronosyltransferase P), full insert sequence."
AK003037	616.395	P	978.067	P	920.049	P	1231.82	P	1154.93	P	972.617	P		AK003037	MM9	chr2	120429973	120435048	66606	AK003037	Lrrc57	"Mus musculus adult male brain cDNA, RIKEN full-length enriched library, clone:0710008F23 product:RIKEN cDNA 2810002D13 gene, full insert sequence."
AK003073	949.786	P	1000.66	P	1028.63	P	644.14	P	901.388	P	664.637	P		AK003073	MM9	chr17	35088689	35089413	68763	AK003073	1110038B12Rik	"Mus musculus adult male spleen cDNA, RIKEN full-length enriched library, clone:0910001G04 product:unclassifiable, full insert sequence."
AK003081	12509.1	P	14357.3	P	12947.6	P	15370.4	P	13414.7	P	13642	P		AK003081	MM9	chr7	149646761	149680504	16985	AK003081	Lsp1	"Mus musculus adult male spleen cDNA, RIKEN full-length enriched library, clone:0910001J21 product:LYMPHOCYTE-SPECIFIC PROTEINS LSP1 AND S37 (PP52 PROTEIN) (52 KDA PHOSPHOPROTEIN) (LYMPHOCYTE-SPECIFIC ANTIGEN WP34) (S37 PROTEIN) homolog [Mus musculus], full insert sequence."
AK003103	438.7	P	340.911	A	272.397	A	271.934	A	317.651	A	350.062	A		AK003103	MM9	chr5	110424529	110425417	75403	AK003103	1010001B22Rik	"Mus musculus adult male heart cDNA, RIKEN full-length enriched library, clone:1010001B22 product:unclassifiable, full insert sequence."
AK003112	880.578	P	866.908	P	872.314	P	886.54	P	843.058	P	691.653	P		AK003112	MM9	chr17	24873586	24879716	27361	AK003112	Sepx1	"Mus musculus adult male heart cDNA, RIKEN full-length enriched library, clone:1010001D24 product:selenoprotein R, full insert sequence."
AK003136	163.773	A	264.318	A	254.916	A	332.538	A	361.392	A	195.806	A		AK003136	MM9	chr18	11049928	11052565	68434	AK003136	1010001N08Rik	"Mus musculus adult male heart cDNA, RIKEN full-length enriched library, clone:1010001N08 product:unclassifiable, full insert sequence."
AK003139	5403.92	P	5761.79	P	5148.75	P	6131.15	P	5937.84	P	6232	P		AK003139	MM9	chr5	53658408	53669779	66278	AK003139	1810013D10Rik	"Mus musculus adult male heart cDNA, RIKEN full-length enriched library, clone:1010001N24 product:RIKEN cDNA 1810013D10 gene, full insert sequence."
AK003147	97.4927	A	134.671	A	113.752	A	41.5399	A	31.607	A	57.5956	A		AK003147	MM9	chr7	149684747	149701908	21957	AK003147	Tnnt3	"Mus musculus 18-day embryo whole body cDNA, RIKEN full-length enriched library, clone:1100001B07 product:troponin T3, skeletal, fast, full insert sequence."
AK003160	2988.93	P	2865.35	P	2725.7	P	2583.79	P	2717.12	P	2465.57	P		AK003160	MM9	chr11	53241423	53244329	22272	AK003160	Uqcrq	"Mus musculus 18-day embryo whole body cDNA, RIKEN full-length enriched library, clone:1100001F06 product:ubiquinol-cytochrome c reductase binding protein, full insert sequence."
AK003195	2389.69	P	2411.46	P	2319.26	P	2163.18	P	1775.55	P	2370.64	P		AK003195	MM9	chr16	57561504	57606956	66497	AK003195	2610528E23Rik	"Mus musculus 18-day embryo whole body cDNA, RIKEN full-length enriched library, clone:1110001A06 product:unclassifiable, full insert sequence."
AK003209	5657.67	P	5041.42	P	5137.76	P	4613.55	P	4688.3	P	5674.58	P		AK003209	MM9	chr6	11936341	12031197	75725	AK003209	Phf14	"Mus musculus 18-day embryo whole body cDNA, RIKEN full-length enriched library, clone:1110001C23 product:hypothetical PHD-finger containing protein, full insert sequence."
AK003210	6893.63	P	6721.09	P	6786.2	P	7722.05	P	7239.96	P	6789.01	P		AK003210	MM9	chr2	90750869	90757753	66461	AK003210	Ptpmt1	"Mus musculus 18-day embryo whole body cDNA, RIKEN full-length enriched library, clone:1110001D10 product:hypothetical Tyrosine specific protein phosphatase and dual specificity protein phosphatase family containing protein, full insert sequence."
AK003213	5526.77	P	5954.98	P	5504.03	P	5502.69	P	5497.02	P	6519.41	P		AK003213	MM9	chr10	14375138	14425295	66201	AK003213	Vta1	"Mus musculus 18-day embryo whole body cDNA, RIKEN full-length enriched library, clone:1110001D18 product:similar to MY012 PROTEIN [Homo sapiens], full insert sequence."
AK003267	47.2815	A	54.8478	A	61.4113	A	41.8598	A	35.0051	A	40.5685	A		AK003267	MM9	chr11	67611789	67614841	68460	AK003267	Dhrs7c	"Mus musculus 18-day embryo whole body cDNA, RIKEN full-length enriched library, clone:1110001P11 product:unclassifiable, full insert sequence."
AK003286	7831.46	P	7696.88	P	7690.69	P	8357.28	P	7902.13	P	8112.29	P		AK003286	MM9	chr11	115265065	115272227	68572	AK003286	Ict1	"Mus musculus 18-day embryo whole body cDNA, RIKEN full-length enriched library, clone:1110002E03 product:immature colon carcinoma transcript 1, full insert sequence."
AK003287	924.676	P	944.337	P	895.71	P	1231.11	P	1216.72	P	975.826	P		AK003287	MM9	chr4	129297719	129301152	66264	AK003287	Ccdc28b	"Mus musculus 18-day embryo whole body cDNA, RIKEN full-length enriched library, clone:1110002E08 product:hypothetical protein, full insert sequence."
AK003291	3892.02	P	3780.31	P	3990.5	P	3443.93	P	3634.37	P	3482.14	P		AK003291	MM9	chr17	47823653	47825335	66119	AK003291	Tomm6	"Mus musculus 18-day embryo whole body cDNA, RIKEN full-length enriched library, clone:1110002E23 product:OVER-EXPRESSED BREAST TUMOR PROTEIN homolog [Homo sapiens], full insert sequence."
AK003294	28164	P	29357.1	P	26725.7	P	19578.4	P	20571.8	P	24566.1	P		AK003294	MM9	chrX	132804878	132806496	12070	AK003294	Ngfrap1	"Mus musculus 18-day embryo whole body cDNA, RIKEN full-length enriched library, clone:1110002F04 product:nerve growth factor receptor (TNFRSF16) associated protein 1, full insert sequence."
AK003308	8759.87	P	8144.53	P	7905.03	P	10841.1	P	9079.7	P	9158.95	P		AK003308	MM9	chr4	3866034	3870670	66433	AK003308	Chchd7	"Mus musculus 18-day embryo whole body cDNA, RIKEN full-length enriched library, clone:1110002K01 product:RIKEN cDNA 1810049H20 gene, full insert sequence."
AK003315	18139.7	P	17593.3	P	17665.7	P	19403.7	P	18806.8	P	19573.4	P		AK003315	MM9	chr1	94533734	94538542	66915	AK003315	Myeov2	"Mus musculus 18-day embryo whole body cDNA, RIKEN full-length enriched library, clone:1110002M09 product:unclassifiable, full insert sequence."
AK003325	620.143	P	564.514	P	542.233	P	568.626	P	503.676	P	629.553	P		AK003325	MM9	chr11	79950179	79955626	68550	AK003325	1110002N22Rik	"Mus musculus 18-day embryo whole body cDNA, RIKEN full-length enriched library, clone:1110002N22 product:hypothetical protein, full insert sequence."
AK003327	43.3742	A	60.3904	A	52.1508	A	86.1414	A	68.1354	A	71.9201	A		AK003327	MM9	chr1	35936689	35937964	68483	AK003327	1110002O04Rik	"Mus musculus 18-day embryo whole body cDNA, RIKEN full-length enriched library, clone:1110002O04 product:unclassifiable, full insert sequence."
AK003337	734.466	P	699.05	P	740.097	P	739.508	P	805.802	P	692.328	P		AK003337	MM9	chr7	4944455	4947703	68490	AK003337	Zfp579	"Mus musculus 18-day embryo whole body cDNA, RIKEN full-length enriched library, clone:1110003A17 product:hypothetical protein, full insert sequence."
AK003346	538.5	P	498.493	P	497.783	P	449.163	P	446.09	P	396.193	A		AK003346	MM9	chr5	89149895	89179034	68473	AK003346	Mobkl1a	"Mus musculus 18-day embryo whole body cDNA, RIKEN full-length enriched library, clone:1110003E08 product:weakly similar to CELL CYCLE ASSOCIATED PROTEIN MOB1-1 [Trypanosoma brucei], full insert sequence."
AK003367	8803.26	P	8767.32	P	8790.84	P	6500.72	P	6550.45	P	8058.75	P		AK003367	MM9	chr1	4766457	4775768	27395	AK003367	Mrpl15	"Mus musculus 18-day embryo whole body cDNA, RIKEN full-length enriched library, clone:1110003K01 product:mitochondrial ribosomal protein L15, full insert sequence."
AK003370	2261.55	P	2207.45	P	1972.52	P	2845.47	P	2575.06	P	2554.73	P		AK003370	MM9	chr7	109163590	109166669	16068	AK003370	Il18bp	"Mus musculus 18-day embryo whole body cDNA, RIKEN full-length enriched library, clone:1110003K24 product:INTERLEUKIN-18 BINDING PROTEIN PRECURSOR (IL-18BP) (INTERFERON GAMMA INDUCING FACTOR BINDING PROTEIN) homolog [Mus musculus], full insert sequence."
AK003377	2144.94	P	2179.27	P	2129.92	P	1896.1	P	1882.63	P	1909.52	P		AK003377	MM9	chr17	45700908	45703003	73836	AK003377	Slc35b2	"Mus musculus 18-day embryo whole body cDNA, RIKEN full-length enriched library, clone:1110003M08 product:hypothetical protein, full insert sequence."
AK003411	6684.18	P	6555.9	P	6263.72	P	5932.33	P	5570.45	P	6124.12	P		AK003411	MM9	chr18	65960231	65977311	66286	AK003411	Sec11c	"Mus musculus 18-day embryo whole body cDNA, RIKEN full-length enriched library, clone:1110004D21 product:MICROSOMAL SIGNAL PEPTIDASE 21 KDA SUBUNIT (EC 3.4.-.-) (SPASE 21 KDA SUBUNIT) (SPC21) homolog [Rattus norvegicus], full insert sequence."
AK003413	5354.06	P	5825.32	P	5420.84	P	5790.18	P	5934.07	P	5289.63	P		AK003413	MM9	chr16	90926083	90935058	68001	AK003413	1110004E09Rik	"Mus musculus 18-day embryo whole body cDNA, RIKEN full-length enriched library, clone:1110004E09 product:PROTEIN C21ORF59 homolog [Homo sapiens], full insert sequence."
AK003421	15.0748	A	23.7796	A	17.7715	A	23.5988	A	14.512	A	29.883	A		AK003421	MM9	chr7	112789080	112790357	14356	AK003421	Fxc1	"Mus musculus 18-day embryo whole body cDNA, RIKEN full-length enriched library, clone:1110004H01 product:similar to MITOCHONDRIAL IMPORT INNER MEMBRANE TRANSLOCASE SUBUNIT TIM9 B (FRACTURE CALLUS PROTEIN 1) (FXC1) [Rattus norvegicus], full insert sequence."
AK003438	895.165	P	861.309	P	987.02	P	1115.59	P	1044.99	P	1019.38	P		AK003438	MM9	chr13	99033196	99043865	68558	AK003438	Ankra2	"Mus musculus 18-day embryo whole body cDNA, RIKEN full-length enriched library, clone:1110004M18 product:ankyrin repeat, family A (RFXANK-like), 2, full insert sequence."
AK003441	1339.49	P	1261.61	P	1194.48	P	1412.18	P	1215.15	P	1281.06	P		AK003441	MM9	chr18	36806784	36825564	71783	AK003441	mCG_142697	"Mus musculus 18-day embryo whole body cDNA, RIKEN full-length enriched library, clone:1110004O12 product:hypothetical protein, full insert sequence."
AK003451	820.199	P	808.621	P	770.312	P	749.106	P	728.271	P	600.585	P		AK003451	MM9	chr9	64129413	64152599	66131	AK003451	Tipin	"Mus musculus 18-day embryo whole body cDNA, RIKEN full-length enriched library, clone:1110005A05 product:hypothetical protein, full insert sequence."
AK003457	19392.7	P	18318.3	P	19663.3	P	20994.4	P	19967.2	P	20557	P		AK003457	MM9	chr19	46405033	46413114	67116	AK003457	Cuedc2	"Mus musculus 18-day embryo whole body cDNA, RIKEN full-length enriched library, clone:1110005D16 product:RIKEN cDNA 3010002G01 gene, full insert sequence."
AK003504	1355.44	P	1401.23	P	1211.04	P	1566.09	P	1326.44	P	1274.31	P		AK003504	MM9	chr7	31836698	31838141	56188	AK003504	Fxyd1	"Mus musculus 18-day embryo whole body cDNA, RIKEN full-length enriched library, clone:1110006M24 product:FXYD domain-containing ion transport regulator 1, full insert sequence."
AK003506	176.939	A	165.835	A	177.12	A	198.274	A	215.055	A	137.565	A		AK003506	MM9	chr18	61847568	61852191	56069	AK003506	Il17b	"Mus musculus 18-day embryo whole body cDNA, RIKEN full-length enriched library, clone:1110006O16 product:interleukin 17B, full insert sequence."
AK003517	48.2696	A	81.8394	A	52.3247	A	82.4848	A	73.6347	A	64.763	A		AK003517	MM9	chr3	94147176	94151272	66198	AK003517	Them5	"Mus musculus 18-day embryo whole body cDNA, RIKEN full-length enriched library, clone:1110007B02 product:RIKEN cDNA 1110007B02 gene, full insert sequence."
AK003543	6234.87	P	6030.51	P	5709.18	P	7326.08	P	6797.13	P	6417.82	P		AK003543	MM9	chr19	29423166	29436361	67759	AK003543	5033414D02Rik	"Mus musculus 18-day embryo whole body cDNA, RIKEN full-length enriched library, clone:1110007H22 product:similar to UNCHARACTERIZED HEMATOPOIETIC STEM/PROGENITOR CELLS PROTEIN MDS030 [Homo sapiens], full insert sequence."
AK003559	75.963	A	126.614	A	109.437	A	149.466	A	144.134	A	106.992	A		AK003559	MM9	chr17	5432292	5440260	70544	AK003559	5730437N04Rik	"Mus musculus 18-day embryo whole body cDNA, RIKEN full-length enriched library, clone:1110008A10 product:similar to UNCHARACTERIZED BONE MARROW PROTEIN BM033 [Homo sapiens], full insert sequence."
AK003571	550.23	P	613.096	P	593.373	P	776.295	P	599.006	P	968.126	P		AK003571	MM9	chr1	136193361	136208172	68507	AK003571	Ppfia4	"Mus musculus 18-day embryo whole body cDNA, RIKEN full-length enriched library, clone:1110008G13 product:protein tyrosine phosphatase, receptor type, f polypeptide (PTPRF), interacting protein (liprin), alpha 4, full insert sequence."
AK003572	542.812	P	566.205	P	499.622	P	626.628	P	597.297	P	565.723	P		AK003572	MM9	chr15	76452517	76456457	66914	AK003572	Vps28	"Mus musculus 18-day embryo whole body cDNA, RIKEN full-length enriched library, clone:1110008G16 product:VACUOLAR SORTING PROTEIN 28 homolog [Homo sapiens], full insert sequence."
AK003573	11179.5	P	11306.3	P	10575.8	P	8912.69	P	8245.15	P	10456.1	P		AK003573	MM9	chr1	9932105	9934199	73824	AK003573	Snhg6	"Mus musculus 18-day embryo whole body cDNA, RIKEN full-length enriched library, clone:1110008H02 product:unclassifiable, full insert sequence."
AK003575	1527.87	P	1462.1	P	1460.86	P	1580.92	P	1579.59	P	1370.96	P		AK003575	MM9	chr4	107562467	107569720	74098	AK003575	0610037L13Rik	"Mus musculus 18-day embryo whole body cDNA, RIKEN full-length enriched library, clone:1110008H16 product:hypothetical protein, full insert sequence."
AK003577	13.1813	A	14.5851	A	11.8401	A	17.7645	A	13.2403	A	13.528	A		AK003577	MM9	chr9	18299898	18317329	73732	AK003577	Muc16	"Mus musculus 18-day embryo whole body cDNA, RIKEN full-length enriched library, clone:1110008I14 product:hypothetical SEA domain containing protein, full insert sequence."
AK003589	2394.99	P	2218.85	P	2339.41	P	2161.73	P	2100.25	P	2652.26	P		AK003589	MM9	chr12	56403736	56483476	66132	AK003589	1110008L16Rik	"Mus musculus 18-day embryo whole body cDNA, RIKEN full-length enriched library, clone:1110008L16 product:RIKEN cDNA 1110008L16 gene, full insert sequence."
AK003592	736.903	P	852.562	P	730.671	P	1009.64	P	1027.51	P	792.009	P		AK003592	MM9	chr2	120429973	120435091	66606	AK003592	Lrrc57	"Mus musculus 18-day embryo whole body cDNA, RIKEN full-length enriched library, clone:1110008M22 product:RIKEN cDNA 2810002D13 gene, full insert sequence."
AK003595	801.351	P	723.126	P	706.532	P	919.688	P	931.971	P	792.606	P		AK003595	MM9	chr4	148919225	148940545	67087	AK003595	Ctnnbip1	"Mus musculus 18-day embryo whole body cDNA, RIKEN full-length enriched library, clone:1110008O09 product:BETA-CATENIN-INTERACTING PROTEIN ICAT (2310001I19RIK PROTEIN) (1110008O09RIK PROTEIN), full insert sequence."
AK003614	8907.21	P	8383.18	P	7683.42	P	8705.96	P	8286.03	P	7542.99	P		AK003614	MM9	chr9	21917432	21921613	66126	AK003614	Elof1	"Mus musculus 18-day embryo whole body cDNA, RIKEN full-length enriched library, clone:1110011K10 product:hypothetical protein, full insert sequence."
AK003650	24.913	A	13.1442	A	18.6389	A	11.8409	A	10.6415	A	29.5917	A		AK003650	MM9	chr1	109168205	109174948	381286	AK003650	Serpinb3c	"Mus musculus 18-day embryo whole body cDNA, RIKEN full-length enriched library, clone:1110013A16 product:similar to SQUAMOUS CELL CARCINOMA ANTIGEN 2 [Mus musculus], full insert sequence."
AK003657	489.952	P	491.605	P	560.375	P	519.451	P	570.123	P	503.161	P		AK003657	MM9	chr2	165698526	165709739	228880	AK003657	Zmynd8	"Mus musculus 18-day embryo whole body cDNA, RIKEN full-length enriched library, clone:1110013E22 product:unclassifiable, full insert sequence."
AK003663	26.4875	A	16.4781	A	17.954	A	14.2271	A	16.3536	A	33.4267	A		AK003663	MM9	chr8	115485347	115486460	68629	AK003663	1110013I04Rik	"Mus musculus 18-day embryo whole body cDNA, RIKEN full-length enriched library, clone:1110013I04 product:unclassifiable, full insert sequence."
AK003688	13308.4	P	13250.6	P	12352.1	P	14047.6	P	12825.6	P	13623.6	P		AK003688	MM9	chr17	74698826	74715476	66310	AK003688	Dpy30	"Mus musculus 18-day embryo whole body cDNA, RIKEN full-length enriched library, clone:1110014E22 product:DPY-30-LIKE PROTEIN homolog [Mus musculus], full insert sequence."
AK003689	5364.33	P	5693.76	P	5307.8	P	5723.57	P	5410.35	P	5310.63	P		AK003689	MM9	chr4	135524139	135527816	26394	AK003689	Lypla2	"Mus musculus 18-day embryo whole body cDNA, RIKEN full-length enriched library, clone:1110014F02 product:lysophospholipase 2, full insert sequence."
AK003690	1321.75	P	1876.15	P	1501.21	P	1068.88	P	970.615	P	1381.59	P		AK003690	MM9	chr1	97523819	97564171	20452	AK003690	St8sia4	"Mus musculus 18-day embryo whole body cDNA, RIKEN full-length enriched library, clone:1110014F07 product:sialyltransferase 8 (alpha-2, 8-sialytransferase) D, full insert sequence."
AK003702	2188.08	P	2413.73	P	2175.92	P	2764.95	P	2655.64	P	2406.13	P		AK003702	MM9	chr11	78328589	78336238	67811	AK003702	Poldip2	"Mus musculus 18-day embryo whole body cDNA, RIKEN full-length enriched library, clone:1110014J17 product:PUTATIVE DNA POLYMERASE DELTA P38 SUBUNIT homolog [Homo sapiens], full insert sequence."
AK003723	38.0468	A	28.8224	A	41.4381	A	28.323	A	29.0227	A	27.044	A		AK003723	MM9	chrX	39412855	39425814	11798	AK003723	Xiap	"Mus musculus 18-day embryo whole body cDNA, RIKEN full-length enriched library, clone:1110015C02 product:unclassifiable, full insert sequence."
AK003729	31.2035	A	30.0942	A	28.0946	A	43.1519	A	29.6334	A	29.2095	A		AK003729	MM9	chr12	29122659	29233202	68511	AK003729	1110015M06Rik	"Mus musculus 18-day embryo whole body cDNA, RIKEN full-length enriched library, clone:1110015M06 product:hypothetical Doublecortin containing protein, full insert sequence."
AK003757	406.573	P	358.416	A	333.012	A	371.002	A	429.852	P	410.658	P		AK003757	MM9	chr7	3645358	3652571	66078	AK003757	Tsen34	"Mus musculus 18-day embryo whole body cDNA, RIKEN full-length enriched library, clone:1110017M23 product:similar to LENG5 PROTEIN [Homo sapiens], full insert sequence."
AK003781	1829.78	P	1788.38	P	1706.12	P	2133.55	P	1982.49	P	2011.12	P		AK003781	MM9	chr17	88978069	88987705	73825	AK003781	Klraq1	"Mus musculus 18-day embryo whole body cDNA, RIKEN full-length enriched library, clone:1110018J12 product:hypothetical protein, full insert sequence."
AK003786	1044.8	P	1110.54	P	983.796	P	1051.79	P	1039.7	P	874.204	P		AK003786	MM9	chr2	155967522	155969921	18041	AK003786	Nfs1	"Mus musculus 18-day embryo whole body cDNA, RIKEN full-length enriched library, clone:1110018L11 product:nitrogen fixation gene 1 (S. cerevisiae), full insert sequence."
AK003793	1061.74	P	1109.05	P	1066.91	P	1312.47	P	1330.74	P	970.374	P		AK003793	MM9	chr2	167015160	167018308	68941	AK003793	1110018N20Rik	"Mus musculus 18-day embryo whole body cDNA, RIKEN full-length enriched library, clone:1110018N20 product:unclassifiable, full insert sequence."
AK003800	48.2194	A	59.5075	A	47.0906	A	59.4837	A	49.3834	A	59.6342	A		AK003800	MM9	chrX	132758580	132760639	100040972	AK003800	Tceal7	"Mus musculus 18-day embryo whole body cDNA, RIKEN full-length enriched library, clone:1110018P05 product:similar to HYPOTHETICAL 12.3 KDA PROTEIN [Homo sapiens], full insert sequence."
AK003806	6140.74	P	7421.62	P	5862.15	P	8248.59	P	7408.35	P	6393.49	P		AK003806	MM9	chrX	71162214	71167252	56292	AK003806	Ard1a	"Mus musculus 18-day embryo whole body cDNA, RIKEN full-length enriched library, clone:1110019C05 product:hypothetical GCN5-related N-acetyltransferase containing protein, full insert sequence."
AK003812	369.921	A	441.371	P	367.698	A	421.075	P	397.562	A	480.538	P		AK003812	MM9	chr6	13821525	13846422	76311	AK003812	1110019D14Rik	"Mus musculus 18-day embryo whole body cDNA, RIKEN full-length enriched library, clone:1110019D14 product:unclassifiable, full insert sequence."
AK003820	2783.93	P	2627.08	P	2661.62	P	1845.32	P	1956.19	P	2122.32	P		AK003820	MM9	chr3	35737674	35755198	76295	AK003820	Atp11b	"Mus musculus 18-day embryo whole body cDNA, RIKEN full-length enriched library, clone:1110019I14 product:RING-FINGER BINDING PROTEIN (FRAGMENT) homolog [Oryctolagus cuniculus], full insert sequence."
AK003821	437.051	P	438.391	P	447.415	P	505.925	P	384.383	A	430.14	P		AK003821	MM9	chr5	123255864	123268013	59008	AK003821	Anapc5	"Mus musculus 18-day embryo whole body cDNA, RIKEN full-length enriched library, clone:1110019I16 product:anaphase-promoting complex subunit 5, full insert sequence."
AK003841	321.972	A	308.045	A	334	A	290.321	A	331.26	A	342.353	A		AK003841	MM9	chr17	85316521	85356763	68531	AK003841	1110020A21Rik	"Mus musculus 18-day embryo whole body cDNA, RIKEN full-length enriched library, clone:1110020A21 product:unclassifiable, full insert sequence."
AK003844	2143.91	P	2120.86	P	2189.09	P	2208.87	P	1970.96	P	2446.02	P		AK003844	MM9	chr11	107069205	107198951	71795	AK003844	Pitpnc1	"Mus musculus 18-day embryo whole body cDNA, RIKEN full-length enriched library, clone:1110020B03 product:RETINAL DEGENERATION B BETA homolog [Homo sapiens], full insert sequence."
AK003853	7969.89	P	7853.73	P	7712.99	P	7511.04	P	7136.77	P	7955.88	P		AK003853	MM9	chr1	191709177	191712881	226830	AK003853	Smyd2	"Mus musculus 18-day embryo whole body cDNA, RIKEN full-length enriched library, clone:1110020E07 product:hypothetical SET-domain of transcriptional regulators (TRX, EZ, ASH1 etc) containing protein, full insert sequence."
AK003877	563.612	P	539.669	P	488.378	P	521.721	P	537.355	P	542.348	P		AK003877	MM9	chr11	101114917	101119361	28084	AK003877	Vps25	"Mus musculus 18-day embryo whole body cDNA, RIKEN full-length enriched library, clone:1110020N13 product:hypothetical Anticodon-binding domain of Class II aaRS structure containing protein, full insert sequence."
AK003900	4207.24	P	4359.2	P	3823.29	P	3533.58	P	3345.1	P	4355.53	P		AK003900	MM9	chr17	29841199	29853939	68597	AK003900	1110021J02Rik	"Mus musculus 18-day embryo whole body cDNA, RIKEN full-length enriched library, clone:1110021J02 product:hypothetical protein, full insert sequence."
AK003929	1327.67	P	1437.29	P	1228.23	P	1094.3	P	907.59	P	1355.39	P		AK003929	MM9	chr13	53005578	53025046	11992	AK003929	Auh	"Mus musculus 18-day embryo whole body cDNA, RIKEN full-length enriched library, clone:1110025O22 product:AU RNA binding protein/enoyl-coenzyme A hydratase, full insert sequence."
AK003937	14.3068	A	13.4697	A	13.9719	A	29.9781	A	34.1544	A	16.1069	A		AK003937	MM9	chr9	115874722	115983465	73748	AK003937	Gadl1	"Mus musculus 18-day embryo whole body cDNA, RIKEN full-length enriched library, clone:1110027M19 product:hypothetical PLP-dependent transferases structure containing protein, full insert sequence."
AK003943	6.4577	A	6.4806	A	6.4859	A	8.099	A	9.8711	A	7.5953	A		AK003943	MM9	chr11	87514897	87518830	68690	AK003943	1110028F11Rik	"Mus musculus 18-day embryo whole body cDNA, RIKEN full-length enriched library, clone:1110028F11 product:unclassifiable, full insert sequence."
AK003974	8641.88	P	8781.34	P	9409.36	P	9141.55	P	8559.23	P	9688.92	P		AK003974	MM9	chr7	52118437	52119857	84113	AK003974	Ptov1	"Mus musculus 18-day embryo whole body cDNA, RIKEN full-length enriched library, clone:1110030G05 product:prostate tumor over expressed gene 1, full insert sequence."
AK003997	4659.04	P	4682.48	P	4583.02	P	4376.95	P	4389.75	P	5243.2	P		AK003997	MM9	chr9	106109128	106117718	23999	AK003997	Twf2	"Mus musculus 18-day embryo whole body cDNA, RIKEN full-length enriched library, clone:1110031B01 product:protein typrotein tyrosine kinase 9-like (A6-related protein), full insert sequence."
AK004012	395.558	A	431.916	P	361.043	A	373.604	A	403.13	P	381.801	A		AK004012	MM9	chr15	89412957	89420857	68708	AK004012	Rabl2a	"Mus musculus 18-day embryo whole body cDNA, RIKEN full-length enriched library, clone:1110031N17 product:weakly similar to RAB, MEMBER OF RAS ONCOGENE FAMILY-LIKE 2B [Homo sapiens], full insert sequence."
AK004015	3414.46	P	3032.18	P	2847.44	P	3427.4	P	3407.85	P	2871.63	P		AK004015	MM9	chr2	34667346	34681708	30050	AK004015	Fbxw2	"Mus musculus 18-day embryo whole body cDNA, RIKEN full-length enriched library, clone:1110031P16 product:f-box and WD-40 domain protein 2, full insert sequence."
AK004030	2359.43	P	2443.51	P	2528.96	P	2099.02	P	2363.93	P	2286.39	P		AK004030	MM9	chr11	117670994	117701219	N/A	AK004030	N/A	"Mus musculus 18-day embryo whole body cDNA, RIKEN full-length enriched library, clone:1110032G03 product:synaptogyrin 2, full insert sequence."
AK004035	2131.99	P	2254.32	P	2008.88	P	3172.29	P	2503.49	P	2894.73	P		AK004035	MM9	chrX	71528100	71535487	66826	AK004035	Taz	"Mus musculus 18-day embryo whole body cDNA, RIKEN full-length enriched library, clone:1110032K01 product:SIMILAR TO TAFAZZIN (CARDIOMYOPATHY, DILATED 3A (X-LINKED), ENDOCARDIAL FIBROELASTOSIS 2, BARTH SYNDROME) homolog [Mus musculus], full insert sequence."
AK004057	173.49	A	177.24	A	174.233	A	172.947	A	190.428	A	162.919	A		AK004057	MM9	chr10	80315565	80317954	N/A	AK004057	N/A	"Mus musculus 18-day embryo whole body cDNA, RIKEN full-length enriched library, clone:1110033F18 product:weakly similar to U6 SNRNA-ASSOCIATED SM-LIKE PROTEIN LSM7 [Homo sapiens], full insert sequence."
AK004060	5293.75	P	4704.66	P	5035.26	P	4685.43	P	4913.76	P	4581.98	P		AK004060	MM9	chr2	25854066	25863473	98766	AK004060	Ubac1	"Mus musculus 18-day embryo whole body cDNA, RIKEN full-length enriched library, clone:1110033G07 product:weakly similar to PUTATIVE GLIALBLASTOMA CELL DIFFERENTIATION-RELATED PROTEIN [Homo sapiens], full insert sequence."
AK004063	311.832	A	310.406	A	309.054	A	363.033	A	353.368	A	309.406	A		AK004063	MM9	chr8	77584212	77594010	21968	AK004063	Tom1	"Mus musculus 18-day embryo whole body cDNA, RIKEN full-length enriched library, clone:1110033H09 product:target of myb1 homolog (chicken), full insert sequence."
AK004090	986.436	P	1079.97	P	895.072	P	1658.23	P	1466.54	P	1330.03	P		AK004090	MM9	chr2	132512699	132576791	73747	AK004090	1110034G24Rik	"Mus musculus 18-day embryo whole body cDNA, RIKEN full-length enriched library, clone:1110034G24 product:hypothetical protein, full insert sequence."
AK004103	7772.43	P	7757.52	P	7031.28	P	8579.98	P	7155.02	P	7856.71	P		AK004103	MM9	chr5	122804421	122813296	56433	AK004103	Vps29	"Mus musculus 18-day embryo whole body cDNA, RIKEN full-length enriched library, clone:1110035A10 product:vacuolar protein sorting 29 (S. pombe), full insert sequence."
AK004138	749.615	P	758.023	P	774.848	P	548.612	P	528.988	P	674.782	P		AK004138	MM9	chr13	24104352	24114505	68732	AK004138	Lrrc16a	"Mus musculus 18-day embryo whole body cDNA, RIKEN full-length enriched library, clone:1110037D04 product:leucine rich repeat containing 16, full insert sequence."
AK004150	12093.4	P	12527.8	P	12668.4	P	12142.1	P	11755.7	P	11267.8	P		AK004150	MM9	chr17	35087185	35089413	68763	AK004150	1110038B12Rik	"Mus musculus 18-day embryo whole body cDNA, RIKEN full-length enriched library, clone:1110038B12 product:unclassifiable, full insert sequence."
AK004151	9048.56	P	9624.6	P	8716.51	P	6824.18	P	6371.1	P	7629.91	P		AK004151	MM9	chr17	47505857	47515628	64657	AK004151	Mrps10	"Mus musculus 18-day embryo whole body cDNA, RIKEN full-length enriched library, clone:1110038B19 product:mitochondrial ribosomal protein S10, full insert sequence."
AK004156	989.311	P	1088.99	P	973.267	P	1174.87	P	924.083	P	878.837	P		AK004156	MM9	chr14	47451918	47460087	68755	AK004156	Cgrrf1	"Mus musculus 18-day embryo whole body cDNA, RIKEN full-length enriched library, clone:1110038G02 product:CELL GROWTH REGULATOR CGR19 homolog [Homo sapiens], full insert sequence."
AK004157	17.0646	A	19.7402	A	16.1226	A	23.2372	A	20.7454	A	18.6583	A		AK004157	MM9	chr12	17291526	17315219	68775	AK004157	Atp6v1c2	"Mus musculus 18-day embryo whole body cDNA, RIKEN full-length enriched library, clone:1110038G14 product:ATPase, H+ transporting, V1 subunit C, isoform 2, full insert sequence."
AK004173	1319.29	P	1436.01	P	1372.84	P	1161.7	P	976.98	P	1453.87	P		AK004173	MM9	chr17	71937896	71948086	68789	AK004173	Trmt61b	"Mus musculus 18-day embryo whole body cDNA, RIKEN full-length enriched library, clone:1110039F03 product:unclassifiable, full insert sequence."
AK004183	68.6409	A	61.7107	A	64.8625	A	54.3692	A	64.6838	A	71.2989	A		AK004183	MM9	chr13	58277522	58282986	56085	AK004183	Ubqln1	"Mus musculus 18-day embryo whole body cDNA, RIKEN full-length enriched library, clone:1110046H03 product:hypothetical Ubiquitin-associated domain containing protein, full insert sequence."
AK004186	711.921	P	653.338	P	790.775	P	779.358	P	717.735	P	796.555	P		AK004186	MM9	chr13	34027900	34052050	68808	AK004186	1110046J04Rik	"Mus musculus 18-day embryo whole body cDNA, RIKEN full-length enriched library, clone:1110046J04 product:unclassifiable, full insert sequence."
AK004190	235.501	A	198.123	A	195.629	A	242.149	A	192.85	A	197.113	A		AK004190	MM9	chr9	50412014	50422297	30057	AK004190	Timm8b	"Mus musculus 18-day embryo whole body cDNA, RIKEN full-length enriched library, clone:1110046L21 product:translocase of inner mitochondrial membrane 8 homolog b (yeast), full insert sequence."
AK004191	9316.38	P	8897.52	P	9539.92	P	9484.81	P	10464	P	9488.33	P		AK004191	MM9	chr16	32419787	32428978	66061	AK004191	Tctex1d2	"Mus musculus 18-day embryo whole body cDNA, RIKEN full-length enriched library, clone:1110046M15 product:hypothetical protein, full insert sequence."
AK004201	4453.75	P	4547.43	P	4142.18	P	4868.27	P	4681.72	P	4346.01	P		AK004201	MM9	chr9	109735307	109745475	54369	AK004201	Nme6	"Mus musculus 18-day embryo whole body cDNA, RIKEN full-length enriched library, clone:1110048I11 product:expressed in non-metastatic cells 6, protein, full insert sequence."
AK004207	53.8693	A	58.3289	A	52.4128	A	42.7895	A	42.1073	A	32.373	A		AK004207	MM9	chr12	33744550	33746661	68764	AK004207	1110049B09Rik	"Mus musculus 18-day embryo whole body cDNA, RIKEN full-length enriched library, clone:1110049B09 product:hypothetical protein, full insert sequence."
AK004221	63.8881	A	74.7853	A	83.4574	A	97.0357	A	66.1063	A	65.0693	A		AK004221	MM9	chr8	123582702	123584313	68790	AK004221	1110050K14Rik	"Mus musculus 18-day embryo whole body cDNA, RIKEN full-length enriched library, clone:1110050K14 product:unclassifiable, full insert sequence."
AK004226	86.781	A	81.7217	A	86.513	A	85.0471	A	129.481	A	75.8791	A		AK004226	MM9	chr17	7981858	8020167	N/A	AK004226	N/A	"Mus musculus 18-day embryo whole body cDNA, RIKEN full-length enriched library, clone:1110051A18 product:Warning: possibly chimeric clone, full insert sequence."
AK004232	296.272	A	307.937	A	225.174	A	1276.85	P	1184.19	P	1194.99	P		AK004232	MM9	chr4	138333808	138338058	18782	AK004232	Pla2g2d	"Mus musculus 18-day embryo whole body cDNA, RIKEN full-length enriched library, clone:1110051K23 product:phospholipase A2, group IID, full insert sequence."
AK004252	161.688	A	198.935	A	197.352	A	305.78	A	258.108	A	192.73	A		AK004252	MM9	chr16	24391697	24393528	68841	AK004252	1110054M08Rik	"Mus musculus 18-day embryo whole body cDNA, RIKEN full-length enriched library, clone:1110054M08 product:unclassifiable, full insert sequence."
AK004338	4194.53	P	4242.86	P	4371.68	P	3703.24	P	4431.94	P	4300.25	P		AK004338	MM9	chr6	143153847	143157063	75320	AK004338	Etnk1	"Mus musculus 18-day embryo whole body cDNA, RIKEN full-length enriched library, clone:1110061E11 product:ethanolamine kinase 1, full insert sequence."
AK004345	1725.23	P	1767.9	P	1649.1	P	1725.19	P	1827.64	P	1660.7	P		AK004345	MM9	chr6	113215963	113231196	97287	AK004345	Mtmr14	"Mus musculus 18-day embryo whole body cDNA, RIKEN full-length enriched library, clone:1110061O04 product:hypothetical protein, full insert sequence."
AK004357	654.852	P	532.085	P	617.303	P	604.51	P	719.429	P	536.989	P		AK004357	MM9	chrX	7825984	7829532	54632	AK004357	Ftsj1	"Mus musculus 18-day embryo whole body cDNA, RIKEN full-length enriched library, clone:1110063E01 product:Ftsj homolog (E. coli), full insert sequence."
AK004368	436.245	P	322.854	A	338.633	A	334.363	A	264.522	A	433.748	P		AK004368	MM9	chr1	78534246	78534738	68393	AK004368	Mogat1	"Mus musculus 18-day embryo whole body cDNA, RIKEN full-length enriched library, clone:1110064N14 product:diacylglycerol O-acyltransferase 2-like 1, full insert sequence."
AK004380	2978.82	P	3235.85	P	2824.22	P	4290.87	P	3690.94	P	3920.04	P		AK004380	MM9	chr2	25475623	25477522	51875	AK004380	Tmem141	"Mus musculus 18-day embryo whole body cDNA, RIKEN full-length enriched library, clone:1110065P14 product:hypothetical protein, full insert sequence."
AK004382	8021.76	P	8252.62	P	7898.48	P	6998.93	P	8300.85	P	8304.6	P		AK004382	MM9	chr4	124526737	124527623	68920	AK004382	1110065P20Rik	"Mus musculus 18-day embryo whole body cDNA, RIKEN full-length enriched library, clone:1110065P20 product:unclassifiable, full insert sequence."
AK004399	25.7511	A	15.9792	A	24.4342	A	31.7042	A	26.6754	A	22.5638	A		AK004399	MM9	chr15	92170640	92172379	12805	AK004399	Cntn1	"Mus musculus 18-day embryo whole body cDNA, RIKEN full-length enriched library, clone:1110067L24 product:contactin 1, full insert sequence."
AK004405	5625	P	5287.57	P	5044.88	P	3404.93	P	3944.97	P	5321.75	P		AK004405	MM9	chr10	126324304	126338411	68876	AK004405	Xrcc6bp1	"Mus musculus 18-day embryo whole body cDNA, RIKEN full-length enriched library, clone:1110068E08 product:similar to Ku70-binding protein (Fragment) [Homo sapiens], full insert sequence."
AK004406	6063.83	P	6358.4	P	5957.88	P	7411	P	7528.04	P	6371.6	P		AK004406	MM9	chr15	76182425	76184803	68877	AK004406	Maf1	"Mus musculus 18-day embryo whole body cDNA, RIKEN full-length enriched library, clone:1110068E11 product:MAF1 homolog (yeast), full insert sequence."
AK004433	5517.41	P	5643.31	P	5631.11	P	5580.83	P	5988.3	P	6007.16	P		AK004433	MM9	chr1	37487030	37495969	67387	AK004433	Unc50	"Mus musculus 18-day embryo whole body cDNA, RIKEN full-length enriched library, clone:1190001J05 product:UNC-50 RELATED PROTEIN homolog [Rattus norvegicus], full insert sequence."
AK004434	52.9498	A	39.9024	A	54.0196	A	78.8176	A	37.6521	A	47.764	A		AK004434	MM9	chr17	15074847	15080082	68923	AK004434	1190001L17Rik	"Mus musculus 18-day embryo whole body cDNA, RIKEN full-length enriched library, clone:1190001L17 product:unclassifiable, full insert sequence."
AK004446	226.184	A	227.017	A	250.05	A	273.501	A	269.825	A	231.776	A		AK004446	MM9	chr4	155079232	155090787	68991	AK004446	Ssu72	"Mus musculus 18-day embryo whole body cDNA, RIKEN full-length enriched library, clone:1190002E22 product:hypothetical Ssu72-like protein containing protein, full insert sequence."
AK004512	11616.5	P	11382.2	P	11353.7	P	11964.8	P	10940.9	P	10661.3	P		AK004512	MM9	chr6	35202698	35211997	67705	AK004512	1810058I24Rik	"Mus musculus 18-day embryo whole body cDNA, RIKEN full-length enriched library, clone:1190007C21 product:unclassifiable, full insert sequence."
AK004513	47.5844	A	52.4226	A	46.8737	A	65.2219	A	94.1724	A	31.3066	A		AK004513	MM9	chr4	153394701	153400259	68859	AK004513	1190007F08Rik	"Mus musculus 18-day embryo whole body cDNA, RIKEN full-length enriched library, clone:1190007F08 product:hypothetical protein, full insert sequence."
AK004521	1622.57	P	1627.66	P	1693.57	P	1145.29	P	1321.85	P	1489	P		AK004521	MM9	chr1_random	58102	109637	68897	AK004521	Disp1	"Mus musculus 18-day embryo whole body cDNA, RIKEN full-length enriched library, clone:1190008H24 product:hypothetical protein, full insert sequence."
AK004541	1667.18	P	1594.55	P	1673.67	P	1604.63	P	1683.65	P	1388.95	P		AK004541	MM9	chr12	110098241	110131407	22375	AK004541	Wars	"Mus musculus adult male lung cDNA, RIKEN full-length enriched library, clone:1200002C07 product:tryptophanyl-tRNA synthetase, full insert sequence."
AK004553	1207.46	P	1263.34	P	1329.19	P	1076.16	P	1099.85	P	1159.3	P		AK004553	MM9	chr12	85136388	85262808	18222	AK004553	Numb	"Mus musculus adult male lung cDNA, RIKEN full-length enriched library, clone:1200002O22 product:numb gene homolog (Drosophila), full insert sequence."
AK004555	5011.76	P	5207.57	P	4811.74	P	4932.97	P	5073.03	P	5651.36	P		AK004555	MM9	chr12	73187109	73201829	104771	AK004555	Jkamp	"Mus musculus adult male lung cDNA, RIKEN full-length enriched library, clone:1200003C05 product:SIMILAR TO HYPOTHETICAL PROTEIN homolog [Mus musculus], full insert sequence."
AK004560	1733.75	P	1681.5	P	1646.88	P	1692.28	P	1664.5	P	1652.72	P		AK004560	MM9	chr2	59679796	59684206	66860	AK004560	Tanc1	"Mus musculus adult male lung cDNA, RIKEN full-length enriched library, clone:1200003E16 product:hypothetical Serine-rich region containing protein, full insert sequence."
AK004562	2355.68	P	2236.17	P	2337.61	P	3684.26	P	4265.78	P	2805.93	P		AK004562	MM9	chr15	73555227	73589196	19245	AK004562	Ptp4a3	"Mus musculus adult male lung cDNA, RIKEN full-length enriched library, clone:1200003F10 product:protein tyrosine phosphatase 4a3, full insert sequence."
AK004568	15.5988	A	17.1466	A	14.9097	A	16.5031	A	21.311	A	11.7745	A		AK004568	MM9	chr17	24857053	24858867	16898	AK004568	Rps2	"Mus musculus adult male lung cDNA, RIKEN full-length enriched library, clone:1200003H09 product:ribosomal protein S2, full insert sequence."
AK004569	1590.98	P	1427.11	P	1359.87	P	1326.66	P	1464.67	P	1202.87	P		AK004569	MM9	chr10	40551431	40602924	71713	AK004569	Cdc40	"Mus musculus adult male lung cDNA, RIKEN full-length enriched library, clone:1200003H23 product:PRE-MRNA SPLICING FACTOR PRP17 (HPRP17) (EH-BINDING PROTEIN 3) (EHB3) homolog [Homo sapiens], full insert sequence."
AK004577	4570.73	P	4045.79	P	4311.35	P	4060.7	P	4228.15	P	4452.31	P		AK004577	MM9	chr8	86247263	86265068	26364	AK004577	Cd97	"Mus musculus adult male lung cDNA, RIKEN full-length enriched library, clone:1200003K19 product:CD97 antigen, full insert sequence."
AK004579	4732.91	P	4610.78	P	4922.92	P	5530.96	P	5682.37	P	5072.95	P		AK004579	MM9	chr5	115691779	115722903	50849	AK004579	Rnf10	"Mus musculus adult male lung cDNA, RIKEN full-length enriched library, clone:1200003L15 product:ring finger protein 10, full insert sequence."
AK004584	4870.43	P	4475.53	P	4371.71	P	5471.66	P	5461.98	P	4050.9	P		AK004584	MM9	chrX	137074075	137077724	N/A	AK004584	N/A	"Mus musculus adult male lung cDNA, RIKEN full-length enriched library, clone:1200003N03 product:glucocorticoid-induced leucine zipper, full insert sequence."
AK004585	249.742	A	258.687	A	262.647	A	282.668	A	253.128	A	248.733	A		AK004585	MM9	chr12	40949344	40951825	629820	AK004585	Gm7008	"Mus musculus adult male lung cDNA, RIKEN full-length enriched library, clone:1200003N10 product:hypothetical protein, full insert sequence."
AK004601	1192.08	P	1261.15	P	1282.18	P	1539.26	P	1611.02	P	1270.37	P		AK004601	MM9	chr4	124428555	124478755	16330	AK004601	Inpp5b	"Mus musculus adult male lung cDNA, RIKEN full-length enriched library, clone:1200004L23 product:inositol polyphosphate-5-phosphatase, 75 kDa, full insert sequence."
AK004608	3194.07	P	2946.72	P	3148.58	P	3105.25	P	2748.47	P	2479.87	P		AK004608	MM9	chr9	40609355	40613282	15481	AK004608	Hspa8	"Mus musculus adult male lung cDNA, RIKEN full-length enriched library, clone:1200006C03 product:heat shock 70kD protein 8, full insert sequence."
AK004609	135.192	A	191.116	A	175.468	A	278.811	A	226.05	A	228.706	A		AK004609	MM9	chr5	148690016	148706391	71706	AK004609	Slc46a3	"Mus musculus adult male lung cDNA, RIKEN full-length enriched library, clone:1200006F02 product:similar to FKSG16 [Homo sapiens], full insert sequence."
AK004618	1857.12	P	1715.84	P	1818.97	P	1936.73	P	1965.02	P	1809.88	P		AK004618	MM9	chr1	167259631	167390418	74106	AK004618	Dcaf6	"Mus musculus adult male lung cDNA, RIKEN full-length enriched library, clone:1200006M05 product:similar to PC326 PROTEIN [Homo sapiens], full insert sequence."
AK004624	759.763	P	753.967	P	822.755	P	992.047	P	946.568	P	820.434	P		AK004624	MM9	chr18	74427957	74442339	17190	AK004624	Mbd1	"Mus musculus adult male lung cDNA, RIKEN full-length enriched library, clone:1200007A08 product:methyl-CpG binding domain protein 1, full insert sequence."
AK004628	1723.57	P	1749.2	P	1667.22	P	1609.05	P	949.013	P	1836.32	P		AK004628	MM9	chr14	31996498	32020012	64652	AK004628	Nisch	"Mus musculus adult male lung cDNA, RIKEN full-length enriched library, clone:1200007D05 product:nischarin, full insert sequence."
AK004637	11751.4	P	11345.8	P	11418.7	P	10915.3	P	13601.8	P	12877	P		AK004637	MM9	chr8	13159134	13175338	16783	AK004637	Lamp1	"Mus musculus adult male lung cDNA, RIKEN full-length enriched library, clone:1200007I01 product:lysosomal membrane glycoprotein 1, full insert sequence."
AK004638	84.5131	A	80.932	A	84.3714	A	93.1906	A	103.626	A	75.0021	A		AK004638	MM9	chr6	141197789	141420117	54611	AK004638	Pde3a	"Mus musculus adult male lung cDNA, RIKEN full-length enriched library, clone:1200007J10 product:phosphodiesterase 3A, cGMP inhibited, full insert sequence."
AK004648	4104.65	P	4379.16	P	3990.89	P	4780.63	P	4746.27	P	4861.82	P		AK004648	MM9	chr4	62295411	62363369	50780	AK004648	Rgs3	"Mus musculus adult male lung cDNA, RIKEN full-length enriched library, clone:1200008B01 product:regulator of G-protein signaling 3, full insert sequence."
AK004654	1019.54	P	963.867	P	1030.45	P	1055.87	P	887.746	P	917.797	P		AK004654	MM9	chr10	78047252	78054691	71709	AK004654	Syde1	"Mus musculus adult male lung cDNA, RIKEN full-length enriched library, clone:1200008N06 product:hypothetical RhoGAP domain containing protein, full insert sequence."
AK004655	3123.86	P	2573.25	P	2776.84	P	2682.79	P	2860.01	P	2482.59	P		AK004655	MM9	chr19	38129578	38148911	74107	AK004655	Cep55	"Mus musculus adult male lung cDNA, RIKEN full-length enriched library, clone:1200008O12 product:hypothetical protein, full insert sequence."
AK004665	357.793	A	330.508	A	319.257	A	381.113	A	395.679	A	353.474	A		AK004665	MM9	chr2	158620555	158683950	71715	AK004665	Dhx35	"Mus musculus adult male lung cDNA, RIKEN full-length enriched library, clone:1200009D07 product:PROBABLE ATP-DEPENDENT HELICASE DDX35 (DEAH-BOX PROTEIN 35) homolog [Homo sapiens], full insert sequence."
AK004666	45.1268	A	46.8836	A	53.4859	A	43.6079	A	62.4081	A	42.305	A		AK004666	MM9	chr3	64992024	65182141	16497	AK004666	Kcnab1	"Mus musculus adult male lung cDNA, RIKEN full-length enriched library, clone:1200009D09 product:potassium voltage-gated channel, shaker-related subfamily, beta member 1, full insert sequence."
AK004668	1047.12	P	1166.85	P	1132.27	P	1207.66	P	1251.16	P	1264.75	P		AK004668	MM9	chr11	60940256	60961144	57916	AK004668	Tnfrsf13b	"Mus musculus adult male lung cDNA, RIKEN full-length enriched library, clone:1200009E08 product:tumor necrosis factor receptor superfamily, member 13b TACI protein, full insert sequence."
AK004674	1395.48	P	1553.07	P	1406.34	P	1804.09	P	1380.42	P	1619.3	P		AK004674	MM9	chr12	112655655	112669394	74190	AK004674	1200009I06Rik	"Mus musculus adult male lung cDNA, RIKEN full-length enriched library, clone:1200009I06 product:RIKEN cDNA 1200009I06 gene, full insert sequence."
AK004694	1940.68	P	1789.17	P	1650.14	P	2134.11	P	2012.94	P	1726.47	P		AK004694	MM9	chr9	109965138	109986451	17758	AK004694	Mtap4	"Mus musculus adult male lung cDNA, RIKEN full-length enriched library, clone:1200010K05 product:microtubule-associated protein 4, full insert sequence."
AK004706	186.992	A	184.075	A	203.38	A	388.678	A	294.937	A	284.971	A		AK004706	MM9	chr17	29964902	29979366	74762	AK004706	Mdga1	"Mus musculus adult male lung cDNA, RIKEN full-length enriched library, clone:1200011I03 product:hypothetical MAM domain containing protein, full insert sequence."
AK004715	2443.74	P	2342.48	P	2497.33	P	1765.64	P	1852.8	P	2059.15	P		AK004715	MM9	chr16	29579427	29652576	74143	AK004715	Opa1	"Mus musculus adult male lung cDNA, RIKEN full-length enriched library, clone:1200011N24 product:DYNAMIN-LIKE 120 KDA PROTEIN, MITOCHONDRIAL PRECURSOR (OPTIC ATROPHY 1 GENE PROTEIN) homolog [Homo sapiens], full insert sequence."
AK004727	292.343	A	338.431	A	275.098	A	404.863	P	395.083	A	281.291	A		AK004727	MM9	chr5	125868408	125870440	22190	AK004727	Ubc	"Mus musculus adult male lung cDNA, RIKEN full-length enriched library, clone:1200012H04 product:UBIQUITIN C (TI-225) (UBIQUITIN C) (POLYUBIQUITIN) homolog [Mus musculus], full insert sequence."
AK004729	343.012	A	388.927	A	389.077	A	422.387	P	397.4	A	398.221	A		AK004729	MM9	chr17	48527259	48549046	18044	AK004729	Nfya	"Mus musculus adult male lung cDNA, RIKEN full-length enriched library, clone:1200012O07 product:nuclear transcription factor-Y alpha, full insert sequence."
AK004731	381.23	A	297.543	A	327.347	A	211.537	A	230.42	A	198.792	A		AK004731	MM9	chr16	16213437	16248582	67451	AK004731	Pkp2	"Mus musculus adult male lung cDNA, RIKEN full-length enriched library, clone:1200012P04 product:weakly similar to PLAKOPHILIN 2 [Homo sapiens], full insert sequence."
AK004736	471.247	P	525.643	P	462.824	P	834.25	P	895.83	P	1033.92	P		AK004736	MM9	chr15	99421458	99425260	11830	AK004736	Aqp5	"Mus musculus adult male lung cDNA, RIKEN full-length enriched library, clone:1200013B18 product:aquaporin 5, full insert sequence."
AK004756	4767.48	P	4831.14	P	4519.41	P	5853.65	P	5452.79	P	4865.1	P		AK004756	MM9	chr17	45722170	45732452	63959	AK004756	Slc29a1	"Mus musculus adult male lung cDNA, RIKEN full-length enriched library, clone:1200014D21 product:solute carrier family 29 (nucleoside transporters), member 1, full insert sequence."
AK004758	234.549	A	222.192	A	259.845	A	455.968	P	436.618	P	370.253	A		AK004758	MM9	chr1	73959502	73975087	21961	AK004758	Tns1	"Mus musculus adult male lung cDNA, RIKEN full-length enriched library, clone:1200014E20 product:tensin, full insert sequence."
AK004759	1823.72	P	1801.69	P	1917.09	P	1805.64	P	2071.43	P	1794.35	P		AK004759	MM9	chr3	107876979	107889569	109674	AK004759	Ampd2	"Mus musculus adult male lung cDNA, RIKEN full-length enriched library, clone:1200014F01 product:AMP DEAMINASE 2 (EC 3.5.4.6) (AMP DEAMINASE ISOFORM L) homolog [Homo sapiens], full insert sequence."
AK004767	1416.11	P	1365.54	P	1323.77	P	3320.88	P	2223.85	P	2532.19	P		AK004767	MM9	chr19	10092717	10110076	74760	AK004767	Rab3il1	"Mus musculus adult male lung cDNA, RIKEN full-length enriched library, clone:1200014K04 product:similar to GRAB [Rattus norvegicus], full insert sequence."
AK004772	577	P	579.236	P	591.923	P	775.898	P	893.952	P	727.818	P		AK004772	MM9	chr15	103345801	103360483	18574	AK004772	Pde1b	"Mus musculus adult male lung cDNA, RIKEN full-length enriched library, clone:1200014O08 product:phosphodiesterase 1B, Ca2+-calmodulin dependent, 63 kDa, full insert sequence."
AK004811	223.008	A	228.158	A	207.827	A	204.903	A	209.923	A	162.993	A		AK004811	MM9	chr15	101180001	101195009	74127	AK004811	Krt80	"Mus musculus adult male lung cDNA, RIKEN full-length enriched library, clone:1200016G03 product:weakly similar to KERATIN TYPE II (FRAGMENT) [Ovis sp], full insert sequence."
AK004814	1460.14	P	1293.99	P	1376.06	P	1331.81	P	1505.79	P	1269.64	P		AK004814	MM9	chr9	108410404	108418267	97541	AK004814	Qars	"Mus musculus adult male lung cDNA, RIKEN full-length enriched library, clone:1200016L19 product:GLUTAMINYL-TRNA SYNTHETASE (EC 6.1.1.18) (GLUTAMINE--TRNA LIGASE) (GLNRS) homolog [Homo sapiens], full insert sequence."
AK004821	171.399	A	192.547	A	175.962	A	153.013	A	172.992	A	206.517	A		AK004821	MM9	chr1	173300528	173318729	71740	AK004821	Pvrl4	"Mus musculus adult male lung cDNA, RIKEN full-length enriched library, clone:1200017F15 product:NECTIN 4 homolog [Homo sapiens], full insert sequence."
AK004822	32.2537	A	37.7516	A	33.1164	A	21.1804	A	23.3052	A	40.0115	A		AK004822	MM9	chr15	39614243	39689013	64705	AK004822	Dpys	"Mus musculus adult male lung cDNA, RIKEN full-length enriched library, clone:1200017I10 product:dihydropyrimidinase, full insert sequence."
AK004835	2195.01	P	1847.54	P	2186.64	P	2907.83	P	2912.94	P	2106.07	P		AK004835	MM9	chr8	73121389	73132771	76900	AK004835	Ssbp4	"Mus musculus adult male lung cDNA, RIKEN full-length enriched library, clone:1210002E11 product:SINGLE STRANDED DNA BINDING PROTEIN-3 homolog [Homo sapiens], full insert sequence."
AK004850	41.0363	A	50.3866	A	45.6581	A	88.6302	A	77.8813	A	69.3302	A		AK004850	MM9	chr16	21794419	21806196	100043489	AK004850	1300002E11Rik	"Mus musculus adult male liver cDNA, RIKEN full-length enriched library, clone:1300002E11 product:unclassifiable, full insert sequence."
AK004863	23.9647	A	35.9961	A	20.6688	A	24.6651	A	32.7928	A	22.813	A		AK004863	MM9	chr3	138037084	138051255	71749	AK004863	Adh6-ps1	"Mus musculus adult male liver cDNA, RIKEN full-length enriched library, clone:1300002P07 product:similar to ALCOHOL DEHYDROGENASE 2 (EC 1.1.1.1) [Peromyscus maniculatus], full insert sequence."
AK004870	383.318	A	327.675	A	263.691	A	311.35	A	303.765	A	266.809	A		AK004870	MM9	chr17	22561234	22593656	74149	AK004870	1300003B13Rik	"Mus musculus adult male liver cDNA, RIKEN full-length enriched library, clone:1300003B13 product:similar to MSZF13 (FRAGMENT) [Mus musculus], full insert sequence."
AK004875	3645.81	P	3348.4	P	3604.67	P	3319.55	P	2733.22	P	3497.5	P		AK004875	MM9	chr18	3383238	3436372	71745	AK004875	Cul2	"Mus musculus adult male liver cDNA, RIKEN full-length enriched library, clone:1300003D18 product:cullin 2, full insert sequence."
AK004885	1644.97	P	1659.82	P	1661.9	P	1822.65	P	1873.52	P	1666.07	P		AK004885	MM9	chr7	31915145	31936069	52857	AK004885	Gramd1a	"Mus musculus adult male liver cDNA, RIKEN full-length enriched library, clone:1300003M23 product:hypothetical GRAM domain containing protein, full insert sequence."
AK004891	699.05	P	531.811	P	537.566	P	436.582	P	575.052	P	617.881	P		AK004891	MM9	chr11	43588107	43714712	11548	AK004891	Adra1b	"Mus musculus adult male liver cDNA, RIKEN full-length enriched library, clone:1300003P04 product:ADRENERGIC RECEPTOR, ALPHA 1B, full insert sequence."
AK004893	24.0633	A	22.266	A	21.384	A	25.8706	A	23.3828	A	21.1332	A		AK004893	MM9	chr14	31699698	31715035	16427	AK004893	Itih4	"Mus musculus adult male liver cDNA, RIKEN full-length enriched library, clone:1300004A21 product:inter alpha-trypsin inhibitor, heavy chain 4, full insert sequence."
AK004904	488.254	P	601.521	P	453.622	P	501.784	P	401.748	P	396.176	A		AK004904	MM9	chr7	74658296	74790117	67867	AK004904	Lrrc28	"Mus musculus adult male liver cDNA, RIKEN full-length enriched library, clone:1300004K21 product:RIKEN cDNA 2210012C09 gene, full insert sequence."
AK004932	352.423	A	361.89	A	330.433	A	352.113	A	356.882	A	379.745	A		AK004932	MM9	chr15	76527193	76530104	76282	AK004932	Gpt	"Mus musculus adult male liver cDNA, RIKEN full-length enriched library, clone:1300007J06 product:weakly similar to ALANINE AMINOTRANSFERASE (EC 2.6.1.2) (GLUTAMIC--PYRUVIC TRANSAMINASE) (GPT) (GLUTAMIC--ALANINE TRANSAMINASE) [Rattus norvegicus], full insert sequence."
AK004933	49.4885	A	52.0718	A	60.2333	A	43.0728	A	51.2631	A	46.4477	A		AK004933	MM9	chr15	82466616	82472475	68444	AK004933	Cyp2d13	"Mus musculus adult male liver cDNA, RIKEN full-length enriched library, clone:1300007K12 product:similar to CYTOCHROME P450 2D3 (EC 1.14.14.1) (CYPIID3) (P450-DB3) (DEBRISOQUINE 4-HYDROXYLASE) [Rattus norvegicus], full insert sequence."
AK004934	60.7294	A	76.7671	A	57.4487	A	83.3115	A	88.8253	A	45.0727	A		AK004934	MM9	chr11	53270706	53280804	71774	AK004934	Shroom1	"Mus musculus adult male liver cDNA, RIKEN full-length enriched library, clone:1300007L22 product:RIKEN cDNA 1300007L22 gene, full insert sequence."
AK004941	4774.07	P	5458.82	P	5230.91	P	5624.01	P	5909.06	P	5079.36	P		AK004941	MM9	chr6	85083678	85087812	20751	AK004941	Spr	"Mus musculus adult male liver cDNA, RIKEN full-length enriched library, clone:1300008E05 product:sepiapterin reductase, full insert sequence."
AK004959	949.386	P	1026.86	P	959.525	P	1456.28	P	1554.35	P	1142.8	P		AK004959	MM9	chr9	21393125	21397258	74766	AK004959	Yipf2	"Mus musculus adult male liver cDNA, RIKEN full-length enriched library, clone:1300010K09 product:RIKEN cDNA 1300010K09 gene, full insert sequence."
AK004965	66.0377	A	68.0645	A	73.1031	A	69.1369	A	119.939	A	59.5325	A		AK004965	MM9	chr5	138011096	138028709	50765	AK004965	Trfr2	"Mus musculus adult male liver cDNA, RIKEN full-length enriched library, clone:1300011K05 product:transferrin receptor 2, full insert sequence."
AK004969	5861.55	P	5913.28	P	6060.82	P	5044.67	P	4381.85	P	4772.84	P		AK004969	MM9	chr18	65185579	65372961	83814	AK004969	Nedd4l	"Mus musculus adult male liver cDNA, RIKEN full-length enriched library, clone:1300012C07 product:neural precursor cell expressed, developmentally down-regulated gene 4b, full insert sequence."
AK004981	984.023	P	1059.94	P	1191.56	P	1114.41	P	1123.63	P	1073.52	P		AK004981	MM9	chr13	12658149	12703663	67475	AK004981	Ero1lb	"Mus musculus adult male liver cDNA, RIKEN full-length enriched library, clone:1300013B24 product:ENDOPLASMIC RETICULUM OXIDOREDUCTIN 1-LBETA homolog [Homo sapiens], full insert sequence."
AK004982	1515.49	P	1412.52	P	1422.09	P	1514.25	P	1492.5	P	1520.34	P		AK004982	MM9	chr5	65498808	65559379	71778	AK004982	Klhl5	"Mus musculus adult male liver cDNA, RIKEN full-length enriched library, clone:1300013C10 product:CDNA FLJ11312 FIS, CLONE PLACE1010105, WEAKLY SIMILAR TO RING CANAL PROTEIN homolog [Homo sapiens], full insert sequence."
AK004987	523.782	P	565.259	P	535.334	P	496.193	P	585.471	P	488.075	P		AK004987	MM9	chr2	136699799	136716914	59030	AK004987	Mkks	"Mus musculus adult male liver cDNA, RIKEN full-length enriched library, clone:1300013E18 product:McKusick-Kaufman syndrome protein, full insert sequence."
AK004989	166.849	A	164.263	A	158.86	A	224.957	A	230.754	A	169.27	A		AK004989	MM9	chr1	186610645	186635192	66112	AK004989	Mosc1	"Mus musculus adult male liver cDNA, RIKEN full-length enriched library, clone:1300013F15 product:hypothetical protein, full insert sequence."
AK005002	4206.76	P	4242.66	P	4061.74	P	4187.16	P	4007.41	P	3840.4	P		AK005002	MM9	chr2	166773772	166821799	20853	AK005002	Stau1	"Mus musculus adult male liver cDNA, RIKEN full-length enriched library, clone:1300014G04 product:staufen (RNA binding protein) homolog 1 (Drosophila), full insert sequence."
AK005007	24.2198	A	35.208	A	30.4752	A	45.9067	A	30.1704	A	65.2989	A		AK005007	MM9	chr17	33042014	33054274	64385	AK005007	Cyp4f14	"Mus musculus adult male liver cDNA, RIKEN full-length enriched library, clone:1300014O15 product:cytochrome P450, subfamily IVF, polypeptide 14 (leukotriene B4 omega hydroxylase), full insert sequence."
AK005009	1285.35	P	945.818	P	1129.66	P	990.448	P	2039.97	P	896.989	P		AK005009	MM9	chr15	36533250	36538717	18458	AK005009	Pabpc1	"Mus musculus adult male liver cDNA, RIKEN full-length enriched library, clone:1300015A08 product:poly A binding protein, cytoplasmic 1, full insert sequence."
AK005012	2767.1	P	2527.95	P	2648.53	P	2054.69	P	2305.82	P	2124.69	P		AK005012	MM9	chr9	21229388	21312198	13430	AK005012	Dnm2	"Mus musculus adult male liver cDNA, RIKEN full-length enriched library, clone:1300015B16 product:dynamin 2, full insert sequence."
AK005028	2328.67	P	2187.97	P	2464.08	P	3855.45	P	4111.63	P	3645.45	P		AK005028	MM9	chr16	43247396	43619183	56490	AK005028	Zbtb20	"Mus musculus adult male liver cDNA, RIKEN full-length enriched library, clone:1300017A20 product:zinc finger protein 288, full insert sequence."
AK005033	6213.09	P	5793.42	P	5849.45	P	6215.77	P	6386.32	P	5404.92	P		AK005033	MM9	chr7	146038277	146074739	52432	AK005033	Ppp2r2d	"Mus musculus adult male liver cDNA, RIKEN full-length enriched library, clone:1300017E19 product:PROTEIN PHOSPHATASE 2A B REGULATORY SUBUNIT DELTA ISOFORM homolog [Mus musculus], full insert sequence."
AK005034	755.355	P	729.164	P	761.777	P	607.886	P	654.81	P	655.204	P		AK005034	MM9	chr7	128061330	128089762	26939	AK005034	Polr3e	"Mus musculus adult male liver cDNA, RIKEN full-length enriched library, clone:1300017G17 product:sex-lethal interactor homolog (Drosophila), full insert sequence."
AK005045	6097.56	P	6774.64	P	5930.42	P	7234.77	P	7285.88	P	7301.56	P		AK005045	MM9	chr7	52631823	52651017	20637	AK005045	Snrnp70	"Mus musculus adult male liver cDNA, RIKEN full-length enriched library, clone:1300018I14 product:U1 small nuclear ribonucleoprotein 70 kDa polypeptide A, full insert sequence."
AK005046	2122.75	P	2043.23	P	2020.47	P	2192.04	P	2314.87	P	2180.14	P		AK005046	MM9	chr8	125766255	125778076	72325	AK005046	1300018I17Rik	"Mus musculus adult male liver cDNA, RIKEN full-length enriched library, clone:1300018I17 product:similar to COILED-COIL PROTEIN [Homo sapiens], full insert sequence."
AK005057	3420.55	P	3353.31	P	3595.53	P	2201.29	P	2307.95	P	2821.91	P		AK005057	MM9	chr19	3851772	3894367	12660	AK005057	Chka	"Mus musculus adult male liver cDNA, RIKEN full-length enriched library, clone:1300019C14 product:choline kinase, full insert sequence."
AK005092	9.0908	A	9.8962	A	11.2785	A	17.5443	A	26.7308	A	9.204	A		AK005092	MM9	chr7	148612349	148615252	57754	AK005092	Cend1	"Mus musculus adult male cerebellum cDNA, RIKEN full-length enriched library, clone:1500001H12 product:BM88 antigen, full insert sequence."
AK005093	1605.78	P	1480.97	P	1327.14	P	1449.02	P	1345.61	P	1707.69	P		AK005093	MM9	chr2	177757988	177767202	626848	AK005093	Etohi1	"Mus musculus adult male cerebellum cDNA, RIKEN full-length enriched library, clone:1500001I20 product:ethanol induced 1, full insert sequence."
AK005115	39.1468	A	48.1926	A	46.6646	A	69.4441	A	67.378	A	40.7328	A		AK005115	MM9	chr7	140081171	140123050	76683	AK005115	1500002F19Rik	"Mus musculus adult male cerebellum cDNA, RIKEN full-length enriched library, clone:1500002F19 product:weakly similar to 60S RIBOSOMAL PROTEIN L37 (G1.16) [Homo sapiens], full insert sequence."
AK005116	24.4593	A	41.1639	A	35.1481	A	66.2895	A	62.5322	A	35.8224	A		AK005116	MM9	chr11	63892985	63896758	66456	AK005116	2810001G20Rik	"Mus musculus adult male cerebellum cDNA, RIKEN full-length enriched library, clone:1500002G14 product:unclassifiable, full insert sequence."
AK005131	166.952	A	181.544	A	184.909	A	184.092	A	235.414	A	147.598	A		AK005131	MM9	chr4	125724171	125729508	66407	AK005131	Mrps15	"Mus musculus adult male cerebellum cDNA, RIKEN full-length enriched library, clone:1500003E24 product:mitochondrial ribosomal protein S15, full insert sequence."
AK005135	3528.12	P	4093.61	P	3675.85	P	4014.47	P	4045.59	P	4092.9	P		AK005135	MM9	chr19	8847018	8848932	67706	AK005135	Tmem179b	"Mus musculus adult male cerebellum cDNA, RIKEN full-length enriched library, clone:1500003K22 product:unclassifiable, full insert sequence."
AK005137	625.797	P	666.555	P	640.748	P	601.902	P	722.305	P	495.668	P		AK005137	MM9	chr6	39350766	39369942	54484	AK005137	Mkrn1	"Mus musculus adult male cerebellum cDNA, RIKEN full-length enriched library, clone:1500003O18 product:makorin, ring finger protein, 1, full insert sequence."
AK005150	144.805	A	180.152	A	183.547	A	154.533	A	139.999	A	159.752	A		AK005150	MM9	chr13	91600693	91704815	66970	AK005150	Ssbp2	"Mus musculus adult male cerebellum cDNA, RIKEN full-length enriched library, clone:1500004K09 product:hypothetical protein, full insert sequence."
AK005153	91.8443	A	73.101	A	68.8138	A	79.0595	A	53.6166	A	107.27	A		AK005153	MM9	chr6	24038293	24058574	55961	AK005153	Slc13a1	"Mus musculus adult male cerebellum cDNA, RIKEN full-length enriched library, clone:1500004P08 product:solute carrier family 13 (sodium/sulphate symporters), member 1, full insert sequence."
AK005158	12336.8	P	11692.3	P	11584.8	P	16836.8	P	14236.7	P	12196.3	P		AK005158	MM9	chr17	43705399	43744585	27226	AK005158	Pla2g7	"Mus musculus adult male cerebellum cDNA, RIKEN full-length enriched library, clone:1500005E13 product:phospholipase A2 group VII (platelet-activating factor acetylhydrolase, plasma), full insert sequence."
AK005166	2199.64	P	2267.94	P	2278.12	P	2147.69	P	2337.61	P	2076.65	P		AK005166	MM9	chr9	108686126	108700322	76500	AK005166	Ip6k2	"Mus musculus adult male cerebellum cDNA, RIKEN full-length enriched library, clone:1500005N04 product:SIMILAR TO MAMMALIAN INOSITOL HEXAKISPHOSPHATE KINASE 2 homolog [Homo sapiens], full insert sequence."
AK005168	18.5982	A	27.366	A	32.2816	A	34.3355	A	67.4398	A	35.694	A		AK005168	MM9	chr14	55557409	55558114	67272	AK005168	Cmtm5	"Mus musculus adult male cerebellum cDNA, RIKEN full-length enriched library, clone:1500005P16 product:hypothetical protein, full insert sequence."
AK005183	1169.58	P	1171.01	P	1092.16	P	1306.25	P	1362.01	P	1534.09	P		AK005183	MM9	chr10	83185642	83225036	69784	AK005183	1500009L16Rik	"Mus musculus adult male cerebellum cDNA, RIKEN full-length enriched library, clone:1500009L16 product:hypothetical protein, full insert sequence."
AK005193	760.14	P	778.305	P	727.799	P	958.806	P	953.225	P	935.223	P		AK005193	MM9	chr1	192869716	192886783	68972	AK005193	Tatdn3	"Mus musculus adult male cerebellum cDNA, RIKEN full-length enriched library, clone:1500010M24 product:hypothetical Metallo-dependent hydrolases structure containing protein, full insert sequence."
AK005202	4493.66	P	4740.28	P	4364.48	P	4204.36	P	4211.01	P	4123.56	P		AK005202	MM9	chr4	118972615	118993084	66101	AK005202	Ppih	"Mus musculus adult male cerebellum cDNA, RIKEN full-length enriched library, clone:1500011D08 product:U-SNRNP-ASSOCIATED CYCLOPHILIN (EC 5.2.1.8) homolog [Homo sapiens], full insert sequence."
AK005208	401.105	P	440.079	P	389.32	A	380.677	A	362.028	A	447.298	P		AK005208	MM9	chr17	32503975	32525700	22404	AK005208	Wiz	"Mus musculus adult male cerebellum cDNA, RIKEN full-length enriched library, clone:1500011G01 product:widely-interspaced zinc finger motifs, full insert sequence."
AK005213	3241.76	P	3282.37	P	3095.9	P	1920.39	P	1903.6	P	2960.49	P		AK005213	MM9	chr5	124178438	124192865	208606	AK005213	Rsrc2	"Mus musculus adult male cerebellum cDNA, RIKEN full-length enriched library, clone:1500011J06 product:weakly similar to SPLICING FACTOR, ARGININE/SERINE-RICH 6 (PRE-MRNA SPLICING FACTOR SRP55) (FRAGMENT) [Oryctolagus cuniculus], full insert sequence."
AK005214	320.176	A	299.408	A	326.731	A	246.73	A	343.075	A	301.464	A		AK005214	MM9	chr10	62563111	62563726	N/A	AK005214	N/A	"Mus musculus adult male cerebellum cDNA, RIKEN full-length enriched library, clone:1500011J09 product:atonal homolog 7 (Drosophila), full insert sequence."
AK005228	34.9475	A	27.6059	A	38.913	A	39.2966	A	16.7354	A	36.2406	A		AK005228	MM9	chr10	117726685	117730277	116849	AK005228	Iltifb	"Mus musculus adult male cerebellum cDNA, RIKEN full-length enriched library, clone:1500012D04 product:unclassifiable, full insert sequence."
AK005230	415.303	P	451.702	P	400.372	P	478.36	P	480.841	P	466.228	P		AK005230	MM9	chr14	52881440	52899004	76338	AK005230	Rab2b	"Mus musculus adult male cerebellum cDNA, RIKEN full-length enriched library, clone:1500012D09 product:similar to RAS-RELATED PROTEIN RAB-2 [Mus musculus], full insert sequence."
AK005236	3283.68	P	3200.43	P	3201.32	P	3537.64	P	3612.84	P	3505.06	P		AK005236	MM9	chr3	96439596	96448647	18632	AK005236	Pex11b	"Mus musculus adult male cerebellum cDNA, RIKEN full-length enriched library, clone:1500012K15 product:peroxisomal biogenesis factor 11b, full insert sequence."
AK005239	2168.06	P	2123.03	P	2203.49	P	2052.47	P	1597.09	P	2138.53	P		AK005239	MM9	chr2	120541889	120546814	68968	AK005239	Cdan1	"Mus musculus adult male cerebellum cDNA, RIKEN full-length enriched library, clone:1500015A01 product:congenital dyserythropoietic anemia, type I (human), full insert sequence."
AK005255	2884.57	P	2981.29	P	2571.26	P	2849.9	P	2556.17	P	2784.84	P		AK005255	MM9	chr19	42012092	42018587	74168	AK005255	Zdhhc16	"Mus musculus adult male cerebellum cDNA, RIKEN full-length enriched library, clone:1500015N03 product:PP3774 homolog [Homo sapiens], full insert sequence."
AK005256	15483.1	P	15101.9	P	14912.5	P	13892.3	P	10231.4	P	13766.8	P		AK005256	MM9	chr7	73205454	73219470	68981	AK005256	Snrpa1	"Mus musculus adult male cerebellum cDNA, RIKEN full-length enriched library, clone:1500015N06 product:small nuclear ribonucleoprotein polypeptide A', full insert sequence."
AK005261	9043.96	P	9220.04	P	9234.99	P	7708.25	P	7877.35	P	9858.29	P		AK005261	MM9	chr10	39969008	39977466	67371	AK005261	Gtf3c6	"Mus musculus adult male cerebellum cDNA, RIKEN full-length enriched library, clone:1500016G02 product:similar to CDA020 [Homo sapiens], full insert sequence."
AK005271	139.385	A	174.585	A	158.077	A	159.566	A	169.376	A	102.877	A		AK005271	MM9	chr7	133966816	133973729	68952	AK005271	Fam57b	"Mus musculus adult male cerebellum cDNA, RIKEN full-length enriched library, clone:1500016O10 product:HYPOTHETICAL 25.2 KDA PROTEIN homolog [Homo sapiens], full insert sequence."
AK005275	69.4572	A	73.7588	A	84.9063	A	62.6694	A	61.7648	A	86.8924	A		AK005275	MM9	chr19	36688541	36780131	668215	AK005275	1500017E21Rik	"Mus musculus adult male cerebellum cDNA, RIKEN full-length enriched library, clone:1500017E21 product:unclassifiable, full insert sequence."
AK005276	441.181	P	493.675	P	483.796	P	408.077	P	427.319	P	411.995	P		AK005276	MM9	chr9	44211843	44215631	60409	AK005276	Trappc4	"Mus musculus adult male cerebellum cDNA, RIKEN full-length enriched library, clone:1500017G03 product:synbindin, full insert sequence."
AK005295	1829.45	P	2109.65	P	1940.44	P	1981.69	P	2166.18	P	1901.44	P		AK005295	MM9	chr4	135412006	135414893	14105	AK005295	Sfrs13a	"Mus musculus adult male cerebellum cDNA, RIKEN full-length enriched library, clone:1500019P14 product:FUS interacting protein (serine-arginine rich) 1, full insert sequence."
AK005301	97.7212	A	88.4865	A	92.326	A	90.5927	A	79.2844	A	82.1155	A		AK005301	MM9	chr3	135072975	135086397	67006	AK005301	Cisd2	"Mus musculus adult male cerebellum cDNA, RIKEN full-length enriched library, clone:1500026J14 product:hypothetical protein, full insert sequence."
AK005305	3120.36	P	3211.99	P	3182.89	P	3218.63	P	3176.07	P	3489.46	P		AK005305	MM9	chr16	21794419	21809110	100043489	AK005305	1300002E11Rik	"Mus musculus adult male cerebellum cDNA, RIKEN full-length enriched library, clone:1500026P21 product:unclassifiable, full insert sequence."
AK005306	652.323	P	675.766	P	629.295	P	758.802	P	724.591	P	835.516	P		AK005306	MM9	chr5	138705296	138707765	69004	AK005306	6330418K02Rik	"Mus musculus adult male cerebellum cDNA, RIKEN full-length enriched library, clone:1500031A01 product:unclassifiable, full insert sequence."
AK005316	465.322	P	544.335	P	565.618	P	679.349	P	671.101	P	513.691	P		AK005316	MM9	chr16	4874784	4879818	207740	AK005316	Fam100a	"Mus musculus adult male cerebellum cDNA, RIKEN full-length enriched library, clone:1500031H01 product:hypothetical protein, full insert sequence."
AK005330	743.768	P	855.466	P	689.56	P	1143.27	P	896.169	P	813.336	P		AK005330	MM9	chr15	75799614	75806295	69020	AK005330	Zfp707	"Mus musculus adult male cerebellum cDNA, RIKEN full-length enriched library, clone:1500031N24 product:hypothetical protein, full insert sequence."
AK005333	3304.55	P	3082.07	P	3020.07	P	3074.12	P	3008.93	P	3818.36	P		AK005333	MM9	chr11	3025790	3059573	66776	AK005333	Pisd-ps3	"Mus musculus adult male cerebellum cDNA, RIKEN full-length enriched library, clone:1500031O23 product:unclassifiable, full insert sequence."
AK005362	79.7475	A	109.997	A	113.43	A	120.462	A	117.093	A	72.4555	A		AK005362	MM9	chr8	73278618	73282506	19339	AK005362	Rab3a	"Mus musculus adult male cerebellum cDNA, RIKEN full-length enriched library, clone:1500035L16 product:RAB3A, member RAS oncogene family, full insert sequence."
AK005363	45.5191	A	42.3713	A	44.2668	A	48.321	A	31.1736	A	45.7594	A		AK005363	MM9	chr5	24491659	24503980	70258	AK005363	1500035N22Rik	"Mus musculus adult male cerebellum cDNA, RIKEN full-length enriched library, clone:1500035N22 product:hypothetical protein, full insert sequence."
AK005368	104.693	A	104.759	A	96.2132	A	134.071	A	132.823	A	111.086	A		AK005368	MM9	chr12	16660275	16667042	18217	AK005368	Ntsr2	"Mus musculus adult male cerebellum cDNA, RIKEN full-length enriched library, clone:1500038M17 product:LOW AFFINITY NEUROTENSIN RECEPTOR, full insert sequence."
AK005377	5551.46	P	5620.63	P	6203.09	P	6182.59	P	5540.02	P	6363.59	P		AK005377	MM9	chr3	90302879	90313365	66511	AK005377	2500003M10Rik	"Mus musculus adult male cerebellum cDNA, RIKEN full-length enriched library, clone:1500040M14 product:DNA segment, Chr 19, Brigham and Women's Genetics 0552 expressed, full insert sequence."
AK005381	152.008	A	140.905	A	142.496	A	163.916	A	171.403	A	127.859	A		AK005381	MM9	chr11	16951586	16955007	380686	AK005381	Cnrip1	"Mus musculus adult male cerebellum cDNA, RIKEN full-length enriched library, clone:1500041B16 product:hypothetical protein, full insert sequence."
AK005385	12.0627	A	10.304	A	10.6495	A	18.3509	A	18.0807	A	9.9116	A		AK005385	MM9	chr3	88579134	88581436	N/A	AK005385	N/A	"Mus musculus adult male cerebellum cDNA, RIKEN full-length enriched library, clone:1500041I23 product:hypothetical protein, full insert sequence."
AK005389	105.925	A	94.87	A	87.585	A	50.8788	A	65.4668	A	125.007	A		AK005389	MM9	chr13	61665989	61671426	117066	AK005389	Cts3	"Mus musculus adult female placenta cDNA, RIKEN full-length enriched library, clone:1600000I23 product:CATHEPSIN-3 PRECURSOR homolog [Mus musculus], full insert sequence."
AK005395	1423.42	P	1427	P	1277.02	P	1597.66	P	1335.83	P	1210.78	P		AK005395	MM9	chr17	24352000	24357714	72016	AK005395	1600002H07Rik	"Mus musculus adult female placenta cDNA, RIKEN full-length enriched library, clone:1600002H07 product:hypothetical protein, full insert sequence."
AK005398	686.206	P	750.626	P	682.812	P	821.84	P	673.902	P	640.02	P		AK005398	MM9	chr4	41716342	41720474	20301	AK005398	Ccl27a	"Mus musculus adult female placenta cDNA, RIKEN full-length enriched library, clone:1600002M16 product:small inducible cytokine A27, full insert sequence."
AK005408	67.0575	A	68.4767	A	53.7519	A	39.3517	A	70.0323	A	92.2916	A		AK005408	MM9	chr1	93277615	93295360	67444	AK005408	Ilkap	"Mus musculus adult female placenta cDNA, RIKEN full-length enriched library, clone:1600009O09 product:similar to PROTEIN PHOSPHATASE 2C [Rattus norvegicus], full insert sequence."
AK005414	25.3651	A	34.0489	A	33.4532	A	69.963	A	39.91	A	23.2592	A		AK005414	MM9	chr1	195033918	195080668	69783	AK005414	1600010F14Rik	"Mus musculus adult female placenta cDNA, RIKEN full-length enriched library, clone:1600010F14 product:unclassifiable, full insert sequence."
AK005416	149.578	A	92.2415	A	98.0818	A	79.6488	A	66.0444	A	151.186	A		AK005416	MM9	chr13	61136402	61139548	104002	AK005416	Ctsq	"Mus musculus adult female placenta cDNA, RIKEN full-length enriched library, clone:1600010J02 product:weakly similar to CATHEPSIN Q PRECURSOR [Mus musculus], full insert sequence."
AK005418	398.341	A	395.271	A	317.166	A	384.038	A	369.673	A	363.791	A		AK005418	MM9	chr7	117141890	117294716	69781	AK005418	1600010M07Rik	"Mus musculus adult female placenta cDNA, RIKEN full-length enriched library, clone:1600010M07 product:unclassifiable, full insert sequence."
AK005419	377.305	A	375.239	A	335.448	A	323.557	A	304.463	A	334.701	A		AK005419	MM9	chr3	107998688	108003354	72023	AK005419	Cyb561d1	"Mus musculus adult female placenta cDNA, RIKEN full-length enriched library, clone:1600010M23 product:RIKEN cDNA 1600010M23 gene, full insert sequence."
AK005420	34067.7	P	31521.9	P	31910	P	31806.6	P	32202.1	P	29795.7	P		AK005420	MM9	chr11	33054924	33063056	18148	AK005420	Npm1	"Mus musculus adult female placenta cDNA, RIKEN full-length enriched library, clone:1600012A15 product:nucleophosmin 1, full insert sequence."
AK005421	21.9776	A	31.9625	A	23.7536	A	28.5415	A	12.1118	A	17.9363	A		AK005421	MM9	chr13	27800891	27808606	18814	AK005421	Prl7d1	"Mus musculus adult female placenta cDNA, RIKEN full-length enriched library, clone:1600012A19 product:proliferin related protein, full insert sequence."
AK005431	541.87	P	480.443	P	487.823	P	697.629	P	704.475	P	530.14	P		AK005431	MM9	chr7	74792326	74871460	67009	AK005431	Ttc23	"Mus musculus adult female placenta cDNA, RIKEN full-length enriched library, clone:1600012K10 product:hypothetical Tetratricopeptide repeat (TPR) structure containing protein, full insert sequence."
AK005435	28.2916	A	26.6963	A	22.382	A	33.107	A	72.2767	A	36.8496	A		AK005435	MM9	chr13	27524721	27530466	19112	AK005435	Prl8a6	"Mus musculus adult female placenta cDNA, RIKEN full-length enriched library, clone:1600012O21 product:PROLACTIN-LIKE PROTEIN C, full insert sequence."
AK005436	188.127	A	184.851	A	180.453	A	176.727	A	155.452	A	189.47	A		AK005436	MM9	chr1	160897831	160910594	72025	AK005436	1600012P17Rik	"Mus musculus adult female placenta cDNA, RIKEN full-length enriched library, clone:1600012P17 product:hypothetical protein, full insert sequence."
AK005445	17976.1	P	20090.3	P	19101.6	P	18843.7	P	18994.9	P	17982.3	P		AK005445	MM9	chr19	5422823	5424474	66556	AK005445	Drap1	"Mus musculus adult female placenta cDNA, RIKEN full-length enriched library, clone:1600013O07 product:2310074H19RIK PROTEIN (SIMILAR TO DR1-ASSOCIATED PROTEIN 1) (NEGATIVE COFACTOR 2 ALPHA) homolog [Mus musculus], full insert sequence."
AK005450	27.7565	A	53.3008	A	32.896	A	52.8244	A	54.3523	A	31.4325	A		AK005450	MM9	chr17	45869812	45870793	72240	AK005450	1600014C23Rik	"Mus musculus adult female placenta cDNA, RIKEN full-length enriched library, clone:1600014C23 product:hypothetical protein, full insert sequence."
AK005451	26.8387	A	27.8709	A	26.1225	A	19.7041	A	27.8914	A	32.0456	A		AK005451	MM9	chr2	131681151	131685483	71995	AK005451	Erv3	"Mus musculus adult female placenta cDNA, RIKEN full-length enriched library, clone:1600014E20 product:hypothetical protein, full insert sequence."
AK005453	1509.26	P	1702.74	P	1472.9	P	1284.84	P	1029.37	P	1329.1	P		AK005453	MM9	chr7	52308976	52317792	65116	AK005453	Prrg2	"Mus musculus adult female placenta cDNA, RIKEN full-length enriched library, clone:1600014G02 product:proline-rich Gla (G-carboxyglutamic acid) polypeptide 2, full insert sequence."
AK005461	822.051	P	804.032	P	830.9	P	882.712	P	825.949	P	814.46	P		AK005461	MM9	chr17	51056048	51318660	72238	AK005461	Tbc1d5	"Mus musculus adult female placenta cDNA, RIKEN full-length enriched library, clone:1600014N05 product:hypothetical RabGAP/TBC domain containing protein, full insert sequence."
AK005468	164.398	A	179.276	A	183.585	A	136.556	A	101.529	A	135.606	A		AK005468	MM9	chr15	73150669	73253621	14083	AK005468	Ptk2	"Mus musculus adult female placenta cDNA, RIKEN full-length enriched library, clone:1600015M17 product:PTK2 protein tyrosine kinase 2, full insert sequence."
AK005472	750.546	P	758.323	P	746.554	P	807.582	P	714.731	P	728.294	P		AK005472	MM9	chr5	91032101	91069513	73246	AK005472	Rassf6	"Mus musculus adult female placenta cDNA, RIKEN full-length enriched library, clone:1600016B17 product:hypothetical RA domain containing protein, full insert sequence."
AK005477	372.223	A	377.23	A	415.203	P	332.259	A	322.301	A	316.015	A		AK005477	MM9	chr12	86471390	86472978	78920	AK005477	Dlst	"Mus musculus adult female placenta cDNA, RIKEN full-length enriched library, clone:1600017E01 product:DIHYDROLIPOAMIDE SUCCINYLTRANSFERASE COMPONENT OF 2-OXOGLUTARATE DEHYDROGENASE COMPLEX, MITOCHONDRIAL PRECURSOR (EC 2.3.1.61) (E2) (E2K) homolog [Rattus norvegicus], full insert sequence."
AK005478	43.1821	A	67.7061	A	22.938	A	30.9837	A	32.2359	A	33.8941	A		AK005478	MM9	chr13	27524721	27530466	19112	AK005478	Prl8a6	"Mus musculus adult female placenta cDNA, RIKEN full-length enriched library, clone:1600017E04 product:prolactin-like protein C 1, full insert sequence."
AK005481	4873.5	P	4810.54	P	4443.63	P	5204.68	P	4904.89	P	5208.63	P		AK005481	MM9	chr2	175541325	175551383	628147	AK005481	LOC628147	"Mus musculus adult female placenta cDNA, RIKEN full-length enriched library, clone:1600017I02 product:similar to KRUPPEL-RELATED ZINC FINGER PROTEIN F80-L [Mus musculus], full insert sequence."
AK005498	2215.13	P	2136.1	P	2019.64	P	1451.06	P	913.101	P	1590.89	P		AK005498	MM9	chr11	33055327	33063056	18148	AK005498	Npm1	"Mus musculus adult female placenta cDNA, RIKEN full-length enriched library, clone:1600019K04 product:nucleophosmin 1, full insert sequence."
AK005503	1231.75	P	1211.63	P	1149.76	P	1207.48	P	1263.36	P	1012.18	P		AK005503	MM9	chr6	86477394	86514443	72012	AK005503	1600020E01Rik	"Mus musculus adult female placenta cDNA, RIKEN full-length enriched library, clone:1600020E01 product:unclassifiable, full insert sequence."
AK005504	13.8108	A	11.2009	A	17.0216	A	22.366	A	14.8609	A	14.419	A		AK005504	MM9	chr1	160758786	160765074	23850	AK005504	Pappa2	"Mus musculus adult female placenta cDNA, RIKEN full-length enriched library, clone:1600020F20 product:cellular repressor of E1A-stimulated genes, full insert sequence."
AK005520	784.33	P	797.266	P	705.797	P	891.402	P	721.38	P	615.255	P		AK005520	MM9	chr4	42349023	42349771	100039863	AK005520	Gm13306	"Mus musculus adult female placenta cDNA, RIKEN full-length enriched library, clone:1600023B02 product:small inducible cytokine A27, full insert sequence."
AK005522	47.8427	A	50.628	A	56.3086	A	77.5676	A	65.6275	A	34.4548	A		AK005522	MM9	chr12	110691700	110698828	13386	AK005522	Dlk1	"Mus musculus adult female placenta cDNA, RIKEN full-length enriched library, clone:1600023D19 product:delta-like 1 homolog (Drosophila), full insert sequence."
AK005527	3523.83	P	3599.04	P	3460.34	P	4015.42	P	3698.19	P	3635.21	P		AK005527	MM9	chrX	54307064	54310383	72459	AK005527	Htatsf1	"Mus musculus adult female placenta cDNA, RIKEN full-length enriched library, clone:1600023H17 product:hypothetical RNA-binding domain, RBD structure containing protein, full insert sequence."
AK005538	793.406	P	810.533	P	737.158	P	587.546	P	829.857	P	759.588	P		AK005538	MM9	chr4	11893711	11921427	76665	AK005538	1700123M08Rik	"Mus musculus adult female placenta cDNA, RIKEN full-length enriched library, clone:1600025K15 product:unclassifiable, full insert sequence."
AK005539	74.2377	A	101.367	A	88.0759	A	24.5078	A	59.1289	A	32.9918	A		AK005539	MM9	chrX	53570830	53573841	72030	AK005539	1600025M17Rik	"Mus musculus adult female placenta cDNA, RIKEN full-length enriched library, clone:1600025M17 product:unclassifiable, full insert sequence."
AK005544	355.778	A	352.313	A	346.493	A	253.517	A	289.692	A	266.038	A		AK005544	MM9	chr12	93079897	93087597	20338	AK005544	Sel1l	"Mus musculus adult female placenta cDNA, RIKEN full-length enriched library, clone:1600026C08 product:Sel1 (suppressor of lin-12) 1 homolog (C. elegans), full insert sequence."
AK005552	7281.46	P	8153.52	P	7697.67	P	9427.81	P	10293.7	P	6354.66	P		AK005552	MM9	chr12	82046490	82047835	20384	AK005552	Sfrs5	"Mus musculus adult female placenta cDNA, RIKEN full-length enriched library, clone:1600028A20 product:splicing factor, arginine/serine-rich 5 (SRp40, HRS), full insert sequence."
AK005556	917.783	P	909.368	P	865.34	P	947.902	P	1007.2	P	1068.88	P		AK005556	MM9	chr11	5662152	5684713	76508	AK005556	2210015D19Rik	"Mus musculus adult female placenta cDNA, RIKEN full-length enriched library, clone:1600028I17 product:unclassifiable, full insert sequence."
AK005560	12.4434	A	18.2707	A	14.7612	A	16.4057	A	14.9934	A	15.8055	A		AK005560	MM9	chr9	99370839	99375170	69797	AK005560	1600029I14Rik	"Mus musculus adult female placenta cDNA, RIKEN full-length enriched library, clone:1600029I14 product:hypothetical protein, full insert sequence."
AK005562	1380.94	P	1631.58	P	2444.51	P	1665.01	P	1361.47	P	1734.99	P		AK005562	MM9	chr7	19766530	19791828	72205	AK005562	Eml2	"Mus musculus adult female placenta cDNA, RIKEN full-length enriched library, clone:1600029N02 product:MICROTUBULE-ASSOCIATED PROTEIN EMAP homolog [Rattus norvegicus], full insert sequence."
AK005563	1843.04	P	1968.28	P	1832.25	P	1705.71	P	1771.11	P	1943.68	P		AK005563	MM9	chr16	35866010	35871586	547253	AK005563	Parp14	"Mus musculus adult female placenta cDNA, RIKEN full-length enriched library, clone:1600029O10 product:hypothetical protein, full insert sequence."
AK005569	4672.27	P	4177	P	4031.26	P	4765.47	P	4883.55	P	4594.74	P		AK005569	MM9	chr17	6306339	6654943	21648	AK005569	Dynlt1	"Mus musculus adult female placenta cDNA, RIKEN full-length enriched library, clone:1600032G08 product:t-complex testis expressed 1, full insert sequence."
AK005576	36.0685	A	29.5669	A	29.7338	A	58.3599	A	35.3741	A	40.5462	A		AK005576	MM9	chr10	125809030	125812118	66334	AK005576	1700025K04Rik	"Mus musculus adult male testis cDNA, RIKEN full-length enriched library, clone:1700001C09 product:unclassifiable, full insert sequence."
AK005578	19.0745	A	20.2909	A	16.5431	A	19.8608	A	25.4469	A	12.8717	A		AK005578	MM9	chr7	128730902	128733350	75793	AK005578	4933432K03Rik	"Mus musculus adult male testis cDNA, RIKEN full-length enriched library, clone:1700001C18 product:unclassifiable, full insert sequence."
AK005579	41.9629	A	31.6365	A	32.0079	A	41.9066	A	52.7888	A	22.5899	A		AK005579	MM9	chr17	47549695	47551660	75462	AK005579	1700001C19Rik	"Mus musculus adult male testis cDNA, RIKEN full-length enriched library, clone:1700001C19 product:hypothetical protein, full insert sequence."
AK005580	132.687	A	160.706	A	122.185	A	110.758	A	117.668	A	122.317	A		AK005580	MM9	chr8	63760318	63767669	69279	AK005580	1700001D01Rik	"Mus musculus adult male testis cDNA, RIKEN full-length enriched library, clone:1700001D01 product:unclassifiable, full insert sequence."
AK005589	131.16	A	86.8796	A	88.3789	A	38.6694	A	78.8492	A	145.028	A		AK005589	MM9	chr18	17177584	17204021	75433	AK005589	1700001G01Rik	"Mus musculus adult male testis cDNA, RIKEN full-length enriched library, clone:1700001G01 product:unclassifiable, full insert sequence."
AK005591	167.064	A	221.238	A	228.461	A	315.302	A	333.26	A	195.304	A		AK005591	MM9	chr14	66914170	66915813	69303	AK005591	1700001G11Rik	"Mus musculus adult male testis cDNA, RIKEN full-length enriched library, clone:1700001G11 product:hypothetical protein, full insert sequence."
AK005599	20.3773	A	23.1906	A	25.6734	A	50.8696	A	31.5769	A	22.4106	A		AK005599	MM9	chr5	136223518	136254171	76571	AK005599	Styxl1	"Mus musculus adult male testis cDNA, RIKEN full-length enriched library, clone:1700001J05 product:weakly similar to Map kinase phosphatase-like protein MK-STYX (Dual specificity phosphatase inhibitor MK-STYX) [Homo sapiens], full insert sequence."
AK005600	47.3175	A	48.1014	A	41.9019	A	83.3048	A	55.7795	A	38.1218	A		AK005600	MM9	chr5	26786609	26819829	75942	AK005600	4930584F24Rik	"Mus musculus adult male testis cDNA, RIKEN full-length enriched library, clone:1700001J09 product:unclassifiable, full insert sequence."
AK005604	251.032	A	278.318	A	266.208	A	342.253	A	357.348	A	194.34	A		AK005604	MM9	chr10	22423684	22451739	237336	AK005604	Tbpl1	"Mus musculus adult male testis cDNA, RIKEN full-length enriched library, clone:1700001K07 product:TATA box binding protein-like protein, full insert sequence."
AK005607	81.7115	A	76.7256	A	79.4319	A	123.313	A	104.036	A	79.7129	A		AK005607	MM9	chr19	53323265	53329688	69319	AK005607	1700001K23Rik	"Mus musculus adult male testis cDNA, RIKEN full-length enriched library, clone:1700001K23 product:hypothetical protein, full insert sequence."
AK005608	23.9663	A	20.5681	A	31.7732	A	22.6569	A	31.1197	A	32.1106	A		AK005608	MM9	chr15	83187963	83197441	69291	AK005608	1700001L05Rik	"Mus musculus adult male testis cDNA, RIKEN full-length enriched library, clone:1700001L05 product:unclassifiable, full insert sequence."
AK005609	249.73	A	324.351	A	255.166	A	267.196	A	213.756	A	202.812	A		AK005609	MM9	chr13	68736315	68752164	69315	AK005609	1700001L19Rik	"Mus musculus adult male testis cDNA, RIKEN full-length enriched library, clone:1700001L19 product:hypothetical protein, full insert sequence."
AK005616	112.402	A	87.9062	A	107.222	A	108.79	A	112.657	A	77.1192	A		AK005616	MM9	chr4	119087360	119088119	73332	AK005616	Ccdc30	"Mus musculus adult male testis cDNA, RIKEN full-length enriched library, clone:1700001O02 product:RIKEN cDNA 1700001O02 gene, full insert sequence."
AK005618	150.493	A	131.292	A	128.276	A	146.587	A	138.618	A	152.224	A		AK005618	MM9	chr2	30651082	30659167	73598	AK005618	1700001O22Rik	"Mus musculus adult male testis cDNA, RIKEN full-length enriched library, clone:1700001O22 product:unclassifiable, full insert sequence."
AK005626	299.308	A	329.155	A	256.068	A	188.659	A	187.015	A	256.705	A		AK005626	MM9	chr7	31429118	31432653	68035	AK005626	Rbm42	"Mus musculus adult male testis cDNA, RIKEN full-length enriched library, clone:1700003D06 product:hypothetical protein, full insert sequence."
AK005628	123.025	A	136.853	A	135.174	A	167.148	A	114.87	A	137.57	A		AK005628	MM9	chr6	83106458	83112935	71837	AK005628	1700003E16Rik	"Mus musculus adult male testis cDNA, RIKEN full-length enriched library, clone:1700003E16 product:hypothetical protein, full insert sequence."
AK005629	33.8695	A	32.3866	A	26.3038	A	28.9164	A	17.8313	A	30.0333	A		AK005629	MM9	chr13	70157774	70167201	74280	AK005629	1700084F23Rik	"Mus musculus adult male testis cDNA, RIKEN full-length enriched library, clone:1700003E18 product:unclassifiable, full insert sequence."
AK005634	22.6853	A	16.485	A	18.984	A	14.5214	A	14.3685	A	19.9658	A		AK005634	MM9	chr11	82755845	82774159	76392	AK005634	1700003F17Rik	"Mus musculus adult male testis cDNA, RIKEN full-length enriched library, clone:1700003F17 product:hypothetical protein, full insert sequence."
AK005635	85.5594	A	79.0413	A	87.2165	A	71.0287	A	88.0064	A	69.2833	A		AK005635	MM9	chr9	45126348	45130162	72229	AK005635	1700003G13Rik	"Mus musculus adult male testis cDNA, RIKEN full-length enriched library, clone:1700003G13 product:unclassifiable, full insert sequence."
AK005639	14.5138	A	28.9193	A	24.5745	A	31.4379	A	21.1473	A	16.0869	A		AK005639	MM9	chr3	124276137	124284009	384775	AK005639	1700003H04Rik	"Mus musculus adult male testis cDNA, RIKEN full-length enriched library, clone:1700003H04 product:hypothetical PH domain-like structure containing protein, full insert sequence."
AK005641	93.0246	A	82.4711	A	76.408	A	62.6283	A	96.4265	A	96.3511	A		AK005641	MM9	chr4	14874583	14880177	100038514	AK005641	Gm11837	"Mus musculus adult male testis cDNA, RIKEN full-length enriched library, clone:1700003H21 product:unclassifiable, full insert sequence."
AK005643	119.674	A	117.315	A	112.557	A	172.931	A	133.542	A	114.082	A		AK005643	MM9	chr1	56075821	56077047	69356	AK005643	1700003I22Rik	"Mus musculus adult male testis cDNA, RIKEN full-length enriched library, clone:1700003I22 product:unclassifiable, full insert sequence."
AK005649	130.943	A	79.8472	A	77.1396	A	54.9638	A	73.951	A	113.608	A		AK005649	MM9	chr16	12811482	12848746	75493	AK005649	1700003L19Rik	"Mus musculus adult male testis cDNA, RIKEN full-length enriched library, clone:1700003L19 product:unclassifiable, full insert sequence."
AK005650	146.906	A	168.104	A	156.958	A	169.96	A	140.88	A	132.91	A		AK005650	MM9	chr4	34635823	34663752	69329	AK005650	1700003M02Rik	"Mus musculus adult male testis cDNA, RIKEN full-length enriched library, clone:1700003M02 product:hypothetical protein, full insert sequence."
AK005651	19.9658	A	19.3067	A	22.6252	A	9.52	A	21.1743	A	10.9303	A		AK005651	MM9	chr4	129637617	129640764	72225	AK005651	1700003M07Rik	"Mus musculus adult male testis cDNA, RIKEN full-length enriched library, clone:1700003M07 product:unclassifiable, full insert sequence."
AK005653	454.655	P	493.635	P	394.884	A	343.369	A	391.237	A	351.072	A		AK005653	MM9	chr10	52997850	52999954	75654	AK005653	1700003O08Rik	"Mus musculus adult male testis cDNA, RIKEN full-length enriched library, clone:1700003O08 product:unclassifiable, full insert sequence."
AK005657	55.5583	A	58.9358	A	54.2165	A	42.1439	A	53.5021	A	50.0542	A		AK005657	MM9	chr13	119344960	119377511	75890	AK005657	1700003P14Rik	"Mus musculus adult male testis cDNA, RIKEN full-length enriched library, clone:1700003P14 product:unclassifiable, full insert sequence."
AK005661	128.001	A	159.034	A	147.992	A	149.178	A	235.615	A	97.9122	A		AK005661	MM9	chr2	83484734	83498459	69082	AK005661	Zc3h15	"Mus musculus adult male testis cDNA, RIKEN full-length enriched library, clone:1700006A17 product:hypothetical Lysine-rich region containing protein, full insert sequence."
AK005663	679.842	P	672.593	P	610.725	P	443.072	P	465.666	P	481.375	P		AK005663	MM9	chr7	59252587	59261068	75744	AK005663	Svip	"Mus musculus adult male testis cDNA, RIKEN full-length enriched library, clone:1700006C13 product:unclassifiable, full insert sequence."
AK005667	214.112	A	149.746	A	179.522	A	146.412	A	189.148	A	175.469	A		AK005667	MM9	chr7	104746858	104793622	75448	AK005667	1700006D18Rik	"Mus musculus adult male testis cDNA, RIKEN full-length enriched library, clone:1700006D18 product:unclassifiable, full insert sequence."
AK005675	3229.7	P	3440.84	P	2969.03	P	195.125	A	194.23	A	164.61	A		AK005675	MM9	chr15	103232893	103260835	74174	AK005675	Gtsf1	"Mus musculus adult male testis cDNA, RIKEN full-length enriched library, clone:1700006H03 product:hypothetical protein, full insert sequence."
AK005677	22.0803	A	27.8708	A	24.2016	A	24.0962	A	12.4083	A	21.1974	A		AK005677	MM9	chr13	108477476	108482249	72257	AK005677	1700006H21Rik	"Mus musculus adult male testis cDNA, RIKEN full-length enriched library, clone:1700006H21 product:unclassifiable, full insert sequence."
AK005678	328.294	A	297.629	A	346.622	A	427.681	P	354.76	A	332.578	A		AK005678	MM9	chr10	119801226	119819892	321010	AK005678	1700006J14Rik	"Mus musculus adult male testis cDNA, RIKEN full-length enriched library, clone:1700006J14 product:hypothetical protein, full insert sequence."
AK005679	37.4237	A	43.6809	A	57.2601	A	68.0346	A	41.8762	A	39.8895	A		AK005679	MM9	chr12	75389721	75396932	74284	AK005679	1700086L19Rik	"Mus musculus adult male testis cDNA, RIKEN full-length enriched library, clone:1700006L05 product:unclassifiable, full insert sequence."
AK005686	167.225	A	130.868	A	178.805	A	111.151	A	145.066	A	181.297	A		AK005686	MM9	chr7	120681539	120708501	69295	AK005686	1700006P19Rik	"Mus musculus adult male testis cDNA, RIKEN full-length enriched library, clone:1700006P19 product:unclassifiable, full insert sequence."
AK005692	1699.07	P	1677.99	P	1523.22	P	1649.12	P	1573.93	P	1938.65	P		AK005692	MM9	chr7	126630100	126666996	71830	AK005692	Pdilt	"Mus musculus adult male testis cDNA, RIKEN full-length enriched library, clone:1700007B13 product:hypothetical Thioredoxin-like structure containing protein, full insert sequence."
AK005698	1544.54	P	1532.61	P	1531.37	P	1397.16	P	1170.04	P	1495.05	P		AK005698	MM9	chr10	84565518	84583363	103266	AK005698	AI597468	"Mus musculus adult male testis cDNA, RIKEN full-length enriched library, clone:1700007D05 product:hypothetical protein, full insert sequence."
AK005707	19.5103	A	19.4485	A	13.7041	A	19.8929	A	30.1251	A	22.424	A		AK005707	MM9	chr3	57945628	57967729	67850	AK005707	1700007F19Rik	"Mus musculus adult male testis cDNA, RIKEN full-length enriched library, clone:1700007F19 product:unclassifiable, full insert sequence."
AK005712	809.672	P	323.858	A	359.831	A	141.242	A	227.155	A	1066.6	P		AK005712	MM9	chr14	7516768	7667790	68308	AK005712	4933406F09Rik	"Mus musculus adult male testis cDNA, RIKEN full-length enriched library, clone:1700007H14 product:unclassifiable, full insert sequence."
AK005719	1537.12	P	1726.88	P	1600.03	P	2104.74	P	2116.59	P	2528.08	P		AK005719	MM9	chr9	40780880	40800797	54698	AK005719	Crtam	"Mus musculus adult male testis cDNA, RIKEN full-length enriched library, clone:1700007I22 product:cytotoxic and regulatory T cell molecule, full insert sequence."
AK005722	43.1603	A	42.7023	A	46.9609	A	50.5264	A	53.0779	A	51.4593	A		AK005722	MM9	chr11	59539418	59553656	69320	AK005722	1700007J10Rik	"Mus musculus adult male testis cDNA, RIKEN full-length enriched library, clone:1700007J10 product:unclassifiable, full insert sequence."
AK005726	54.7531	A	58.0744	A	55.2398	A	66.5389	A	48.8591	A	67.9645	A		AK005726	MM9	chr4	109177979	109203809	67646	AK005726	4930522H14Rik	"Mus musculus adult male testis cDNA, RIKEN full-length enriched library, clone:1700007J23 product:RIKEN cDNA 1700007J23 gene, full insert sequence."
AK005738	2640.65	P	2474.67	P	2480.62	P	982.584	P	1051.43	P	1475.12	P		AK005738	MM9	chr12	3236610	3249997	74173	AK005738	1700012B15Rik	"Mus musculus adult male testis cDNA, RIKEN full-length enriched library, clone:1700007N07 product:hypothetical protein, full insert sequence."
AK005740	9.2124	A	9.8865	A	8.0612	A	9.7003	A	9.3505	A	9.9	A		AK005740	MM9	chr14	64705070	64716507	74215	AK005740	Prss51	"Mus musculus adult male testis cDNA, RIKEN full-length enriched library, clone:1700007N14 product:hypothetical Serine proteases, trypsin family containing protein, full insert sequence."
AK005744	23.4949	A	13.3147	A	18.4206	A	23.4373	A	18.2633	A	13.8752	A		AK005744	MM9	chr1	188949016	188951731	69308	AK005744	1700007P06Rik	"Mus musculus adult male testis cDNA, RIKEN full-length enriched library, clone:1700007P06 product:unclassifiable, full insert sequence."
AK005746	338.577	A	386.568	A	384.978	A	431.975	P	461.528	P	343.37	A		AK005746	MM9	chr2	173421606	173485033	100043911	AK005746	Ppp4r1l	"Mus musculus adult male testis cDNA, RIKEN full-length enriched library, clone:1700007P14 product:unclassifiable, full insert sequence."
AK005753	314.731	A	350.986	A	313.495	A	359.482	A	361.73	A	302.587	A		AK005753	MM9	chr4	41720062	41925853	20301	AK005753	Ccl27a	"Mus musculus adult male testis cDNA, RIKEN full-length enriched library, clone:1700008B15 product:unclassifiable, full insert sequence."
AK005754	260.749	A	293.788	A	237.138	A	330.247	A	254.249	A	201.482	A		AK005754	MM9	chr11	62419267	62420525	66829	AK005754	4930443B20Rik	"Mus musculus adult male testis cDNA, RIKEN full-length enriched library, clone:1700008B19 product:unclassifiable, full insert sequence."
AK005757	79.369	A	67.4884	A	70.0327	A	111.818	A	70.6474	A	57.3353	A		AK005757	MM9	chr6	148160809	148184185	320737	AK005757	4732416N19Rik	"Mus musculus adult male testis cDNA, RIKEN full-length enriched library, clone:1700008D02 product:unclassifiable, full insert sequence."
AK005758	639.077	P	643.767	P	543.837	P	948.851	P	887.037	P	950.231	P		AK005758	MM9	chr7	109061508	109082320	69358	AK005758	Lrrc51	"Mus musculus adult male testis cDNA, RIKEN full-length enriched library, clone:1700008D07 product:hypothetical Leucine-rich repeat containing protein, full insert sequence."
AK005759	53.4844	A	63.2733	A	56.7405	A	86.6016	A	51.5732	A	106.688	A		AK005759	MM9	chr8	25946615	26059259	353188	AK005759	Adam32	"Mus musculus adult male testis cDNA, RIKEN full-length enriched library, clone:1700008E04 product:METALLOPROTEASE/DISINTEGRIN (FRAGMENT) homolog [Rattus norvegicus], full insert sequence."
AK005765	301.854	A	266.541	A	247.887	A	244.078	A	301.242	A	342.664	A		AK005765	MM9	chr3	10244208	10254252	75497	AK005765	Fabp12	"Mus musculus adult male testis cDNA, RIKEN full-length enriched library, clone:1700008G05 product:weakly similar to myelin P2 protein [Oryctolagus cuniculus], full insert sequence."
AK005775	50.6718	A	43.3152	A	43.8058	A	54.9136	A	58.8539	A	52.4758	A		AK005775	MM9	chr11	5528329	5545156	76389	AK005775	Ankrd36	"Mus musculus adult male testis cDNA, RIKEN full-length enriched library, clone:1700008J08 product:hypothetical protein, full insert sequence."
AK005780	11.351	A	14.1679	A	11.5747	A	18.7191	A	15.7503	A	13.6346	A		AK005780	MM9	chr17	49251588	49252840	69311	AK005780	1700008K24Rik	"Mus musculus adult male testis cDNA, RIKEN full-length enriched library, clone:1700008K24 product:unclassifiable, full insert sequence."
AK005784	106.07	A	163.812	A	126.445	A	165.048	A	152.027	A	92.6479	A		AK005784	MM9	chr7	51615418	51630400	69349	AK005784	1700008O03Rik	"Mus musculus adult male testis cDNA, RIKEN full-length enriched library, clone:1700008O03 product:hypothetical protein, full insert sequence."
AK005786	6.4155	A	9.027	A	7.8336	A	10.0491	A	8.9086	A	7.9465	A		AK005786	MM9	chr3	6615422	6620441	69347	AK005786	1700008P02Rik	"Mus musculus adult male testis cDNA, RIKEN full-length enriched library, clone:1700008P02 product:hypothetical protein, full insert sequence."
AK005793	253.232	A	252.473	A	262.668	A	188.566	A	213.505	A	331.541	A		AK005793	MM9	chr15	10644590	10648222	75259	AK005793	4930556M19Rik	"Mus musculus adult male testis cDNA, RIKEN full-length enriched library, clone:1700009D01 product:unclassifiable, full insert sequence."
AK005795	53.8438	A	34.6716	A	47.7632	A	77.7883	A	47.5547	A	41.0569	A		AK005795	MM9	chr5	29522578	29551831	56874	AK005795	Rnf32	"Mus musculus adult male testis cDNA, RIKEN full-length enriched library, clone:1700009J01 product:limb region 2, full insert sequence."
AK005800	14.1197	A	11.9329	A	11.2484	A	9.9509	A	10.1015	A	13.6425	A		AK005800	MM9	chr18	42352093	42356340	69401	AK005800	Plac8l1	"Mus musculus adult male testis cDNA, RIKEN full-length enriched library, clone:1700009N18 product:RIKEN cDNA 1700009N18 gene, full insert sequence."
AK005802	1519.4	P	1511.48	P	1376.36	P	1383.52	P	1217.87	P	1365.93	P		AK005802	MM9	chr14	105505975	105513893	74213	AK005802	Rbm26	"Mus musculus adult male testis cDNA, RIKEN full-length enriched library, clone:1700009P03 product:RIKEN cDNA 1700009P03 gene, full insert sequence."
AK005807	17.9439	A	11.7697	A	13.6784	A	14.0202	A	13.8913	A	19.9037	A		AK005807	MM9	chr15	92534186	92536386	67740	AK005807	4930588J15Rik	"Mus musculus adult male testis cDNA, RIKEN full-length enriched library, clone:1700010A15 product:unclassifiable, full insert sequence."
AK005810	14.886	A	12.071	A	13.3185	A	13.0602	A	16.3298	A	12.4974	A		AK005810	MM9	chr8	23327513	23329069	70160	AK005810	Vps36	"Mus musculus adult male testis cDNA, RIKEN full-length enriched library, clone:1700010A24 product:CGI-145 PROTEIN homolog [Homo sapiens], full insert sequence."
AK005811	90.9179	A	75.8084	A	82.5576	A	98.5336	A	89.063	A	109.095	A		AK005811	MM9	chr2	173544954	173547587	75485	AK005811	1700010B08Rik	"Mus musculus adult male testis cDNA, RIKEN full-length enriched library, clone:1700010B08 product:hypothetical protein, full insert sequence."
AK005822	334.121	A	419.726	P	386.728	A	574.555	P	553.837	P	512.576	P		AK005822	MM9	chr15	76125680	76127323	100041269	AK005822	Gm10345	"Mus musculus adult male testis cDNA, RIKEN full-length enriched library, clone:1700010G02 product:inferred: 5-OXOPROLINASE (EC 3.5.2.9) (5-OXO-L-PROLINASE) (PYROGLUTAMASE) (5-OPASE). [Rat] {Rattus norvegicus}, full insert sequence."
AK005827	42.5415	A	42.0692	A	46.2366	A	43.1661	A	47.5752	A	53.924	A		AK005827	MM9	chr5	98982647	98996023	75500	AK005827	1700010H22Rik	"Mus musculus adult male testis cDNA, RIKEN full-length enriched library, clone:1700010H22 product:hypothetical protein, full insert sequence."
AK005828	102.548	A	76.6351	A	79.3749	A	184.11	A	70.55	A	92.1859	A		AK005828	MM9	chr3	7925303	7954887	75476	AK005828	1700010I02Rik	"Mus musculus adult male testis cDNA, RIKEN full-length enriched library, clone:1700010I02 product:unclassifiable, full insert sequence."
AK005829	3317.34	P	3600.01	P	3189.18	P	2439.78	P	2435.76	P	2492.92	P		AK005829	MM9	chr16	78547820	78576874	67102	AK005829	D16Ertd472e	"Mus musculus adult male testis cDNA, RIKEN full-length enriched library, clone:1700010I10 product:similar to EURL PROTEIN HOMOLOG [Mus musculus], full insert sequence."
AK005833	21.2114	A	13.3627	A	20.672	A	21.688	A	30.2965	A	17.526	A		AK005833	MM9	chr14	25425925	25436533	75163	AK005833	4930542C16Rik	"Mus musculus adult male testis cDNA, RIKEN full-length enriched library, clone:1700010J08 product:unclassifiable, full insert sequence."
AK005834	18.5014	A	18.2541	A	19.1548	A	21.876	A	15.812	A	19.7999	A		AK005834	MM9	chr10	112163981	112222655	69355	AK005834	1700010J16Rik	"Mus musculus adult male testis cDNA, RIKEN full-length enriched library, clone:1700010J16 product:unclassifiable, full insert sequence."
AK005838	18.2144	A	16.2929	A	16.9038	A	13.3834	A	16.6243	A	18.3563	A		AK005838	MM9	chr16	66657362	66664869	75501	AK005838	1700010K23Rik	"Mus musculus adult male testis cDNA, RIKEN full-length enriched library, clone:1700010K23 product:unclassifiable, full insert sequence."
AK005839	57.1197	A	65.2815	A	72.3204	A	54.3989	A	93.1529	A	52.7652	A		AK005839	MM9	chr3	108051828	108059903	75440	AK005839	1700010K24Rik	"Mus musculus adult male testis cDNA, RIKEN full-length enriched library, clone:1700010K24 product:unclassifiable, full insert sequence."
AK005849	104.822	A	59.0904	A	54.567	A	69.1798	A	87.7064	A	127.168	A		AK005849	MM9	chr7	39164383	39228234	545951	AK005849	1700010N08Rik	"Mus musculus adult male testis cDNA, RIKEN full-length enriched library, clone:1700010N08 product:unclassifiable, full insert sequence."
AK005856	340.031	A	298.126	A	335.516	A	202.573	A	165.554	A	198.6	A		AK005856	MM9	chr13	35273491	35279883	75644	AK005856	1700011B04Rik	"Mus musculus adult male testis cDNA, RIKEN full-length enriched library, clone:1700011B04 product:unclassifiable, full insert sequence."
AK005860	42.9024	A	33.8187	A	43.3845	A	11.8546	A	22.6257	A	51.3133	A		AK005860	MM9	chr10	111497244	111515562	69286	AK005860	Glipr1l1	"Mus musculus adult male testis cDNA, RIKEN full-length enriched library, clone:1700011E04 product:hypothetical Extracellular proteins SCP/Tpx-1/Ag5/PR-1/Sc7 containing protein, full insert sequence."
AK005861	207.018	A	178.242	A	218.726	A	259.82	A	212.23	A	208.224	A		AK005861	MM9	chr17	87788915	87827022	75467	AK005861	1700011E24Rik	"Mus musculus adult male testis cDNA, RIKEN full-length enriched library, clone:1700011E24 product:hypothetical protein, full insert sequence."
AK005867	17.0416	A	19.0578	A	17.5747	A	35.5054	A	11.8708	A	14.3254	A		AK005867	MM9	chr4	91811019	91813925	69314	AK005867	1700011H22Rik	"Mus musculus adult male testis cDNA, RIKEN full-length enriched library, clone:1700011H22 product:hypothetical protein, full insert sequence."
AK005876	12.0199	A	14.2781	A	14.8706	A	11.2105	A	16.8434	A	15.4975	A		AK005876	MM9	chr8	81734329	81772469	67687	AK005876	1700011L22Rik	"Mus musculus adult male testis cDNA, RIKEN full-length enriched library, clone:1700011L22 product:hypothetical protein, full insert sequence."
AK005877	40.7042	A	55.391	A	45.5551	A	52.5771	A	58.9118	A	30.8687	A		AK005877	MM9	chrX	100104243	100104990	75443	AK005877	1700011M02Rik	"Mus musculus adult male testis cDNA, RIKEN full-length enriched library, clone:1700011M02 product:unclassifiable, full insert sequence."
AK005879	9.3824	A	10.7239	A	12.0946	A	13.6433	A	7.6011	A	11.3075	A		AK005879	MM9	chr17	13850972	13898401	21646	AK005879	Tcte2	"Mus musculus adult male testis cDNA, RIKEN full-length enriched library, clone:1700011N08 product:t-complex-associated testis expressed 2, full insert sequence."
AK005885	583.753	P	735.188	P	609.575	P	863.31	P	770.861	P	872.865	P		AK005885	MM9	chr4	116924944	116941185	68777	AK005885	Tmem53	"Mus musculus adult male testis cDNA, RIKEN full-length enriched library, clone:1700012A05 product:hypothetical alpha/beta-Hydrolases structure containing protein, full insert sequence."
AK005889	109.346	A	132.91	A	98.6528	A	171.737	A	142.258	A	139.126	A		AK005889	MM9	chr1	194994242	195002496	N/A	AK005889	N/A	"Mus musculus adult male testis cDNA, RIKEN full-length enriched library, clone:1700012B08 product:ADULT MALE TESTIS CDNA, RIKEN FULL-LENGTH ENRICHED LIBRARY, CLONE:1700012B08, FULL INSERT SEQUENCE, full insert sequence."
AK005890	327.32	A	289.974	A	290.985	A	241.121	A	269.641	A	297.53	A		AK005890	MM9	chr9	14561036	14575474	69325	AK005890	1700012B09Rik	"Mus musculus adult male testis cDNA, RIKEN full-length enriched library, clone:1700012B09 product:hypothetical protein, full insert sequence."
AK005891	255.8	A	310.975	A	303.658	A	270.661	A	314.734	A	228.085	A		AK005891	MM9	chr12	3235512	3239112	74173	AK005891	1700012B15Rik	"Mus musculus adult male testis cDNA, RIKEN full-length enriched library, clone:1700012B15 product:hypothetical Proline-rich region containing protein, full insert sequence."
AK005893	64.5397	A	61.7095	A	72.5574	A	57.3039	A	25.2783	A	70.3367	A		AK005893	MM9	chr12	29238620	29267348	94041	AK005893	Allc	"Mus musculus adult male testis cDNA, RIKEN full-length enriched library, clone:1700012B22 product:allantoicase, full insert sequence."
AK005894	48.9226	A	58.7927	A	48.6406	A	82.5526	A	53.7295	A	34.0382	A		AK005894	MM9	chr4	116885938	116886387	76385	AK005894	1700012C08Rik	"Mus musculus adult male testis cDNA, RIKEN full-length enriched library, clone:1700012C08 product:unclassifiable, full insert sequence."
AK005895	12.1813	A	10.9792	A	12.1307	A	18.9065	A	14.0235	A	10.0441	A		AK005895	MM9	chr6	30410984	30413313	69337	AK005895	1700012C14Rik	"Mus musculus adult male testis cDNA, RIKEN full-length enriched library, clone:1700012C14 product:unclassifiable, full insert sequence."
AK005897	694.397	P	619.27	P	643.266	P	476.567	P	522.966	P	688.966	P		AK005897	MM9	chr10	127104199	127105741	72243	AK005897	1700012D01Rik	"Mus musculus adult male testis cDNA, RIKEN full-length enriched library, clone:1700012D01 product:unclassifiable, full insert sequence."
AK005898	88.1847	A	93.2831	A	84.9023	A	94.4138	A	85.1305	A	83.1856	A		AK005898	MM9	chr7	118261186	118266189	75479	AK005898	1700012D14Rik	"Mus musculus adult male testis cDNA, RIKEN full-length enriched library, clone:1700012D14 product:unclassifiable, full insert sequence."
AK005903	9.656	A	10.7472	A	10.1726	A	17.0928	A	29.7129	A	8.5828	A		AK005903	MM9	chr3	91938925	91946666	69332	AK005903	Lelp1	"Mus musculus adult male testis cDNA, RIKEN full-length enriched library, clone:1700012F11 product:hypothetical protein, full insert sequence."
AK005904	1236.92	P	814.493	P	854.472	P	846.889	P	878.074	P	1356.44	P		AK005904	MM9	chr17	7125217	7152705	66832	AK005904	Rshl2a	"Mus musculus adult male testis cDNA, RIKEN full-length enriched library, clone:1700012G05 product:RIKEN cDNA 1700012G05 gene, full insert sequence."
AK005905	25.7783	A	24.8651	A	15.1669	A	10.0707	A	10.8934	A	36.4273	A		AK005905	MM9	chr5	144520730	144527997	76388	AK005905	1700012G11Rik	"Mus musculus adult male testis cDNA, RIKEN full-length enriched library, clone:1700012G11 product:unclassifiable, full insert sequence."
AK005911	29.2986	A	24.7848	A	24.1686	A	40.6503	A	32.9498	A	21.5654	A		AK005911	MM9	chr4	5571325	6035369	242297	AK005911	Fam110b	"Mus musculus adult male testis cDNA, RIKEN full-length enriched library, clone:1700012H17 product:unclassifiable, full insert sequence."
AK005912	131.811	A	76.8127	A	73.4256	A	61.0662	A	67.8644	A	114.001	A		AK005912	MM9	chr11	112684278	112686421	76393	AK005912	1700012H19Rik	"Mus musculus adult male testis cDNA, RIKEN full-length enriched library, clone:1700012H19 product:unclassifiable, full insert sequence."
AK005913	285.089	A	266.113	A	237.844	A	262.718	A	247.143	A	255.223	A		AK005913	MM9	chr5	72941460	72950838	100978	AK005913	Nfxl1	"Mus musculus adult male testis cDNA, RIKEN full-length enriched library, clone:1700012H24 product:hypothetical Glycine-rich region containing protein, full insert sequence."
AK005918	7.321	A	6.6209	A	5.6891	A	8.6041	A	8.154	A	6.3143	A		AK005918	MM9	chr3	90041421	90046470	78284	AK005918	Creb3l4	"Mus musculus adult male testis cDNA, RIKEN full-length enriched library, clone:1700012K17 product:1700012K17RIK PROTEIN (ATTACHES TO CRE) homolog [Mus musculus], full insert sequence."
AK005923	1761.74	P	1873.72	P	1752.22	P	2273.75	P	2461.27	P	2103.29	P		AK005923	MM9	chr4	106334860	106351291	72354	AK005923	Ttc4	"Mus musculus adult male testis cDNA, RIKEN full-length enriched library, clone:1700012L12 product:similar to BRAIN MY044 PROTEIN (TETRATRICOPEPTIDE REPEAT DOMAIN 4) [Homo sapiens], full insert sequence."
AK005934	995.58	P	1307.3	P	1227.77	P	1345.43	P	1377.16	P	1414.55	P		AK005934	MM9	chr2	112458573	112471227	74268	AK005934	Aven	"Mus musculus adult male testis cDNA, RIKEN full-length enriched library, clone:1700013A01 product:weakly similar to CELL DEATH REGULATOR AVEN [Homo sapiens], full insert sequence."
AK005936	16.0841	A	20.7092	A	18.5174	A	25.894	A	16.783	A	13.1129	A		AK005936	MM9	chr3	146309222	146311270	75015	AK005936	4930503B20Rik	"Mus musculus adult male testis cDNA, RIKEN full-length enriched library, clone:1700013A07 product:weakly similar to UNKNOWN (PROTEIN FOR IMAGE:3677194) (FRAGMENT) [Homo sapiens], full insert sequence."
AK005939	42.7876	A	34.1825	A	31.1974	A	42.796	A	36.9271	A	51.0178	A		AK005939	MM9	chr5	123930248	123932594	76399	AK005939	Il31	"Mus musculus adult male testis cDNA, RIKEN full-length enriched library, clone:1700013B14 product:hypothetical protein, full insert sequence."
AK005951	78.3955	A	87.8694	A	78.5781	A	112.249	A	117.982	A	137.826	A		AK005951	MM9	chr11	59760396	59761593	69378	AK005951	1700013G23Rik	"Mus musculus adult male testis cDNA, RIKEN full-length enriched library, clone:1700013G23 product:unclassifiable, full insert sequence."
AK005953	11.4394	A	11.3452	A	10.275	A	14.2327	A	8.9646	A	10.1539	A		AK005953	MM9	chrX	51046077	51060990	75514	AK005953	1700013H16Rik	"Mus musculus adult male testis cDNA, RIKEN full-length enriched library, clone:1700013H16 product:hypothetical protein, full insert sequence."
AK005956	3577.13	P	3178.9	P	3068.91	P	4069.33	P	3769	P	3231.13	P		AK005956	MM9	chr16	90935211	90935873	68174	AK005956	4930534H18Rik	"Mus musculus adult male testis cDNA, RIKEN full-length enriched library, clone:1700013I02 product:unclassifiable, full insert sequence."
AK005958	15.7189	A	13.3914	A	17.7875	A	9.954	A	17.705	A	14.4119	A		AK005958	MM9	chr16	4219911	4228058	76397	AK005958	4930455F16Rik	"Mus musculus adult male testis cDNA, RIKEN full-length enriched library, clone:1700013J11 product:unclassifiable, full insert sequence."
AK005967	342.512	A	376.147	A	355.45	A	360.866	A	280.928	A	388.767	A		AK005967	MM9	chr11	120210037	120212504	66838	AK005967	0610009L18Rik	"Mus musculus adult male testis cDNA, RIKEN full-length enriched library, clone:1700013N09 product:hypothetical protein, full insert sequence."
AK005973	156.616	A	186.037	A	153.923	A	329.427	A	278.385	A	182.16	A		AK005973	MM9	chr5	115315482	115329762	67593	AK005973	4930519G04Rik	"Mus musculus adult male testis cDNA, RIKEN full-length enriched library, clone:1700014B12 product:RIKEN cDNA 1700014B12 gene, full insert sequence."
AK005978	249.192	A	219.256	A	262.668	A	186.637	A	188.733	A	244.143	A		AK005978	MM9	chr10	13243652	13272900	56535	AK005978	Pex3	"Mus musculus adult male testis cDNA, RIKEN full-length enriched library, clone:1700014F15 product:peroxisomal biogenesis factor 3, full insert sequence."
AK005987	164.764	A	112.542	A	128.516	A	137.898	A	120.743	A	107.773	A		AK005987	MM9	chr3	153130182	153138529	76928	AK005987	1700015C17Rik	"Mus musculus adult male testis cDNA, RIKEN full-length enriched library, clone:1700015C17 product:unclassifiable, full insert sequence."
AK005988	2402.55	P	2522.6	P	2429.18	P	1569.72	P	1588.15	P	1797.77	P		AK005988	MM9	chr10	29915816	29920327	66311	AK005988	2610036L11Rik	"Mus musculus adult male testis cDNA, RIKEN full-length enriched library, clone:1700015C21 product:RIKEN cDNA 2610036L11 gene, full insert sequence."
AK005989	1787.15	P	1586.58	P	1645.76	P	1383.76	P	1570.15	P	1747.73	P		AK005989	MM9	chr12	17273400	17288616	71853	AK005989	Pdia6	"Mus musculus adult male testis cDNA, RIKEN full-length enriched library, clone:1700015E05 product:protein disulfide-isomerase homolog P5 precursor (fragment) homolog [Rattus norvegicus], full insert sequence."
AK005994	10.7548	A	13.2861	A	11.6728	A	9.8811	A	18.895	A	11.6334	A		AK005994	MM9	chr7	59267056	59271086	75529	AK005994	1700015G11Rik	"Mus musculus adult male testis cDNA, RIKEN full-length enriched library, clone:1700015G11 product:unclassifiable, full insert sequence."
AK005998	5806.3	P	5604.14	P	5214.38	P	6346.01	P	5790.59	P	4962.28	P		AK005998	MM9	chr9	48296813	48303410	N/A	AK005998	N/A	"Mus musculus adult male testis cDNA, RIKEN full-length enriched library, clone:1700015J15 product:RNA BINDING MOTIF PROTEIN 7, full insert sequence."
AK006001	24.6148	A	22.1185	A	17.7286	A	33.331	A	18.2466	A	32.4719	A		AK006001	MM9	chr2	164569064	164571431	71856	AK006001	Wfdc3	"Mus musculus adult male testis cDNA, RIKEN full-length enriched library, clone:1700015L13 product:hypothetical protein, full insert sequence."
AK006007	29.8761	A	35.3546	A	32.8438	A	29.7839	A	28.1963	A	26.0748	A		AK006007	MM9	chr5	31555651	31556969	67661	AK006007	Ift172	"Mus musculus adult male testis cDNA, RIKEN full-length enriched library, clone:1700016A07 product:hypothetical protein, full insert sequence."
AK006009	28.1102	A	21.6361	A	18.6864	A	13.1403	A	12.1709	A	25.4398	A		AK006009	MM9	chr12	100009268	100025984	75553	AK006009	Zc3h14	"Mus musculus adult male testis cDNA, RIKEN full-length enriched library, clone:1700016A15 product:similar to NY-REN-37 ANTIGEN (FRAGMENT) [Homo sapiens], full insert sequence."
AK006011	136.151	A	119.138	A	87.329	A	106.222	A	105.449	A	294.772	A		AK006011	MM9	chr5	15031013	15033007	66773	AK006011	Speer4c	"Mus musculus adult male testis cDNA, RIKEN full-length enriched library, clone:1700016B04 product:4933431D05RIK PROTEIN (FRAGMENT) homolog [Mus musculus], full insert sequence."
AK006022	266.028	A	337.267	A	275.535	A	176.981	A	262.27	A	245.409	A		AK006022	MM9	chr2	120676440	120692425	99260	AK006022	AV039307	"Mus musculus adult male testis cDNA, RIKEN full-length enriched library, clone:1700016E02 product:hypothetical protein, full insert sequence."
AK006024	110.105	A	63.3231	A	64.0544	A	53.7633	A	45.9982	A	135.385	A		AK006024	MM9	chr14	3262350	3263728	73549	AK006024	1700110I01Rik	"Mus musculus adult male testis cDNA, RIKEN full-length enriched library, clone:1700016F01 product:unclassifiable, full insert sequence."
AK006029	39.5371	A	47.1166	A	63.3873	A	27.7018	A	16.7505	A	23.3654	A		AK006029	MM9	chr13	24833125	24838459	666145	AK006029	1700016G14Rik	"Mus musculus adult male testis cDNA, RIKEN full-length enriched library, clone:1700016G14 product:unclassifiable, full insert sequence."
AK006031	60.2633	A	70.8764	A	70.7246	A	64.6829	A	49.5576	A	39.0309	A		AK006031	MM9	chr13	5854754	5857338	71867	AK006031	1700016G22Rik	"Mus musculus adult male testis cDNA, RIKEN full-length enriched library, clone:1700016G22 product:unclassifiable, full insert sequence."
AK006033	64.8573	A	58.1118	A	61.0988	A	109.728	A	79.7709	A	47.4071	A		AK006033	MM9	chr5	104077605	104084743	74218	AK006033	1700016H13Rik	"Mus musculus adult male testis cDNA, RIKEN full-length enriched library, clone:1700016H13 product:hypothetical protein, full insert sequence."
AK006035	29.6762	A	31.3438	A	31.8929	A	18.2033	A	28.8612	A	33.2731	A		AK006035	MM9	chr3	32849533	32884001	58869	AK006035	Pex5l	"Mus musculus adult male testis cDNA, RIKEN full-length enriched library, clone:1700016J08 product:peroxin 2, full insert sequence."
AK006037	107.603	A	105.655	A	160.702	A	93.0943	A	93.4796	A	130.683	A		AK006037	MM9	chr10	41738021	41738616	75561	AK006037	1700016J18Rik	"Mus musculus adult male testis cDNA, RIKEN full-length enriched library, clone:1700016J18 product:unclassifiable, full insert sequence."
AK006039	10.5817	A	16.2246	A	17.032	A	11.1079	A	18.11	A	16.6601	A		AK006039	MM9	chr17	67063795	67069825	75544	AK006039	1700016K05Rik	"Mus musculus adult male testis cDNA, RIKEN full-length enriched library, clone:1700016K05 product:unclassifiable, full insert sequence."
AK006040	13.5038	A	9.5638	A	11.6217	A	13.4627	A	10.4682	A	10.9314	A		AK006040	MM9	chr5	76741170	76760136	79455	AK006040	Pdcl2	"Mus musculus adult male testis cDNA, RIKEN full-length enriched library, clone:1700016K07 product:phosducin-like 2, full insert sequence."
AK006045	31.1385	A	20.2314	A	21.8357	A	21.8584	A	22.914	A	54.0196	A		AK006045	MM9	chr10	14425414	14478825	69412	AK006045	1700016L04Rik	"Mus musculus adult male testis cDNA, RIKEN full-length enriched library, clone:1700016L04 product:unclassifiable, full insert sequence."
AK006048	36.1346	A	31.8312	A	29.3155	A	27.0235	A	30.8555	A	30.9742	A		AK006048	MM9	chr15	74436458	74466691	69439	AK006048	1700016M24Rik	"Mus musculus adult male testis cDNA, RIKEN full-length enriched library, clone:1700016M24 product:hypothetical ARM repeat structure containing protein, full insert sequence."
AK006051	1176.13	P	1201.68	P	1138.02	P	2557.3	P	2372.59	P	1783.68	P		AK006051	MM9	chr11	74986061	74991135	75542	AK006051	1700016P03Rik	"Mus musculus adult male testis cDNA, RIKEN full-length enriched library, clone:1700016P03 product:unclassifiable, full insert sequence."
AK006052	193.881	A	146.978	A	149.762	A	192.602	A	158.066	A	170.09	A		AK006052	MM9	chr6	13363338	13365995	69413	AK006052	1700016P04Rik	"Mus musculus adult male testis cDNA, RIKEN full-length enriched library, clone:1700016P04 product:unclassifiable, full insert sequence."
AK006055	2576.24	P	2828.43	P	2733.17	P	2819.34	P	2689.99	P	2248.81	P		AK006055	MM9	chr9	57100128	57110260	74211	AK006055	1700017B05Rik	"Mus musculus adult male testis cDNA, RIKEN full-length enriched library, clone:1700017B05 product:RIKEN cDNA 1700017B05 gene, full insert sequence."
AK006056	10.1087	A	9.3601	A	9.3649	A	10.1753	A	11.8667	A	10.7833	A		AK006056	MM9	chr19	11171305	11186949	69369	AK006056	1700017D01Rik	"Mus musculus adult male testis cDNA, RIKEN full-length enriched library, clone:1700017D01 product:hypothetical protein, full insert sequence."
AK006058	30.0139	A	26.5127	A	19.5065	A	18.2097	A	15.7088	A	19.3293	A		AK006058	MM9	chr11	98412463	98419970	69376	AK006058	Zpbp2	"Mus musculus adult male testis cDNA, RIKEN full-length enriched library, clone:1700017D11 product:hypothetical protein, full insert sequence."
AK006062	16.2394	A	9.8752	A	17.9754	A	11.0412	A	7.9259	A	10.8272	A		AK006062	MM9	chr14	60824120	60870215	71844	AK006062	Nupl1	"Mus musculus adult male testis cDNA, RIKEN full-length enriched library, clone:1700017F11 product:NUCLEOPORIN P58 homolog [Rattus norvegicus], full insert sequence."
AK006070	54.1229	A	63.5248	A	69.0612	A	59.1795	A	92.6982	A	58.1363	A		AK006070	MM9	chr2	168803768	168804403	75508	AK006070	1700017J07Rik	"Mus musculus adult male testis cDNA, RIKEN full-length enriched library, clone:1700017J07 product:unclassifiable, full insert sequence."
AK006071	77.9277	A	49.7943	A	53.3756	A	95.9613	A	77.2787	A	68.3653	A		AK006071	MM9	chr5	77894512	77897876	69370	AK006071	1700017L05Rik	"Mus musculus adult male testis cDNA, RIKEN full-length enriched library, clone:1700017L05 product:unclassifiable, full insert sequence."
AK006072	52.9968	A	39.2022	A	37.7724	A	35.6962	A	34.5574	A	42.7055	A		AK006072	MM9	chr7	108812281	108871436	20480	AK006072	Clpb	"Mus musculus adult male testis cDNA, RIKEN full-length enriched library, clone:1700017L15 product:suppressor of K+ transport defect 3, full insert sequence."
AK006075	13.4176	A	12.0946	A	9.4805	A	14.364	A	16.7976	A	16.7548	A		AK006075	MM9	chr3	95190382	95206753	67654	AK006075	4930558C23Rik	"Mus musculus adult male testis cDNA, RIKEN full-length enriched library, clone:1700017P17 product:unclassifiable, full insert sequence."
AK006076	184.965	A	144.276	A	160.706	A	179.107	A	199.998	A	170.778	A		AK006076	MM9	chr13	31657360	31674382	71307	AK006076	1700018A04Rik	"Mus musculus adult male testis cDNA, RIKEN full-length enriched library, clone:1700018A04 product:unclassifiable, full insert sequence."
AK006082	17.6478	A	22.2996	A	19.7312	A	29.6298	A	28.0169	A	20.9132	A		AK006082	MM9	chr5	137395015	137412536	66752	AK006082	4933404O12Rik	"Mus musculus adult male testis cDNA, RIKEN full-length enriched library, clone:1700018D06 product:unclassifiable, full insert sequence."
AK006087	21.5206	A	21.9223	A	24.6313	A	18.0707	A	12.2693	A	18.6852	A		AK006087	MM9	chrX	100123710	100124433	69388	AK006087	1700018G05Rik	"Mus musculus adult male testis cDNA, RIKEN full-length enriched library, clone:1700018G05 product:unclassifiable, full insert sequence."
AK006102	14.1967	A	15.4485	A	16.7666	A	14.1012	A	11.9531	A	12.3315	A		AK006102	MM9	chr14	87171867	87189721	56419	AK006102	Diap3	"Mus musculus adult male testis cDNA, RIKEN full-length enriched library, clone:1700019A06 product:diaphanous homolog 3 (Drosophila), full insert sequence."
AK006103	4984.31	P	5743.65	P	5029.49	P	5032.39	P	4659.54	P	5474.46	P		AK006103	MM9	chr6	129483373	129492349	57436	AK006103	Gabarapl1	"Mus musculus adult male testis cDNA, RIKEN full-length enriched library, clone:1700019A19 product:gamma-aminobutyric acid (GABA(A)) receptor-associated protein-like 1, full insert sequence."
AK006104	35.0565	A	40.2336	A	29.5951	A	36.1599	A	30.1251	A	37.168	A		AK006104	MM9	chr2	173397892	173403777	70065	AK006104	Ankrd60	"Mus musculus adult male testis cDNA, RIKEN full-length enriched library, clone:1700019A24 product:similar to BA196N14.3 (NOVEL PROTEIN CONTAINING AN ANKYRIN DOMAIN) [Homo sapiens], full insert sequence."
AK006106	12.9526	A	14.0785	A	21.6826	A	15.2475	A	12.0588	A	20.8538	A		AK006106	MM9	chr8	3479179	3487181	76406	AK006106	1700019B03Rik	"Mus musculus adult male testis cDNA, RIKEN full-length enriched library, clone:1700019B03 product:hypothetical protein, full insert sequence."
AK006108	13.0456	A	14.8674	A	14.9765	A	10.917	A	16.9411	A	14.7707	A		AK006108	MM9	chrX	59763713	59769244	75545	AK006108	1700019B21Rik	"Mus musculus adult male testis cDNA, RIKEN full-length enriched library, clone:1700019B21 product:unclassifiable, full insert sequence."
AK006111	51.5736	A	71.6474	A	43.425	A	67.3118	A	40.26	A	50.0972	A		AK006111	MM9	chr18	34722294	34738760	75533	AK006111	Nme5	"Mus musculus adult male testis cDNA, RIKEN full-length enriched library, clone:1700019D05 product:similar to NUCLEOSIDE DIPHOSPHATE KINASE HOMOLOG 5 (NDK-H 5) (NDP KINASE HOMOLOG 5) [Mus musculus], full insert sequence."
AK006114	122.875	A	134.593	A	139.159	A	7.4284	A	9.2643	A	27.5211	A		AK006114	MM9	chr2	45552124	45553967	69405	AK006114	1700019E08Rik	"Mus musculus adult male testis cDNA, RIKEN full-length enriched library, clone:1700019E08 product:unclassifiable, full insert sequence."
AK006119	247.096	A	267.589	A	253.379	A	581.75	P	466.305	P	502.998	P		AK006119	MM9	chr7	96658532	96659000	76453	AK006119	Prss23	"Mus musculus adult male testis cDNA, RIKEN full-length enriched library, clone:1700019G06 product:hypothetical protein, full insert sequence."
AK006121	55.6357	A	30.5845	A	41.4485	A	22.4627	A	41.2752	A	42.4816	A		AK006121	MM9	chr6	5913899	5927359	72249	AK006121	1700019G24Rik	"Mus musculus adult male testis cDNA, RIKEN full-length enriched library, clone:1700019G24 product:unclassifiable, full insert sequence."
AK006131	13.7242	A	12.3576	A	11.4019	A	10.9182	A	10.2233	A	9.0611	A		AK006131	MM9	chr8	51478063	51602996	75549	AK006131	1700019L22Rik	"Mus musculus adult male testis cDNA, RIKEN full-length enriched library, clone:1700019L22 product:unclassifiable, full insert sequence."
AK006137	25.7584	A	24.8332	A	36.9471	A	12.9836	A	20.9043	A	25.2061	A		AK006137	MM9	chr16	17070403	17086781	106369	AK006137	Ypel1	"Mus musculus adult male testis cDNA, RIKEN full-length enriched library, clone:1700019O22 product:peptidylprolyl isomerase (cyclophilin)-like 2, full insert sequence."
AK006138	91.0828	A	94.9959	A	94.9545	A	101.736	A	108.885	A	64.9471	A		AK006138	MM9	chr15	88720940	88721943	239591	AK006138	Ttll8	"Mus musculus adult male testis cDNA, RIKEN full-length enriched library, clone:1700019P01 product:unclassifiable, full insert sequence."
AK006139	27.4265	A	27.6116	A	22.6375	A	32.9569	A	28.1204	A	24.6896	A		AK006139	MM9	chr1	140772850	140773527	75546	AK006139	1700019P21Rik	"Mus musculus adult male testis cDNA, RIKEN full-length enriched library, clone:1700019P21 product:unclassifiable, full insert sequence."
AK006153	1132.6	P	1106.38	P	1057.01	P	1041.82	P	1013.81	P	1040.8	P		AK006153	MM9	chr9	105303117	105307791	66595	AK006153	Aste1	"Mus musculus adult male testis cDNA, RIKEN full-length enriched library, clone:1700020D22 product:weakly similar to HYPOTHALAMUS PROTEIN HT001 [Homo sapiens], full insert sequence."
AK006160	19.3859	A	12.2483	A	14.7224	A	8.6494	A	16.7666	A	16.395	A		AK006160	MM9	chr10	110249864	110333606	75630	AK006160	1700020G17Rik	"Mus musculus adult male testis cDNA, RIKEN full-length enriched library, clone:1700020G17 product:unclassifiable, full insert sequence."
AK006161	48.1526	A	27.0632	A	30.0631	A	14.8897	A	25.3235	A	66.2401	A		AK006161	MM9	chr13	21409126	21411493	75512	AK006161	Gpx6	"Mus musculus adult male testis cDNA, RIKEN full-length enriched library, clone:1700020G18 product:SIMILAR TO GLUTATHIONE PEROXIDASE 3 (PLASMA) homolog [Mus musculus], full insert sequence."
AK006162	6600.19	P	6464.36	P	6111.33	P	5183.64	P	5531.01	P	6098.63	P		AK006162	MM9	chr10	7357532	7383048	18537	AK006162	Pcmt1	"Mus musculus adult male testis cDNA, RIKEN full-length enriched library, clone:1700020H09 product:protein-L-isoaspartate (D-aspartate) O-methyltransferase 1, full insert sequence."
AK006167	247.031	A	357.774	A	393.1	A	315.585	A	312.744	A	436.875	P		AK006167	MM9	chr9	71011281	71015440	64008	AK006167	Aqp9	"Mus musculus adult male testis cDNA, RIKEN full-length enriched library, clone:1700020I22 product:unclassifiable, full insert sequence."
AK006177	1436.3	P	1564.57	P	1429.73	P	1872.85	P	1769.94	P	1535.5	P		AK006177	MM9	chr14	70097111	70114608	71843	AK006177	R3hcc1	"Mus musculus adult male testis cDNA, RIKEN full-length enriched library, clone:1700020M16 product:weakly similar to HYPOTHETICAL 50.0 KDA PROTEIN (FRAGMENT) [Homo sapiens], full insert sequence."
AK006183	1262.48	P	1411.49	P	1294.88	P	1070.78	P	941.415	P	945.24	P		AK006183	MM9	chr1	136252018	136258576	57439	AK006183	Tmem183a	"Mus musculus adult male testis cDNA, RIKEN full-length enriched library, clone:1700020N19 product:BRAIN CDNA, CLONE MNCB-2755, SIMILAR TO HOMO SAPIENS CLONE 24606 MRNA SEQUENCE (1300007B12RIK PROTEIN) homolog [Mus musculus], full insert sequence."
AK006186	34.0978	A	50.4877	A	36.7449	A	65.6294	A	37.6066	A	43.1185	A		AK006186	MM9	chr2	151573315	151577161	75283	AK006186	4930556L07Rik	"Mus musculus adult male testis cDNA, RIKEN full-length enriched library, clone:1700020P01 product:unclassifiable, full insert sequence."
AK006189	204.953	A	175.428	A	196.278	A	199.015	A	191.487	A	194.358	A		AK006189	MM9	chr10	21139282	21145552	76924	AK006189	1700021A07Rik	"Mus musculus adult male testis cDNA, RIKEN full-length enriched library, clone:1700021A07 product:hypothetical protein, full insert sequence."
AK006191	86.1177	A	89.7759	A	100.068	A	93.5352	A	95.1169	A	58.3959	A		AK006191	MM9	chr16	91011493	91016988	67394	AK006191	4930404I05Rik	"Mus musculus adult male testis cDNA, RIKEN full-length enriched library, clone:1700021A20 product:unclassifiable, full insert sequence."
AK006196	16.0487	A	15.2609	A	12.6309	A	27.8132	A	35.1413	A	15.637	A		AK006196	MM9	chr15	74539780	74540778	66769	AK006196	4933427E11Rik	"Mus musculus adult male testis cDNA, RIKEN full-length enriched library, clone:1700021E06 product:hypothetical protein, full insert sequence."
AK006197	30.6893	A	28.1484	A	29.1978	A	23.5837	A	20.1462	A	24.2848	A		AK006197	MM9	chr5	108561964	108568592	73254	AK006197	Ccdc18	"Mus musculus adult male testis cDNA, RIKEN full-length enriched library, clone:1700021E15 product:hypothetical protein, full insert sequence."
AK006200	34.4781	A	48.9717	A	47.0215	A	32.409	A	45.7141	A	32.9971	A		AK006200	MM9	chr2	173348100	173353997	72221	AK006200	1700021F07Rik	"Mus musculus adult male testis cDNA, RIKEN full-length enriched library, clone:1700021F07 product:hypothetical protein, full insert sequence."
AK006202	10.0829	A	6.7209	A	9.5872	A	7.8278	A	13.9467	A	11.8173	A		AK006202	MM9	chr5	120255337	120257878	76926	AK006202	1700021F13Rik	"Mus musculus adult male testis cDNA, RIKEN full-length enriched library, clone:1700021F13 product:unclassifiable, full insert sequence."
AK006213	71.1762	A	77.6339	A	71.3932	A	51.6598	A	71.4945	A	54.1557	A		AK006213	MM9	chr10	60638478	60651589	65971	AK006213	Tbata	"Mus musculus adult male testis cDNA, RIKEN full-length enriched library, clone:1700021K02 product:weakly similar to STROMAL PROTEIN ASSOCIATED WITH THYMII AND LYMPH NODES SHORT ISOFORM [Mus musculus], full insert sequence."
AK006216	45.7138	A	54.4283	A	66.2434	A	68.2451	A	46.3438	A	52.0491	A		AK006216	MM9	chr9	107898093	107902006	69398	AK006216	1700021K14Rik	"Mus musculus adult male testis cDNA, RIKEN full-length enriched library, clone:1700021K14 product:hypothetical Cadherin structure containing protein, full insert sequence."
AK006221	1181.91	P	1134.01	P	985.1	P	1270.44	P	1314.48	P	1064.17	P		AK006221	MM9	chr15	9041741	9085180	27401	AK006221	Skp2	"Mus musculus adult male testis cDNA, RIKEN full-length enriched library, clone:1700021M21 product:S-phase kinase-associated protein 2 (p45), full insert sequence."
AK006228	489.735	P	468.371	P	452.215	P	534.433	P	549.495	P	392.028	A		AK006228	MM9	chr10	80003670	80009547	66932	AK006228	Rexo1	"Mus musculus adult male testis cDNA, RIKEN full-length enriched library, clone:1700021P10 product:similar to GOR [Pan], full insert sequence."
AK006229	216.422	A	212.313	A	218.974	A	258.656	A	396.313	A	165.304	A		AK006229	MM9	chr7	51752011	51756503	75538	AK006229	Fam71e1	"Mus musculus adult male testis cDNA, RIKEN full-length enriched library, clone:1700021P22 product:hypothetical protein, full insert sequence."
AK006231	14.3756	A	11.902	A	12.7936	A	14.276	A	11.1154	A	16.4279	A		AK006231	MM9	chr15	46156104	46205445	71120	AK006231	1700022A22Rik	"Mus musculus adult male testis cDNA, RIKEN full-length enriched library, clone:1700022A22 product:RIKEN cDNA 1700022A22 gene, full insert sequence."
AK006232	86	A	71.2027	A	93.7234	A	114.373	A	187.832	A	117.035	A		AK006232	MM9	chr10	76025016	76032945	76573	AK006232	1700027D21Rik	"Mus musculus adult male testis cDNA, RIKEN full-length enriched library, clone:1700022B01 product:hypothetical protein, full insert sequence."
AK006239	66.6257	A	102.478	A	73.0267	A	99.4764	A	86.2567	A	59.5101	A		AK006239	MM9	chr10	61137536	61143003	75539	AK006239	1700022H01Rik	"Mus musculus adult male testis cDNA, RIKEN full-length enriched library, clone:1700022H01 product:unclassifiable, full insert sequence."
AK006240	25.3637	A	25.0099	A	27.0798	A	27.8672	A	40.9295	A	24.202	A		AK006240	MM9	chr12	9572041	9577391	69420	AK006240	1700022H16Rik	"Mus musculus adult male testis cDNA, RIKEN full-length enriched library, clone:1700022H16 product:unclassifiable, full insert sequence."
AK006243	2069.52	P	2167.81	P	2008.66	P	2023.32	P	2010.65	P	1804.16	P		AK006243	MM9	chr7	3568974	3569778	66091	AK006243	Ndufa3	"Mus musculus adult male testis cDNA, RIKEN full-length enriched library, clone:1700022J01 product:weakly similar to NADH-UBIQUINONE OXIDOREDUCTASE B9 SUBUNIT (EC 1.6.5.3) (EC 1.6.99.3) (COMPLEX I-B9) (CI-B9) [Mus musculus], full insert sequence."
AK006245	7.2497	A	6.7804	A	8.7106	A	11.4669	A	10.2919	A	7.9456	A		AK006245	MM9	chr5	66152683	66154591	74234	AK006245	1700022K14Rik	"Mus musculus adult male testis cDNA, RIKEN full-length enriched library, clone:1700022K14 product:unclassifiable, full insert sequence."
AK006248	11.2506	A	10.3972	A	10.9875	A	9.5747	A	9.5138	A	11.175	A		AK006248	MM9	chr15	63678863	63682497	74236	AK006248	Gsdmcl1	"Mus musculus adult male testis cDNA, RIKEN full-length enriched library, clone:1700022L20 product:hypothetical protein, full insert sequence."
AK006250	46.287	A	70.5644	A	67.5839	A	65.0853	A	46.5296	A	39.6354	A		AK006250	MM9	chr17	26122759	26125414	69431	AK006250	1700022N22Rik	"Mus musculus adult male testis cDNA, RIKEN full-length enriched library, clone:1700022N22 product:unclassifiable, full insert sequence."
AK006252	154.161	A	127.927	A	126.758	A	138.768	A	150.058	A	162.161	A		AK006252	MM9	chr9	121847233	121856134	69430	AK006252	1700048O20Rik	"Mus musculus adult male testis cDNA, RIKEN full-length enriched library, clone:1700022O21 product:hypothetical KRAB box containing protein, full insert sequence."
AK006255	107.234	A	104.849	A	101.853	A	123.326	A	91.0128	A	115.004	A		AK006255	MM9	chr1	192860700	192866819	75558	AK006255	1700022P22Rik	"Mus musculus adult male testis cDNA, RIKEN full-length enriched library, clone:1700022P22 product:hypothetical protein, full insert sequence."
AK006257	13.2229	A	14.8376	A	12.6023	A	14.6671	A	15.965	A	18.0409	A		AK006257	MM9	chr6	146798631	146819926	69371	AK006257	1700023A16Rik	"Mus musculus adult male testis cDNA, RIKEN full-length enriched library, clone:1700023A16 product:hypothetical protein, full insert sequence."
AK006262	30.5784	A	22.1585	A	21.358	A	73.5237	A	30.3736	A	16.4817	A		AK006262	MM9	chr5	138202926	138209621	78829	AK006262	Tsc22d4	"Mus musculus adult male testis cDNA, RIKEN full-length enriched library, clone:1700023B23 product:hypothetical protein, full insert sequence."
AK006264	470.971	P	369.373	A	397.684	A	288.645	A	332.731	A	593.391	P		AK006264	MM9	chr11	109707191	109709790	73257	AK006264	1700023C21Rik	"Mus musculus adult male testis cDNA, RIKEN full-length enriched library, clone:1700023C21 product:unclassifiable, full insert sequence."
AK006268	54.9352	A	104.37	A	102.361	A	87.0753	A	99.8043	A	79.3224	A		AK006268	MM9	chr7	51964141	51975204	75510	AK006268	1700023D19Rik	"Mus musculus adult male testis cDNA, RIKEN full-length enriched library, clone:1700023D19 product:hypothetical protein, full insert sequence."
AK006270	129.544	A	102.577	A	126.21	A	115.005	A	181.03	A	138.726	A		AK006270	MM9	chr5	77445047	77490554	71868	AK006270	1700023E05Rik	"Mus musculus adult male testis cDNA, RIKEN full-length enriched library, clone:1700023E05 product:hypothetical protein, full insert sequence."
AK006272	13.3637	A	10.4806	A	11.9901	A	14.6854	A	17.7958	A	9.8865	A		AK006272	MM9	chr10	65583358	65586812	69433	AK006272	1700023F02Rik	"Mus musculus adult male testis cDNA, RIKEN full-length enriched library, clone:1700023F02 product:unclassifiable, full insert sequence."
AK006282	131.998	A	148.104	A	159.526	A	155.47	A	177.237	A	138.53	A		AK006282	MM9	chr6	29935330	29943529	76419	AK006282	1700023L04Rik	"Mus musculus adult male testis cDNA, RIKEN full-length enriched library, clone:1700023L04 product:hypothetical protein, full insert sequence."
AK006290	2912.81	P	2957.87	P	2855.51	P	2867.43	P	2876.22	P	3128.79	P		AK006290	MM9	chr4	119091137	119094981	106564	AK006290	Ppcs	"Mus musculus adult male testis cDNA, RIKEN full-length enriched library, clone:1700024B02 product:hypothetical protein, full insert sequence."
AK006292	32.3946	A	30.5825	A	37.6476	A	33.8695	A	29.5693	A	36.7887	A		AK006292	MM9	chr9	108816949	108817894	69384	AK006292	Tmem89	"Mus musculus adult male testis cDNA, RIKEN full-length enriched library, clone:1700024B07 product:hypothetical protein, full insert sequence."
AK006293	221.87	A	126.412	A	142.57	A	59.7519	A	110.288	A	224.953	A		AK006293	MM9	chr14	124386856	124414906	69393	AK006293	1700024B18Rik	"Mus musculus adult male testis cDNA, RIKEN full-length enriched library, clone:1700024B18 product:unclassifiable, full insert sequence."
AK006295	103.383	A	84.0698	A	100.132	A	86.9713	A	96.9467	A	84.8144	A		AK006295	MM9	chr12	99728006	99770267	72258	AK006295	Kcnk10	"Mus musculus adult male testis cDNA, RIKEN full-length enriched library, clone:1700024D23 product:3010005K24RIK PROTEIN homolog [Mus musculus], full insert sequence."
AK006300	8.8377	A	9.1426	A	8.2167	A	9.4988	A	12.4982	A	7.5401	A		AK006300	MM9	chr1	36619543	36650177	381337	AK006300	Fam178b	"Mus musculus adult male testis cDNA, RIKEN full-length enriched library, clone:1700024G10 product:hypothetical Cytochrome c family heme-binding site containing protein, full insert sequence."
AK006304	57.0191	A	36.2041	A	56.1931	A	60.6848	A	37.0283	A	75.8074	A		AK006304	MM9	chr13	63777068	63835606	75522	AK006304	1700024I08Rik	"Mus musculus adult male testis cDNA, RIKEN full-length enriched library, clone:1700024I08 product:unclassifiable, full insert sequence."
AK006308	33.3617	A	32.2844	A	25.7514	A	14.8161	A	21.605	A	21.3231	A		AK006308	MM9	chr6	43112452	43122315	75520	AK006308	1700024N05Rik	"Mus musculus adult male testis cDNA, RIKEN full-length enriched library, clone:1700024N05 product:unclassifiable, full insert sequence."
AK006310	20.878	A	16.0341	A	17.6607	A	13.0379	A	14.5796	A	14.0782	A		AK006310	MM9	chr2	109871406	109890636	75517	AK006310	1700024P03Rik	"Mus musculus adult male testis cDNA, RIKEN full-length enriched library, clone:1700024P03 product:unclassifiable, full insert sequence."
AK006321	35.9673	A	21.7582	A	25.6762	A	24.4257	A	30.5378	A	27.8617	A		AK006321	MM9	chr15	77388671	77392292	76409	AK006321	1700025B11Rik	"Mus musculus adult male testis cDNA, RIKEN full-length enriched library, clone:1700025B11 product:unclassifiable, full insert sequence."
AK006330	385.807	A	447.695	P	398.884	A	665.86	P	506.656	P	539.485	P		AK006330	MM9	chr3	30754871	30796087	71862	AK006330	Gpr160	"Mus musculus adult male testis cDNA, RIKEN full-length enriched library, clone:1700025D19 product:weakly similar to PUTATIVE G PROTEIN-COUPLED RECEPTOR [Homo sapiens], full insert sequence."
AK006331	7.6557	A	8.0492	A	7.1873	A	7.146	A	7.8296	A	7.9562	A		AK006331	MM9	chr11	113952751	113956621	69417	AK006331	1700025D23Rik	"Mus musculus adult male testis cDNA, RIKEN full-length enriched library, clone:1700025D23 product:unclassifiable, full insert sequence."
AK006334	64.3289	A	106.156	A	73.8354	A	61.6899	A	78.5179	A	49.7367	A		AK006334	MM9	chr5	113011955	113019016	67325	AK006334	1700034G24Rik	"Mus musculus adult male testis cDNA, RIKEN full-length enriched library, clone:1700025F05 product:RIKEN cDNA 1700034G24 gene, full insert sequence."
AK006343	112.362	A	118.071	A	116.252	A	146.815	A	163.663	A	102.22	A		AK006343	MM9	chr13	53489024	53550999	70372	AK006343	1700025I17Rik	"Mus musculus adult male testis cDNA, RIKEN full-length enriched library, clone:1700025I17 product:unclassifiable, full insert sequence."
AK006347	112.022	A	101.894	A	107.313	A	103.114	A	114.322	A	70.6705	A		AK006347	MM9	chr2	3326314	3336313	104362	AK006347	Meig1	"Mus musculus adult male testis cDNA, RIKEN full-length enriched library, clone:1700025J06 product:meiosis expressed gene 1, full insert sequence."
AK006348	21.403	A	19.6751	A	22.5783	A	13.7117	A	17.6499	A	18.2516	A		AK006348	MM9	chr7	128733416	128735105	69407	AK006348	1700025J12Rik	"Mus musculus adult male testis cDNA, RIKEN full-length enriched library, clone:1700025J12 product:unclassifiable, full insert sequence."
AK006355	28.1805	A	23.217	A	44.075	A	54.8299	A	44.7831	A	25.5666	A		AK006355	MM9	chr7	53601140	53604424	66933	AK006355	1700025L06Rik	"Mus musculus adult male testis cDNA, RIKEN full-length enriched library, clone:1700025L06 product:unclassifiable, full insert sequence."
AK006358	87.6364	A	120.962	A	137.395	A	191.223	A	125.99	A	103.942	A		AK006358	MM9	chr12	111905898	111920822	66323	AK006358	1700001K19Rik	"Mus musculus adult male testis cDNA, RIKEN full-length enriched library, clone:1700025M16 product:RIKEN cDNA 1700001K19 gene, full insert sequence."
AK006362	57.0878	A	41.461	A	107.244	A	40.5924	A	47.5251	A	47.2136	A		AK006362	MM9	chr4	22855315	22865582	69984	AK006362	1700025O08Rik	"Mus musculus adult male testis cDNA, RIKEN full-length enriched library, clone:1700025O08 product:hypothetical protein, full insert sequence."
AK006374	198.608	A	172.157	A	206.688	A	146.012	A	169.999	A	125.007	A		AK006374	MM9	chr19	42126737	42128118	66765	AK006374	4933411K16Rik	"Mus musculus adult male testis cDNA, RIKEN full-length enriched library, clone:1700026D02 product:RIKEN cDNA 4933411K16 gene, full insert sequence."
AK006380	46.2452	A	43.2919	A	47.8547	A	116.161	A	65.9762	A	39.5	A		AK006380	MM9	chr8	73530626	73550654	69419	AK006380	1700026F02Rik	"Mus musculus adult male testis cDNA, RIKEN full-length enriched library, clone:1700026F02 product:unclassifiable, full insert sequence."
AK006382	393.03	A	376.668	A	325.215	A	488.952	P	392.332	A	324.986	A		AK006382	MM9	chr7	82600753	82725262	75547	AK006382	Akap13	"Mus musculus adult male testis cDNA, RIKEN full-length enriched library, clone:1700026G02 product:hypothetical protein, full insert sequence."
AK006388	9.2801	A	8.5175	A	10.4643	A	8.513	A	8.6219	A	16.2327	A		AK006388	MM9	chr13	35001832	35008858	71864	AK006388	1700026J04Rik	"Mus musculus adult male testis cDNA, RIKEN full-length enriched library, clone:1700026J04 product:hypothetical protein, full insert sequence."
AK006389	43.073	A	37.401	A	38.3277	A	37.858	A	42.493	A	44.8248	A		AK006389	MM9	chr16	49210753	49255885	73255	AK006389	1700026J12Rik	"Mus musculus adult male testis cDNA, RIKEN full-length enriched library, clone:1700026J12 product:hypothetical INTEGRIN CD47 PRECURSOR SIGNAL GLYCOPROTEIN ANTIGEN INTEGRIN-ASSOCIATED SURFACE DETERMINANT containing protein, full insert sequence."
AK006397	697.27	P	631.69	P	587.751	P	888.861	P	708.067	P	472.995	P		AK006397	MM9	chr7	87896707	87903498	N/A	AK006397	N/A	"Mus musculus adult male testis cDNA, RIKEN full-length enriched library, clone:1700026N08 product:IQ motif containing GTPase activating protein 1, full insert sequence."
AK006398	55.6097	A	67.973	A	70.8478	A	88.0759	A	57.9199	A	47.8075	A		AK006398	MM9	chr6	54214851	54251804	69993	AK006398	Chn2	"Mus musculus adult male testis cDNA, RIKEN full-length enriched library, clone:1700026N20 product:BETA-CHIMAERIN (BETA-CHIMERIN) homolog [Rattus norvegicus], full insert sequence."
AK006403	81.4267	A	77.3593	A	86.7127	A	82.6989	A	51.2196	A	56.3152	A		AK006403	MM9	chr15	75733108	75735791	66656	AK006403	Eef1d	"Mus musculus adult male testis cDNA, RIKEN full-length enriched library, clone:1700026P12 product:hypothetical protein, full insert sequence."
AK006407	11.985	A	12.2395	A	11.8952	A	21.5334	A	9.8653	A	9.8274	A		AK006407	MM9	chr3	105799874	105804415	76420	AK006407	1700027A23Rik	"Mus musculus adult male testis cDNA, RIKEN full-length enriched library, clone:1700027A23 product:hypothetical protein, full insert sequence."
AK006409	8.0178	A	9.2888	A	6.9862	A	7.0745	A	7.1853	A	8.2096	A		AK006409	MM9	chr14	9498903	9505892	74859	AK006409	4930455B14Rik	"Mus musculus adult male testis cDNA, RIKEN full-length enriched library, clone:1700027C12 product:unclassifiable, full insert sequence."
AK006412	26.3399	A	19.8923	A	28.0503	A	8.933	A	17.474	A	26.636	A		AK006412	MM9	chr6	124313318	124314537	72268	AK006412	1700027F06Rik	"Mus musculus adult male testis cDNA, RIKEN full-length enriched library, clone:1700027F06 product:unclassifiable, full insert sequence."
AK006413	27.3276	A	21.3096	A	26.322	A	17.6559	A	28.7761	A	27.4631	A		AK006413	MM9	chr5	64846051	64859181	69999	AK006413	1700027F09Rik	"Mus musculus adult male testis cDNA, RIKEN full-length enriched library, clone:1700027F09 product:unclassifiable, full insert sequence."
AK006422	83.3679	A	58.3367	A	70.8075	A	60.9209	A	68.3729	A	71.3703	A		AK006422	MM9	chr5	137173719	137176964	59310	AK006422	Myl10	"Mus musculus adult male testis cDNA, RIKEN full-length enriched library, clone:1700027I08 product:myosin light chain 2, precursor lymphocyte-specific, full insert sequence."
AK006426	29.2187	A	35.6869	A	36.5419	A	19.8824	A	31.2198	A	28.3517	A		AK006426	MM9	chr9	36476440	36500774	75567	AK006426	1700027I24Rik	"Mus musculus adult male testis cDNA, RIKEN full-length enriched library, clone:1700027I24 product:unclassifiable, full insert sequence."
AK006431	221.524	A	227.87	A	197.531	A	307.672	A	263.78	A	246.737	A		AK006431	MM9	chr10	38838613	38853701	66337	AK006431	1700025K23Rik	"Mus musculus adult male testis cDNA, RIKEN full-length enriched library, clone:1700027K06 product:RIKEN cDNA 1700025K23 gene, full insert sequence."
AK006434	46.72	A	71.0701	A	50.824	A	49.5987	A	70.0323	A	54.2096	A		AK006434	MM9	chr1	89083239	89084978	69453	AK006434	1700027L20Rik	"Mus musculus adult male testis cDNA, RIKEN full-length enriched library, clone:1700027L20 product:inferred: RIKEN cDNA 1700027L20 gene / putative [Mus musculus], full insert sequence."
AK006443	26.0419	A	21.2901	A	27.2142	A	20.2869	A	18.0251	A	26.0179	A		AK006443	MM9	chr14	122629127	122632830	68245	AK006443	1700108J01Rik	"Mus musculus adult male testis cDNA, RIKEN full-length enriched library, clone:1700027P07 product:RIKEN cDNA 1700108J01 gene, full insert sequence."
AK006449	507.291	P	626.672	P	536.042	P	757.429	P	716.172	P	678.11	P		AK006449	MM9	chr1	174451269	174476001	71870	AK006449	Ccdc19	"Mus musculus adult male testis cDNA, RIKEN full-length enriched library, clone:1700028D05 product:nasopharyngeal epithelium specific protein 1, full insert sequence."
AK006451	19.5646	A	16.9423	A	16.1448	A	17.5693	A	16.7152	A	14.137	A		AK006451	MM9	chr5	112635825	112639018	75569	AK006451	1700028D13Rik	"Mus musculus adult male testis cDNA, RIKEN full-length enriched library, clone:1700028D13 product:unclassifiable, full insert sequence."
AK006454	72.5482	A	73.598	A	70.3301	A	55.7526	A	59.5924	A	74.3494	A		AK006454	MM9	chr5	152171279	152216658	69463	AK006454	1700028E10Rik	"Mus musculus adult male testis cDNA, RIKEN full-length enriched library, clone:1700028E10 product:unclassifiable, full insert sequence."
AK006455	57.7158	A	60.2439	A	56.8342	A	67.0492	A	87.187	A	77.9602	A		AK006455	MM9	chr13	61905671	61927884	70002	AK006455	1700028E11Rik	"Mus musculus adult male testis cDNA, RIKEN full-length enriched library, clone:1700028E11 product:unclassifiable, full insert sequence."
AK006457	18.5887	A	21.4394	A	23.2011	A	22.516	A	14.6032	A	15.5918	A		AK006457	MM9	chr5	82551451	82553735	67327	AK006457	1700031L13Rik	"Mus musculus adult male testis cDNA, RIKEN full-length enriched library, clone:1700028F23 product:unclassifiable, full insert sequence."
AK006458	498.923	P	657.83	P	700.183	P	766.401	P	676.978	P	613.572	P		AK006458	MM9	chr16	4987416	4997872	71089	AK006458	12-Sep	"Mus musculus adult male testis cDNA, RIKEN full-length enriched library, clone:1700028G04 product:weakly similar to OVARIAN/BREAST SEPTIN BETA [Homo sapiens], full insert sequence."
AK006460	98.8533	A	106.092	A	120.692	A	123.891	A	132.408	A	79.0352	A		AK006460	MM9	chr10	17731066	17733161	73112	AK006460	3110003A17Rik	"Mus musculus adult male testis cDNA, RIKEN full-length enriched library, clone:1700028I04 product:hypothetical protein, full insert sequence."
AK006461	16.2061	A	19.8011	A	14.9337	A	11.959	A	12.1121	A	13.7267	A		AK006461	MM9	chr10	82274867	82286987	70003	AK006461	1700028I16Rik	"Mus musculus adult male testis cDNA, RIKEN full-length enriched library, clone:1700028I16 product:hypothetical protein, full insert sequence."
AK006462	747.138	P	880.79	P	811.566	P	768.583	P	852.246	P	646.578	P		AK006462	MM9	chr7	51485299	51491492	70004	AK006462	1700028J19Rik	"Mus musculus adult male testis cDNA, RIKEN full-length enriched library, clone:1700028J19 product:hypothetical RNA-binding region RNP-1 (RNA recognition motif) containing protein, full insert sequence."
AK006465	93.0079	A	76.3377	A	89.496	A	80.504	A	45.8792	A	86.7041	A		AK006465	MM9	chr3	83359288	83378041	69460	AK006465	1700028M03Rik	"Mus musculus adult male testis cDNA, RIKEN full-length enriched library, clone:1700028M03 product:unclassifiable, full insert sequence."
AK006466	1333.84	P	1310.78	P	1380.08	P	1523.69	P	1741.16	P	1227.37	P		AK006466	MM9	chr1	75471143	75475976	74241	AK006466	Chpf	"Mus musculus adult male testis cDNA, RIKEN full-length enriched library, clone:1700028N03 product:hypothetical protein, full insert sequence."
AK006470	28.1649	A	24.2321	A	37.8507	A	12.3193	A	44.9504	A	30.7154	A		AK006470	MM9	chr7	34410163	34438300	353109	AK006470	Scgb2b1	"Mus musculus adult male testis cDNA, RIKEN full-length enriched library, clone:1700028O08 product:unclassifiable, full insert sequence."
AK006472	194.782	A	201.501	A	212.542	A	213.734	A	222.675	A	171.538	A		AK006472	MM9	chr5	141139458	141178332	74239	AK006472	Iqce	"Mus musculus adult male testis cDNA, RIKEN full-length enriched library, clone:1700028P05 product:hypothetical IQ calmodulin-binding motif containing protein, full insert sequence."
AK006474	16.2727	A	17.991	A	20.3751	A	13.9247	A	11.4137	A	14.5356	A		AK006474	MM9	chr2	171782378	171788299	75655	AK006474	1700028P15Rik	"Mus musculus adult male testis cDNA, RIKEN full-length enriched library, clone:1700028P15 product:unclassifiable, full insert sequence."
AK006485	1362.93	P	866.708	P	915.488	P	559.008	P	738.064	P	1511.01	P		AK006485	MM9	chr5	58844277	58846531	72250	AK006485	1700029E06Rik	"Mus musculus adult male testis cDNA, RIKEN full-length enriched library, clone:1700029E06 product:unclassifiable, full insert sequence."
AK006486	18.1707	A	9.7381	A	12.4665	A	7.3468	A	9.9625	A	23.6723	A		AK006486	MM9	chr2	151206385	151258138	100125594	AK006486	LOC100125594	"Mus musculus adult male testis cDNA, RIKEN full-length enriched library, clone:1700029E19 product:unclassifiable, full insert sequence."
AK006489	66.0621	A	71.7696	A	59.4007	A	87.1003	A	82.28	A	74.1663	A		AK006489	MM9	chr1	20941768	20980920	71877	AK006489	Efhc1	"Mus musculus adult male testis cDNA, RIKEN full-length enriched library, clone:1700029F22 product:DJ304B14.2.1 (NOVEL PROTEIN ISOFORM 1) (FRAGMENT) homolog [Homo sapiens], full insert sequence."
AK006496	253.846	A	140.47	A	140.405	A	139.163	A	161.137	A	274.757	A		AK006496	MM9	chr4	146219561	146556724	70005	AK006496	1700029I01Rik	"Mus musculus adult male testis cDNA, RIKEN full-length enriched library, clone:1700029I01 product:hypothetical KRAB box containing protein, full insert sequence."
AK006503	104.862	A	166.335	A	117.467	A	130.46	A	143.013	A	108.342	A		AK006503	MM9	chr2	172298139	172299794	76426	AK006503	1700029J11Rik	"Mus musculus adult male testis cDNA, RIKEN full-length enriched library, clone:1700029J11 product:hypothetical protein, full insert sequence."
AK006507	11.5269	A	11.1675	A	11.3568	A	17.858	A	11.4143	A	9.5474	A		AK006507	MM9	chr1	166891051	166891530	69476	AK006507	1700029M03Rik	"Mus musculus adult male testis cDNA, RIKEN full-length enriched library, clone:1700029M03 product:unclassifiable, full insert sequence."
AK006510	35.7306	A	36.5842	A	30.7847	A	58.7161	A	72.1769	A	31.7998	A		AK006510	MM9	chr4	135182685	135185353	73937	AK006510	1700029M20Rik	"Mus musculus adult male testis cDNA, RIKEN full-length enriched library, clone:1700029M20 product:unclassifiable, full insert sequence."
AK006511	29.1969	A	96.0529	A	36.4092	A	46.5899	A	51.1437	A	35.5594	A		AK006511	MM9	chr14	41886199	41905481	69496	AK006511	Dydc1	"Mus musculus adult male testis cDNA, RIKEN full-length enriched library, clone:1700029M23 product:hypothetical protein, full insert sequence."
AK006512	36.0478	A	17.4718	A	23.6446	A	28.8172	A	19.6034	A	37.401	A		AK006512	MM9	chr13	44535095	44552936	69491	AK006512	1700029N11Rik	"Mus musculus adult male testis cDNA, RIKEN full-length enriched library, clone:1700029N11 product:unclassifiable, full insert sequence."
AK006523	200.96	A	164.134	A	174.296	A	177.335	A	193.792	A	208.151	A		AK006523	MM9	chr1	52981970	53020104	67080	AK006523	1700019D03Rik	"Mus musculus adult male testis cDNA, RIKEN full-length enriched library, clone:1700030B07 product:RIKEN cDNA 1700019D03 gene, full insert sequence."
AK006531	19.5778	A	17.6646	A	16.9629	A	14.4699	A	15.1655	A	16.0487	A		AK006531	MM9	chr2	152478618	152480066	75662	AK006531	1700030C14Rik	"Mus musculus adult male testis cDNA, RIKEN full-length enriched library, clone:1700030C14 product:unclassifiable, full insert sequence."
AK006540	12.1057	A	17.4214	A	24.1603	A	19.5559	A	30.1204	A	15.2513	A		AK006540	MM9	chr6	117629226	117701787	72263	AK006540	1700030F04Rik	"Mus musculus adult male testis cDNA, RIKEN full-length enriched library, clone:1700030F04 product:unclassifiable, full insert sequence."
AK006544	3372.67	P	3350.64	P	3425.45	P	3049.03	P	2705.97	P	3404.32	P		AK006544	MM9	chr1	166219930	166237615	66352	AK006544	Blzf1	"Mus musculus adult male testis cDNA, RIKEN full-length enriched library, clone:1700030G05 product:basic leucine zipper nuclear factor 1, full insert sequence."
AK006546	55.5609	A	50.996	A	61.3013	A	57.9486	A	38.3197	A	40.5212	A		AK006546	MM9	chr2	173394166	173403777	70065	AK006546	Ankrd60	"Mus musculus adult male testis cDNA, RIKEN full-length enriched library, clone:1700030G11 product:weakly similar to BA196N14.3 (NOVEL PROTEIN CONTAINING AN ANKYRIN DOMAIN) [Homo sapiens], full insert sequence."
AK006547	124.159	A	137.938	A	158.875	A	164.311	A	162.272	A	129.85	A		AK006547	MM9	chr7	125714955	125728200	69500	AK006547	1700030H01Rik	"Mus musculus adult male testis cDNA, RIKEN full-length enriched library, clone:1700030H01 product:unclassifiable, full insert sequence."
AK006560	56.6849	A	44.2115	A	57.3139	A	39.3788	A	39.3512	A	47.8475	A		AK006560	MM9	chr12	54404338	54410833	75576	AK006560	1700030L22Rik	"Mus musculus adult male testis cDNA, RIKEN full-length enriched library, clone:1700030L22 product:unclassifiable, full insert sequence."
AK006561	19.6178	A	20.332	A	21.0622	A	25.431	A	27.8415	A	18.3144	A		AK006561	MM9	chr8	124068287	124071552	72259	AK006561	1700030M09Rik	"Mus musculus adult male testis cDNA, RIKEN full-length enriched library, clone:1700030M09 product:unclassifiable, full insert sequence."
AK006563	1403.6	P	1044.52	P	1105.8	P	1216.96	P	1311.18	P	1427.91	P		AK006563	MM9	chr19	3153210	3197714	70011	AK006563	1700030N03Rik	"Mus musculus adult male testis cDNA, RIKEN full-length enriched library, clone:1700030N03 product:unclassifiable, full insert sequence."
AK006568	147.223	A	157.294	A	139.672	A	163.227	A	156.596	A	140.471	A		AK006568	MM9	chr13	119344960	119377343	75890	AK006568	1700003P14Rik	"Mus musculus adult male testis cDNA, RIKEN full-length enriched library, clone:1700030O10 product:unclassifiable, full insert sequence."
AK006570	8.77	A	8.3529	A	8.0579	A	9.5891	A	9.7578	A	8.3179	A		AK006570	MM9	chr10	116160122	116166233	72286	AK006570	1700030O20Rik	"Mus musculus adult male testis cDNA, RIKEN full-length enriched library, clone:1700030O20 product:unclassifiable, full insert sequence."
AK006572	22.6839	A	31.6896	A	23.8862	A	33.3669	A	33.9079	A	22.2546	A		AK006572	MM9	chr17	5987596	5988187	70074	AK006572	1700030P01Rik	"Mus musculus adult male testis cDNA, RIKEN full-length enriched library, clone:1700030P01 product:unclassifiable, full insert sequence."
AK006576	584.483	P	570.943	P	610.941	P	588.066	P	644.187	P	511.678	P		AK006576	MM9	chr14	70689205	70701091	73289	AK006576	1700031C06Rik	"Mus musculus adult male testis cDNA, RIKEN full-length enriched library, clone:1700031C06 product:inferred: protein phosphatase 3, catalytic subunit, gamma isoform, full insert sequence."
AK006581	27.5075	A	19.3749	A	17.5523	A	53.046	A	25.7264	A	32.5869	A		AK006581	MM9	chr4	42237747	42269475	75952	AK006581	4930578G10Rik	"Mus musculus adult male testis cDNA, RIKEN full-length enriched library, clone:1700031K17 product:unclassifiable, full insert sequence."
AK006587	21.105	A	34.0838	A	26.1664	A	30.6051	A	21.1487	A	22.2496	A		AK006587	MM9	chr12	53700970	53703309	73278	AK006587	1700031P21Rik	"Mus musculus adult male testis cDNA, RIKEN full-length enriched library, clone:1700031P21 product:unclassifiable, full insert sequence."
AK006595	121.635	A	125.232	A	162.236	A	194.939	A	131.305	A	120.854	A		AK006595	MM9	chr1	193714109	193725600	98736	AK006595	1700034H15Rik	"Mus musculus adult male testis cDNA, RIKEN full-length enriched library, clone:1700034H15 product:unclassifiable, full insert sequence."
AK006598	43.0006	A	42.7669	A	34.6014	A	42.1276	A	37.994	A	65.5659	A		AK006598	MM9	chr6	146898850	146902935	73344	AK006598	1700034J05Rik	"Mus musculus adult male testis cDNA, RIKEN full-length enriched library, clone:1700034J05 product:RIKEN cDNA 1700034J05 gene, full insert sequence."
AK006601	19.342	A	13.7031	A	13.9807	A	14.061	A	15.5662	A	15.8511	A		AK006601	MM9	chr4	14550766	14723199	73314	AK006601	Lrrc69	"Mus musculus adult male testis cDNA, RIKEN full-length enriched library, clone:1700034K16 product:hypothetical Leucine-rich repeat/Leucine-rich repeat, typical subtype containing protein, full insert sequence."
AK006607	404.663	P	312.193	A	394.923	A	212.062	A	265.564	A	315.068	A		AK006607	MM9	chr1	9737728	9782003	73331	AK006607	1700034P13Rik	"Mus musculus adult male testis cDNA, RIKEN full-length enriched library, clone:1700034P13 product:unclassifiable, full insert sequence."
AK006610	797.986	P	806.335	P	758.1	P	624.328	P	527.435	P	821.587	P		AK006610	MM9	chr19	42636991	42637598	52013	AK006610	D19Ertd386e	"Mus musculus adult male testis cDNA, RIKEN full-length enriched library, clone:1700036B12 product:unclassifiable, full insert sequence."
AK006619	311.65	A	344.864	A	320.932	A	361.172	A	344.378	A	286.215	A		AK006619	MM9	chr16	3895180	3907757	73261	AK006619	1700037C18Rik	"Mus musculus adult male testis cDNA, RIKEN full-length enriched library, clone:1700037C18 product:inferred: RIKEN cDNA 1700037C18 gene / putative [Mus musculus], full insert sequence."
AK006622	4787.18	P	4977.81	P	5373.09	P	6263.72	P	6480.89	P	4614.66	P		AK006622	MM9	chr2	130972060	130985756	67326	AK006622	1700037H04Rik	"Mus musculus adult male testis cDNA, RIKEN full-length enriched library, clone:1700037H04 product:hypothetical protein, full insert sequence."
AK006623	30.8933	A	21.3482	A	28.182	A	28.3604	A	30.1251	A	24.8662	A		AK006623	MM9	chr9	16403823	16404246	73276	AK006623	1700037J18Rik	"Mus musculus adult male testis cDNA, RIKEN full-length enriched library, clone:1700037J18 product:unclassifiable, full insert sequence."
AK006625	80.0249	A	62.434	A	66.7573	A	90.4063	A	61.6654	A	87.6619	A		AK006625	MM9	chr2	113548827	113556924	14260	AK006625	Fmn1	"Mus musculus adult male testis cDNA, RIKEN full-length enriched library, clone:1700037O20 product:formin, full insert sequence."
AK006633	101.28	A	60.7201	A	55.8056	A	63.829	A	65.763	A	76.8441	A		AK006633	MM9	chr10	10468727	10475448	78056	AK006633	4930567K20Rik	"Mus musculus adult male testis cDNA, RIKEN full-length enriched library, clone:1700038H22 product:unclassifiable, full insert sequence."
AK006637	44.4328	A	44.8369	A	52.3662	A	49.5968	A	44.7457	A	36.3277	A		AK006637	MM9	chr17	80113924	80115776	73265	AK006637	1700038P13Rik	"Mus musculus adult male testis cDNA, RIKEN full-length enriched library, clone:1700038P13 product:inferred: cytochrome P450, 1b1, benz[a]anthracene inducible / P450CMEF {Mus musculus}, full insert sequence."
AK006643	1708.82	P	1769.82	P	1740.97	P	1994.43	P	1868.32	P	1570.23	P		AK006643	MM9	chr6	32801445	33010152	66075	AK006643	Chchd3	"Mus musculus adult male testis cDNA, RIKEN full-length enriched library, clone:1700039J09 product:RIKEN cDNA 1700039J09 gene, full insert sequence."
AK006644	56.8536	A	53.9189	A	55.7889	A	39.9199	A	55.0703	A	61.9729	A		AK006644	MM9	chr14	58190450	58191205	67518	AK006644	1700039M10Rik	"Mus musculus adult male testis cDNA, RIKEN full-length enriched library, clone:1700039M10 product:unclassifiable, full insert sequence."
AK006651	69.9514	A	52.9439	A	66.663	A	41.0712	A	42.3484	A	68.5067	A		AK006651	MM9	chr3	94213316	94216834	76602	AK006651	1700040D17Rik	"Mus musculus adult male testis cDNA, RIKEN full-length enriched library, clone:1700040D17 product:unclassifiable, full insert sequence."
AK006653	1693.26	P	909.988	P	898.49	P	552.34	P	699.846	P	1601.77	P		AK006653	MM9	chrY_random	7178329	7201984	73329	AK006653	1700040F15Rik	"Mus musculus adult male testis cDNA, RIKEN full-length enriched library, clone:1700040F15 product:weakly similar to XMR PROTEIN [Mus musculus], full insert sequence."
AK006658	2983.1	P	2996.74	P	2681.06	P	2936.34	P	3005.47	P	2986.09	P		AK006658	MM9	chr6	85397028	85401242	73327	AK006658	1700040I03Rik	"Mus musculus adult male testis cDNA, RIKEN full-length enriched library, clone:1700040I03 product:hypothetical Protease associated (PA) domain containing protein, full insert sequence."
AK006659	338.959	A	308.057	A	316.616	A	395.458	A	347.971	A	354.464	A		AK006659	MM9	chr7	3932759	3934479	68228	AK006659	1700095K22Rik	"Mus musculus adult male testis cDNA, RIKEN full-length enriched library, clone:1700040I21 product:unclassifiable, full insert sequence."
AK006664	280.998	A	122.497	A	123.44	A	104.996	A	128.471	A	316.976	A		AK006664	MM9	chr5	122964028	122969608	73268	AK006664	1700040P09Rik	"Mus musculus adult male testis cDNA, RIKEN full-length enriched library, clone:1700040P09 product:unclassifiable, full insert sequence."
AK006667	110.862	A	98.5203	A	94.8776	A	135.688	A	126.541	A	80.6421	A		AK006667	MM9	chr2	126966144	126968326	73338	AK006667	Itpripl1	"Mus musculus adult male testis cDNA, RIKEN full-length enriched library, clone:1700041B20 product:hypothetical protein, full insert sequence."
AK006668	78.2182	A	59.4055	A	91.2666	A	71.1953	A	69.193	A	92.8226	A		AK006668	MM9	chr4	119024851	119056439	73332	AK006668	Ccdc30	"Mus musculus adult male testis cDNA, RIKEN full-length enriched library, clone:1700041C02 product:RIKEN cDNA 1700041C02 gene, full insert sequence."
AK006677	35.1726	A	46.4694	A	44.3567	A	60.3725	A	59.4203	A	32.2076	A		AK006677	MM9	chr4	124905840	124919296	73260	AK006677	1700041M05Rik	"Mus musculus adult male testis cDNA, RIKEN full-length enriched library, clone:1700041M05 product:unclassifiable, full insert sequence."
AK006679	14.2101	A	16.2875	A	17.1678	A	24.3436	A	24.2122	A	15.1784	A		AK006679	MM9	chr8	106804941	106833981	N/A	AK006679	N/A	"Mus musculus adult male testis cDNA, RIKEN full-length enriched library, clone:1700041N15 product:similar to CHEMOKINE-LIKE FACTOR 2 VARIANTS 1,2,4 [Mus musculus], full insert sequence."
AK006690	28.2927	A	40.1736	A	28.8243	A	39.1045	A	24.3109	A	42.5785	A		AK006690	MM9	chr11	11768125	11785323	73321	AK006690	1700042O10Rik	"Mus musculus adult male testis cDNA, RIKEN full-length enriched library, clone:1700042O10 product:unclassifiable, full insert sequence."
AK006702	355.192	A	269.579	A	256.827	A	194.195	A	175.228	A	350.978	A		AK006702	MM9	chr8	27193080	27206992	76604	AK006702	1700047A11Rik	"Mus musculus adult male testis cDNA, RIKEN full-length enriched library, clone:1700047A11 product:unclassifiable, full insert sequence."
AK006706	165.175	A	102.951	A	150.732	A	214.25	A	162.394	A	131.263	A		AK006706	MM9	chr4	107379638	107389562	73320	AK006706	1700047F07Rik	"Mus musculus adult male testis cDNA, RIKEN full-length enriched library, clone:1700047F07 product:unclassifiable, full insert sequence."
AK006708	1174.72	P	1194.16	P	1049.99	P	1137.47	P	783.697	P	1011.24	P		AK006708	MM9	chr8	126023883	126027816	114896	AK006708	Afg3l1	"Mus musculus adult male testis cDNA, RIKEN full-length enriched library, clone:1700047G05 product:AFG3(ATPase family gene 3)-like 1 (yeast), full insert sequence."
AK006709	17.4781	A	14.7476	A	10.5827	A	16.6469	A	42.0911	A	13.7741	A		AK006709	MM9	chr8	99036239	99037504	73323	AK006709	1700047G07Rik	"Mus musculus adult male testis cDNA, RIKEN full-length enriched library, clone:1700047G07 product:hypothetical protein, full insert sequence."
AK006710	14.3145	A	19.2105	A	21.5588	A	11.2981	A	11.1772	A	18.6246	A		AK006710	MM9	chr5	30768449	30783275	75434	AK006710	1700001C02Rik	"Mus musculus adult male testis cDNA, RIKEN full-length enriched library, clone:1700047H18 product:RIKEN cDNA 1700047H18 gene, full insert sequence."
AK006715	905.694	P	999.898	P	1007.97	P	1007.54	P	848.6	P	907.448	P		AK006715	MM9	chr14	32291983	32308163	67011	AK006715	Mettl6	"Mus musculus adult male testis cDNA, RIKEN full-length enriched library, clone:1700047L09 product:weakly similar to ZK1058.5 PROTEIN [Caenorhabditis elegans], full insert sequence."
AK006725	66.0733	A	76.3208	A	74.0918	A	78.2613	A	84.7676	A	60.893	A		AK006725	MM9	chr5	126409148	126433000	73396	AK006725	1700048F04Rik	"Mus musculus adult male testis cDNA, RIKEN full-length enriched library, clone:1700048F04 product:unclassifiable, full insert sequence."
AK006730	18.6615	A	16.1812	A	14.8264	A	32.008	A	21.1503	A	28.3382	A		AK006730	MM9	chr16	92309102	92312711	73386	AK006730	1700048M11Rik	"Mus musculus adult male testis cDNA, RIKEN full-length enriched library, clone:1700048M11 product:unclassifiable, full insert sequence."
AK006731	31.0241	A	32.082	A	36.3549	A	53.8599	A	74.8074	A	25.4505	A		AK006731	MM9	chr8	47084661	47114830	67620	AK006731	Lrp2bp	"Mus musculus adult male testis cDNA, RIKEN full-length enriched library, clone:1700048M15 product:hypothetical Tetratricopeptide repeat (TPR) structure containing protein, full insert sequence."
AK006732	43.0661	A	35.2805	A	30.9535	A	22.3354	A	28.2871	A	24.1116	A		AK006732	MM9	chr15	100405748	100410662	19009	AK006732	Pou6f1	"Mus musculus adult male testis cDNA, RIKEN full-length enriched library, clone:1700048N09 product:embigin, full insert sequence."
AK006734	207.68	A	189.738	A	172.365	A	156.587	A	168.718	A	243.84	A		AK006734	MM9	chr9	121847233	121851112	69430	AK006734	1700048O20Rik	"Mus musculus adult male testis cDNA, RIKEN full-length enriched library, clone:1700048O20 product:unclassifiable, full insert sequence."
AK006738	19.5328	A	18.7294	A	26.2084	A	26.6527	A	15.3591	A	14.3603	A		AK006738	MM9	chr6	100477393	100483420	73395	AK006738	1700049E22Rik	"Mus musculus adult male testis cDNA, RIKEN full-length enriched library, clone:1700049E22 product:hypothetical ATP/GTP-binding site motif A (P-loop) containing protein, full insert sequence."
AK006741	169.452	A	200.244	A	145.591	A	115.338	A	129.946	A	208.554	A		AK006741	MM9	chr7	28692410	28712530	73430	AK006741	1700049G17Rik	"Mus musculus adult male testis cDNA, RIKEN full-length enriched library, clone:1700049G17 product:hypothetical protein, full insert sequence."
AK006748	526.21	P	495.145	P	507.404	P	817.171	P	683.862	P	482.277	P		AK006748	MM9	chr8	87498382	87500436	21672	AK006748	Prdx2	"Mus musculus adult male testis cDNA, RIKEN full-length enriched library, clone:1700049M03 product:inferred: peroxiredoxin 2, full insert sequence."
AK006752	59.9542	A	65.3447	A	69.8872	A	76.2602	A	52.2058	A	66.2895	A		AK006752	MM9	chr11	72079922	72082059	73366	AK006752	1700051A21Rik	"Mus musculus adult male testis cDNA, RIKEN full-length enriched library, clone:1700051A21 product:unclassifiable, full insert sequence."
AK006754	108.694	A	110.89	A	106.066	A	76.8524	A	72.9803	A	89.4191	A		AK006754	MM9	chr11	101140325	101147859	68107	AK006754	Cntd1	"Mus musculus adult male testis cDNA, RIKEN full-length enriched library, clone:1700051C09 product:hypothetical Cyclin-like structure containing protein, full insert sequence."
AK006756	218.478	A	223.268	A	223.083	A	214.716	A	268.875	A	199.284	A		AK006756	MM9	chr1	93301617	93302606	67086	AK006756	1700020N18Rik	"Mus musculus adult male testis cDNA, RIKEN full-length enriched library, clone:1700051E07 product:unclassifiable, full insert sequence."
AK006762	16.1539	A	12.6589	A	14.5322	A	15.9599	A	12.8942	A	14.4123	A		AK006762	MM9	chr5	122345417	122366743	13048	AK006762	Cux2	"Mus musculus adult male testis cDNA, RIKEN full-length enriched library, clone:1700051K22 product:unclassifiable, full insert sequence."
AK006766	19.4861	A	18.4596	A	17.6442	A	19.372	A	21.7763	A	12.0789	A		AK006766	MM9	chr3	41158068	41173053	73462	AK006766	1700052H01Rik	"Mus musculus adult male testis cDNA, RIKEN full-length enriched library, clone:1700052H01 product:unclassifiable, full insert sequence."
AK006768	22.8015	A	27.8745	A	23.4546	A	25.6934	A	20.7329	A	31.2299	A		AK006768	MM9	chr1	59589834	59605632	73443	AK006768	1700052I12Rik	"Mus musculus adult male testis cDNA, RIKEN full-length enriched library, clone:1700052I12 product:unclassifiable, full insert sequence."
AK006776	109.163	A	101.694	A	113.318	A	129.59	A	121.278	A	111.413	A		AK006776	MM9	chr10	5891400	5917244	73419	AK006776	1700052N19Rik	"Mus musculus adult male testis cDNA, RIKEN full-length enriched library, clone:1700052N19 product:hypothetical protein, full insert sequence."
AK006782	77.6779	A	74.4531	A	82.4993	A	114.887	A	119.935	A	81.0425	A		AK006782	MM9	chr4	53002181	53013718	73398	AK006782	Nipsnap3a	"Mus musculus adult male testis cDNA, RIKEN full-length enriched library, clone:1700054F22 product:similar to NIPSNAP4 PROTEIN (MGC:14553) (DKFZP564D177) (FLJ13953) (HSPC299) [Homo sapiens], full insert sequence."
AK006796	52.1618	A	55.5491	A	43.6127	A	34.1629	A	74.1018	A	39.5016	A		AK006796	MM9	chr5	134765095	134782479	14886	AK006796	Gtf2i	"Mus musculus adult male testis cDNA, RIKEN full-length enriched library, clone:1700055I01 product:general transcription factor II I, full insert sequence."
AK006797	22.2638	A	22.8107	A	27.6842	A	28.8693	A	36.8591	A	16.9314	A		AK006797	MM9	chr9	106402318	106404580	74267	AK006797	Iqcf1	"Mus musculus adult male testis cDNA, RIKEN full-length enriched library, clone:1700055J15 product:hypothetical IQ calmodulin-binding motif containing protein, full insert sequence."
AK006801	54.4346	A	79.3307	A	66.6489	A	67.33	A	59.3014	A	41.3063	A		AK006801	MM9	chr15	84962528	84974997	67747	AK006801	Ribc2	"Mus musculus adult male testis cDNA, RIKEN full-length enriched library, clone:1700055M08 product:RIKEN cDNA 4930579A10 gene, full insert sequence."
AK006803	58.0447	A	66.1562	A	59.2544	A	68.4521	A	43.8404	A	74.4657	A		AK006803	MM9	chr19	3965901	3972101	73458	AK006803	1700055N04Rik	"Mus musculus adult male testis cDNA, RIKEN full-length enriched library, clone:1700055N04 product:hypothetical Aldehyde reductase (dehydrogenase), ALDH structure containing protein, full insert sequence."
AK006805	577.817	P	588.19	P	552.459	P	713.364	P	675.571	P	629.609	P		AK006805	MM9	chr16	58460311	58469858	73379	AK006805	Dcbld2	"Mus musculus adult male testis cDNA, RIKEN full-length enriched library, clone:1700055P21 product:endothelial and smooth muscle cell-derived neuropilin-like molecule, full insert sequence."
AK006809	7.521	A	8.21	A	7.7659	A	12.5097	A	7.6287	A	7.7288	A		AK006809	MM9	chr17	14536066	14541771	64074	AK006809	Smoc2	"Mus musculus adult male testis cDNA, RIKEN full-length enriched library, clone:1700056C05 product:secreted modular calcium binding protein 2, full insert sequence."
AK006812	13.7542	A	14.9188	A	14.1321	A	16.7273	A	29.5189	A	9.8548	A		AK006812	MM9	chr5	113222311	113230718	67360	AK006812	1700095B10Rik	"Mus musculus adult male testis cDNA, RIKEN full-length enriched library, clone:1700056F22 product:unclassifiable, full insert sequence."
AK006819	26.102	A	19.8126	A	20.8066	A	22.8808	A	18.6933	A	23.201	A		AK006819	MM9	chr13	19736947	19789629	73412	AK006819	Txndc3	"Mus musculus adult male testis cDNA, RIKEN full-length enriched library, clone:1700056P15 product:weakly similar to NM23-H8 [Homo sapiens], full insert sequence."
AK006824	84.8358	A	168.373	A	67.6927	A	95.2166	A	100.045	A	105.042	A		AK006824	MM9	chr2	51276569	51293420	73375	AK006824	1700057H21Rik	"Mus musculus adult male testis cDNA, RIKEN full-length enriched library, clone:1700057H21 product:unclassifiable, full insert sequence."
AK006831	21.2084	A	17.4141	A	17.8782	A	24.2398	A	23.9802	A	34.0125	A		AK006831	MM9	chr10	115855176	115858291	67342	AK006831	1700058G18Rik	"Mus musculus adult male testis cDNA, RIKEN full-length enriched library, clone:1700058G18 product:hypothetical protein, full insert sequence."
[truncated: 42,472 more rows]
[truncated: 4 more columns]
